# Supplementary material for: Identifying the essential nutritional requirements of the probiotic bacteria Bifidobacterium animalis and Bifidobacterium longum through genome-scale modeling
Source: NPJ Syst Biol Appl. 2021 Dec 9;7:47. doi: 10.1038/s41540-021-00207-4 (PMC8660834; doi:10.1038/s41540-021-00207-4)
Supplement: Supplementary file 5 — Supplementary Data 4 [file 41540_2021_207_MOESM5_ESM.xlsx]

## Sheet: Reaction List
Abbreviation	Description	Reaction	GPR	Subsystem	Lower bound	Upper bound	Objective	EC Number	References
EX_glc-D(e)	D-glucose exchange	glc-D[e] <=>		Exchange	-10	1000	0
EX_xyl-D(e)	D-xylose exchange	xyl-D[e] <=>		Exchange	0	1000	0
EX_gal(e)	galactose exchange	gal[e] <=>		Exchange	0	1000	0
EX_fru(e)	fructose exchange	fru[e] <=>		Exchange	0	1000	0
EX_man(e)	mannose exchange	man[e] <=>		Exchange	0	1000	0
EX_malt(e)	maltose exchange	malt[e] <=>		Exchange	0	1000	0
EX_rib-D(e)	D-ribose exchange	rib-D[e] <=>		Exchange	0	1000	0
EX_arab-L(e)	L-arabinose exchange	arab-L[e] <=>		Exchange	0	1000	0
EX_sucr(e)	sucrose exchange	sucr[e] <=>		Exchange	0	1000	0
EX_rmn(e)	L-rhamnose exchange	rmn[e] <=>		Exchange	0	1000	0
EX_cellb(e)	cellobiose exchange	cellb[e] <=>		Exchange	0	1000	0
EX_lcts(e)	lactose exchange	lcts[e] <=>		Exchange	0	1000	0
EX_melib(e)	mellibiose exchange	melib[e] <=>		Exchange	0	1000	0
EX_raffin(e)	raffinose exchange	raffin[e] <=>		Exchange	0	1000	0
EX_malttr(e)	maltotriose exchange	malttr[e] <=>		Exchange	0	1000	0
EX_malthx(e)	maltohexaose exchange	malthx[e] <=>		Exchange	0	1000	0
EX_lnb(e)	lnb exchange	lnb[e] <=>		Exchange	0	1000	0
EX_gnb(e)	gnb exchange	gnb[e] <=>		Exchange	0	1000	0
EX_nh4(e)	NH4 exchange	nh4[e] <=>		Exchange	-1000	1000	0
EX_pi(e)	phosphate exchange	pi[e] <=>		Exchange	-1000	1000	0
EX_mg2(e)	Mg+2 exchange	mg2[e] <=>		Exchange	-1000	1000	0
EX_na1(e)	sodium exchange	na1[e] <=>		Exchange	-1000	1000	0
EX_k(e)	potassium exchange	k[e] <=>		Exchange	-1000	1000	0
EX_fe2(e)	Fe+2 exchange	fe2[e] <=>		Exchange	-1000	1000	0
EX_fe3(e)	Fe+3 exchange	fe3[e] <=>		Exchange	-1000	1000	0
EX_zn2(e)	Zn+2 exchange	zn2[e] <=>		Exchange	-1000	1000	0
EX_ni2(e)	Ni+2 exchange	ni2[e] <=>		Exchange	-1000	1000	0
EX_ca2(e)	calcium exchange	ca2[e] <=>		Exchange	-1000	1000	0
EX_cd2(e)	Cd+2 exchange	cd2[e] <=>		Exchange	-1000	1000	0
EX_cu2(e)	Cu+2 exchange	cu2[e] <=>		Exchange	-1000	1000	0
EX_mn2(e)	Mn+2 exchange	mn2[e] <=>		Exchange	-1000	1000	0
EX_tungs(e)	tungstate exchange	tungs[e] <=>		Exchange	-1000	1000	0
EX_mobd(e)	molybdate exchange	mobd[e] <=>		Exchange	-1000	1000	0
EX_cobalt2(e)	cobalt+2 exchange	cobalt2[e] <=>		Exchange	-1000	1000	0
EX_cl(e)	chloride exchange	cl[e] <=>		Exchange	-1000	1000	0
EX_ch4s(e)	methanethiol exchange	ch4s[e] <=>		Exchange	-1000	0	0
EX_met-L(e)	L-methionine exchange	met-L[e] <=>		Exchange	0	1000	0
EX_cys-L(e)	cysteine exchange	cys-L[e] <=>		Exchange	-1000	1000	0
EX_leu-L(e)	leucine exchange	leu-L[e] <=>		Exchange	0	1000	0
EX_ile-L(e)	isoleucine exchange	ile-L[e] <=>		Exchange	0	1000	0
EX_val-L(e)	valine exchange	val-L[e] <=>		Exchange	0	1000	0
EX_his-L(e)	histidine exchange	his-L[e] <=>		Exchange	0	1000	0
EX_thr-L(e)	threonine exchange	thr-L[e] <=>		Exchange	0	1000	0
EX_trp-L(e)	tryptophan exchange	trp-L[e] <=>		Exchange	0	1000	0
EX_phe-L(e)	phenylalanine exchange	phe-L[e] <=>		Exchange	0	1000	0
EX_arg-L(e)	arginine exchange	arg-L[e] <=>		Exchange	0	1000	0
EX_tyr-L(e)	tyrosine exchange	tyr-L[e] <=>		Exchange	0	1000	0
EX_lys-L(e)	lysine exchange	lys-L[e] <=>		Exchange	0	1000	0
EX_gly(e)	glycine exchange	gly[e] <=>		Exchange	0	1000	0
EX_ala-L(e)	alanine exchange	ala-L[e] <=>		Exchange	0	1000	0
EX_ser-L(e)	serine exchange	ser-L[e] <=>		Exchange	0	1000	0
EX_pro-L(e)	proline exchange	pro-L[e] <=>		Exchange	0	1000	0
EX_glu-L(e)	glutamate exchange	glu-L[e] <=>		Exchange	0	1000	0
EX_gln-L(e)	glutamine exchange	gln-L[e] <=>		Exchange	0	1000	0
EX_asp-L(e)	aspartate exchange	asp-L[e] <=>		Exchange	0	1000	0
EX_asn-L(e)	asparagine exchange	asn-L[e] <=>		Exchange	0	1000	0
EX_cgly(e)	Cys-Gly Exchange	cgly[e] <=>		Exchange	0	1000	0
EX_metsox-S-L(e)	Methionine sulfoxide exchange	metsox-S-L[e] <=>		Exchange	0	1000	0
EX_skm(e)	Shikimate exchange	skm[e] <=>		Exchange	0	1000	0
EX_ptrc(e)	putrescine exchange	ptrc[e] <=>		Exchange	-1000	1000	0
EX_spmd(e)	spmd exchange	spmd[e] <=>		Exchange	-1000	1000	0
EX_thm(e)	thiamine exchange	thm[e] <=>		Exchange	-1000	1000	0
EX_btn(e)	biotin exchange	btn[e] <=>		Exchange	-1000	1000	0
EX_4abz(e)	4-aminobenzoate exchange	4abz[e] <=>		Exchange	-1000	1000	0
EX_ptt(e)	pantethine exchange	ptt[e] <=>		Exchange	-1000	1000	0
EX_ribflv(e)	riboflavine exchange	ribflv[e] <=>		Exchange	-1000	1000	0
EX_ncam(e)	nicotinamide exchange	ncam[e] <=>		Exchange	-1000	1000	0
EX_nac(e)	nicotinic acid exchange	nac[e] <=>		Exchange	-1000	1000	0
EX_fol(e)	folate exchange	fol[e] <=>		Exchange	-1000	1000	0
EX_cbl1(e)	cob(I)alamine exchange	cbl1[e] <=>		Exchange	-1000	1000	0
EX_mqn4(e)	menaquinone-4 exchange	mqn4[e] <=>		Exchange	-1000	1000	0
EX_so4(e)	SO4 exchange	so4[e] <=>		Exchange	0	1000	0
EX_h2o(e)	H2O exchange	h2o[e] <=>		Exchange	-1000	1000	0
EX_h(e)	proton exchange	h[e] <=>		Exchange	-1000	1000	0
EX_h2(e)	H2 exchange	h2[e] <=>		Exchange	0	1000	0
EX_h2s(e)	H2S exchange	h2s[e] <=>		Exchange	0	1000	0
EX_co2(e)	carbon dioxide exchange	co2[e] <=>		Exchange	-1000	1000	0
EX_ac(e)	acetate exchange	ac[e] <=>		Exchange	0	1000	0
EX_etoh(e)	ethanol exchange	etoh[e] <=>		Exchange	0	1000	0
EX_acald(e)	acetaldehyde exchange	acald[e] <=>		Exchange	0	1000	0
EX_lac-L(e)	lactate exchange	lac-L[e] <=>		Exchange	0	1000	0
EX_succ(e)	succinate exchange	succ[e] <=>		Exchange	0	1000	0
EX_pyr(e)	pyruvate exchange	pyr[e] <=>		Exchange	0	1000	0
EX_h2o2(e)	Hydrogen peroxide exchange	h2o2[e] <=>		Exchange	0	1000	0
EX_for(e)	Formate exchange	for[e] <=>		Exchange	0	1000	0
EX_ura(e)	uracil exchange	ura[e] <=>		Exchange	0	1000	0
EX_xan(e)	xanthine exchange	xan[e] <=>		Exchange	0	1000	0
EX_hxan(e)	hypoxanthine exchange	hxan[e] <=>		Exchange	0	1000	0
ASNTRAT	aspartyl-tRNA(Asn) amidotransferase; aspartyl/glutamyl-tRNA amidotransferase	atp[c] + gln-L[c] + asptrna(asn)[c] + h2o[c] -> adp[c] + asntrna[c] + asp-L[c] + h[c] + pi[c]	(I3242_01200 and I3242_01195 and I3242_01190)	Alanine Aspartate Metabolism	0	1000	0	6.3.5.6	12381787; 012027399
ALATRS	alanyl-tRNA synthetase	atp[c] + ala-L[c] + trnaala[c] -> alatrna[c] + amp[c] + ppi[c]	I3242_03820	Alanine Aspartate Metabolism	0	1000	0	6.1.1.7
ASPT	L-aspartase	asp-L[c] -> fum[c] + nh4[c]	I3242_01425	Alanine Aspartate Metabolism	0	1000	0	4.3.1.1
ALATA_L	L-alanine transaminase	akg[c] + ala-L[c] <=> glu-L[c] + pyr[c]	(I3242_05760 or I3242_04280)	Alanine Aspartate Metabolism	-1000	1000	0	2.6.1.2
ALAR	alanine racemase	ala-L[c] <=> ala-D[c]	I3242_02395	Alanine Aspartate Metabolism	-1000	1000	0	5.1.1.1
ASPTRS(Asn)	aspartate-tRNA(Asn) ligase; nondiscriminating aspartyl-tRNA synthetase (Asn)	asp-L[c] + atp[c] + trnaasn[c] -> asptrna(asn)[c] + amp[c] + ppi[c]	I3242_07480	Alanine Aspartate Metabolism	0	1000	0	6.1.1.23	12381787; 012027399
ASPTA	aspartate transaminase	akg[c] + asp-L[c] <=> glu-L[c] + oaa[c]	(I3242_04280 or I3242_09120 or I3242_00060)	Alanine Aspartate Metabolism	-1000	1000	0	2.6.1.1
CBPS	carbamoyl-phosphate synthase (glutamine-hydrolysing)	2 atp[c] + gln-L[c] + h2o[c] + hco3[c] -> 2 adp[c] + cbp[c] + glu-L[c] + 2 h[c] + pi[c]	(I3242_07210 and I3242_07205)	Arginine Proline Metabolism	0	1000	0	6.3.5.5
P5CR	pyrroline-5-carboxylate reductase	1pyr5c[c] + 2 h[c] + nadph[c] -> nadp[c] + pro-L[c]	I3242_03600	Arginine Proline Metabolism	0	1000	0	1.5.1.2
P5CRx	pyrroline-5-carboxylate reductase	1pyr5c[c] + 2 h[c] + nadh[c] -> nad[c] + pro-L[c]	I3242_03600	Arginine proline Metabolism	0	1000	0	1.5.1.2
ARGSL	argininosuccinate lyase	argsuc[c] <=> arg-L[c] + fum[c]	I3242_02910	Arginine Proline Metabolism	-1000	1000	0	4.3.2.1
PROTRS	Prolyl-tRNA synthetase	atp[c] + pro-L[c] + trnapro[c] -> amp[c] + ppi[c] + protrna[c]	I3242_07985	Arginine Proline Metabolism	0	1000	0	6.1.1.15
ARGSS	argininosuccinate synthase	asp-L[c] + atp[c] + citr-L[c] -> amp[c] + argsuc[c] + h[c] + ppi[c]	I3242_02900	Arginine Proline Metabolism	0	1000	0	6.3.4.5
ACGS	N-acetylglutamate synthase	accoa[c] + glu-L[c] -> acglu[c] + coa[c] + h[c]	I3242_02875	Arginine Proline Metabolism	0	1000	0	2.3.1.1
OCBT	ornithine carbamoyltransferase	cbp[c] + orn[c] <=> citr-L[c] + h[c] + pi[c]	I3242_02890	Arginine Proline Metabolism	-1000	1000	0	2.1.3.3
ACOTA	acetylornithine transaminase	acorn[c] + akg[c] <=> acg5sa[c] + glu-L[c]	I3242_02885	Arginine Proline Metabolism	-1000	1000	0	2.6.1.11
G5SD	glutamate-5-semialdehyde dehydrogenase	glu5p[c] + h[c] + nadph[c] -> glu5sa[c] + nadp[c] + pi[c]	I3242_03035	Arginine Proline Metabolism	0	1000	0	1.2.1.41
MTAN	methylthioadenosine nucleosidase	5mta[c] + h2o[c] -> 5mtr[c] + ade[c]	I3242_01530	Arginine Proline Metabolism	0	1000	0	3.2.2.16
GLU5K	glutamate 5-kinase	atp[c] + glu-L[c] -> adp[c] + glu5p[c]	I3242_09125	Arginine Proline Metabolism	0	1000	0	2.7.2.11
ARGTRS	Arginyl-tRNA synthetase	arg-L[c] + trnaarg[c] + atp[c] -> amp[c] + ppi[c] + argtrna[c]	I3242_09190	Arginine Proline Metabolism	0	1000	0	6.1.1.19
G5SADr	L-glutamate 5-semialdehyde dehydratase, reversible	glu5sa[c] <=> 1pyr5c[c] + h[c] + h2o[c]		Arginine Proline Metabolism	-1000	1000	0
SPMS	Spermidine synthase	ametam[c] + ptrc[c] -> 5mta[c] + h[c] + spmd[c]	I3242_06470	Arginine Proline Metabolism	0	1000	0	2.5.1.16
EHGLAT	L-erythro-4-Hydroxyglutamate:2-oxoglutarate aminotransferase	e4hglu[c] + akg[c] -> 4h2oglt[c] + glu-L[c]	(I3242_04280 or I3242_09120 or I3242_00060)	Arginine Proline Metabolism	0	1000	0	2.6.1.1
ASPK	aspartate kinase	asp-L[c] + atp[c] <=> 4pasp[c] + adp[c]	(I3242_00750 or I3242_00745)	Glycine, Serine Threonine Metabolism	-1000	1000	0	2.7.2.4
THRS	threonine synthase	h2o[c] + phom[c] -> pi[c] + thr-L[c]	I3242_03025	Glycine, Serine Threonine Metabolism	0	1000	0	4.2.3.1
SERD_L	L-serine deaminase	ser-L[c] -> nh4[c] + pyr[c]	I3242_03110	Glycine, Serine Threonine Metabolism	0	1000	0	4.3.1.17
THRAL	Threonine ammonia-lyase (serine)	ser-L[c] -> nh4[c] + pyr[c]	I3242_09790	Glycine, Serine Threonine Metabolism	0	1000	0	4.3.1.19
HSDx	homoserine dehydrogenase (NADH)	hom-L[c] + nad[c] <=> aspsa[c] + h[c] + nadh[c]	I3242_09180	Glycine, serine threonine Metabolism	-1000	1000	0	1.1.1.3	BF01568156
HSK	homoserine kinase	atp[c] + hom-L[c] -> adp[c] + h[c] + phom[c]	I3242_09175	Glycine, Serine Threonine Metabolism	0	1000	0	2.7.1.39
PGCD	phosphoglycerate dehydrogenase	3pg[c] + nad[c] -> 3php[c] + h[c] + nadh[c]	I3242_06700	Glycine, Serine Threonine Metabolism	0	1000	0	1.1.1.95
PSERT	phosphoserine transaminase	3php[c] + glu-L[c] -> akg[c] + pser-L[c]	I3242_08355	Glycine, Serine Threonine Metabolism	0	1000	0	2.6.1.52
ASAD	aspartate-semialdehyde dehydrogenase	aspsa[c] + nadp[c] + pi[c] <=> 4pasp[c] + h[c] + nadph[c]	I3242_00755	Glycine, Serine Threonine Metabolism	-1000	1000	0	1.2.1.11
THRAr	Threonine aldolase	acald[c] + gly[c] <=> thr-L[c]	I3242_02625	Glycine, Serine Threonine Metabolism	-1000	1000	0	4.1.2.5
PSP_L	phosphoserine phosphatase (L-serine)	h2o[c] + pser-L[c] -> pi[c] + ser-L[c]	I3242_07675	Glycine, Serine Threonine Metabolism	0	1000	0	3.1.3.3
GCCc	glycine-cleavage complex	dhlpro[c] + nad[c] -> h[c] + lpro[c] + nadh[c]	(I3242_02820 and I3242_02010)	Glycine, serine threonine Metabolism	0	1000	0	1.8.1.4
GLYCK	glycerate kinase	atp[c] + glyc-R[c] -> 3pg[c] + adp[c] + h[c]	I3242_04010	Glycine, Serine Threonine Metabolism	0	1000	0	2.7.1.31
AMPTASECG	alanyl aminopeptidase (cys-gly)	cgly[c] + h2o[c] -> cys-L[c] + gly[c]	I3242_02175	Cysteine Metabolism	0	1000	0	3.4.11.2
CYSDS	cysteine desulfhydrase	cys-L[c] + h2o[c] -> h2s[c] + nh4[c] + pyr[c]	I3242_07155	Cysteine Metabolism	0	0	0	4.4.1.8
CGS	Cystathionine gamma synthase	cys-L[c] + suchms[c] <=> succ[c] + h[c] + cyst-L[c]	I3242_02350	Methionine Metabolism	-1000	1000	0	2.5.1.48	12381787
AHSERL	O-Acetyl-L-homoserine acetate-lyase (adding methanethiol)	ch4s[c] + achms[c] -> ac[c] + h[c] + met-L[c]	I3242_03570	Methionine Metabolism	0	1000	0	2.5.1.49
CYSTRS	cysteinyl-tRNA synthetase	trnacys[c] + atp[c] + cys-L[c] -> cystrna[c] + amp[c] + ppi[c]	I3242_01615	Cysteine Metabolism	0	1000	0	6.1.1.16
CYSTS	cystathionine beta-synthase	ser-L[c] + hcys-L[c] -> cyst-L[c] + h2o[c]	I3242_02345	Glycine, Serine Threonine Metabolism; Cysteine Metabolism	0	1000	0	4.2.1.22	12381787
CYSTGLr	cystathionine gamma-lyase	cyst-L[c] + h2o[c] <=> 2obut[c] + cys-L[c] + nh4[c]	I3242_07155	Glycine, Serine Threonine Metabolism; Cysteine Metabolism	-1000	1000	0	4.4.1.1	12381787
CYSTL	cystathionine b-lyase	cyst-L[c] + h2o[c] -> hcys-L[c] + nh4[c] + pyr[c]	(I3242_07155 or I3242_09210 or I3242_07740)	Methionine Metabolism	0	1000	0	4.4.1.8
IG3PS	Imidazole-glycerol-3-phosphate synthase	gln-L[c] + prlp[c] -> aicar[c] + eig3p[c] + glu-L[c] + h[c]	(I3242_05890 and I3242_06780)	Histidine Metabolism	0	1000	0
HISTRS	histidyl-tRNA synthetase	trnahis[c] + atp[c] + his-L[c] -> histrna[c] + amp[c] + ppi[c]	I3242_07485	Histidine Metabolism	0	1000	0	6.1.1.21
HISTD	histidinol dehydrogenase	histd[c] + 2 nad[c] + h2o[c] -> 2 nadh[c] + 3 h[c] + his-L[c]	I3242_06800	Histidine Metabolism	0	1000	0	1.1.1.23
HSTPT	histidinol-phosphate transaminase	glu-L[c] + imacp[c] -> akg[c] + hisp[c]	I3242_06795	Histidine Metabolism	0	1000	0	2.6.1.9
IGPDH	imidazoleglycerol-phosphate dehydratase	eig3p[c] -> h2o[c] + imacp[c]	I3242_06790	Histidine Metabolism	0	1000	0	4.2.1.19
PRMICI	1-(5-phosphoribosyl)-5-[(5-phosphoribosylamino)methylideneamino)imidazole-4-carboxamide isomerase	prfp[c] <=> prlp[c]	I3242_06775	Histidine Metabolism	-1000	1000	0	5.3.1.16
PRAMPC	phosphoribosyl-AMP cyclohydrolase	h2o[c] + prbamp[c] -> prfp[c]	I3242_05885	Histidine Metabolism	0	1000	0	3.5.4.19
PRATPP	phosphoribosyl-ATP pyrophosphatase	h2o[c] + prbatp[c] -> h[c] + ppi[c] + prbamp[c]	I3242_04465	Histidine Metabolism	0	1000	0	3.6.1.31
ATPPRT	ATP phosphoribosyltransferase	atp[c] + prpp[c] -> ppi[c] + prbatp[c]	I3242_04470	Histidine Metabolism	0	1000	0	2.4.2.17
HISTP	histidinol-phosphatase	hisp[c] + h2o[c] -> histd[c] + pi[c]		Histidine Metabolism	0	1000	0	3.1.3.15
HISDr	histidase r	his-L[c] <=> nh4[c] + urcan[c]	I3242_09295	Histidine Metabolism	-1000	1000	0	4.3.1.3
DHDPS	dihydrodipicolinate synthase	pyr[c] + aspsa[c] -> h[c] + 23dhdp[c] + 2 h2o[c]	I3242_02165	Lysine Biosynthesis	0	1000	0	4.2.1.52
DHDPRy	dihydrodipicolinate reductase (NADPH)	h[c] + nadph[c] + 23dhdp[c] -> nadp[c] + thdp[c]	I3242_02160	Lysine Biosynthesis	0	1000	0	1.3.1.26
LYSTRS	Lysyl-tRNA synthetase	trnalys[c] + lys-L[c] + atp[c] -> lystrna[c] + amp[c] + ppi[c]	I3242_08385	Lysine Biosynthesis	0	1000	0	6.1.1.6
THDPS	tetrahydrodipicolinate succinylase	h2o[c] + succoa[c] + thdp[c] -> coa[c] + sl2a6o[c]	I3242_07955	Threonine Lysine Metabolism	0	1000	0	2.3.1.117
DAPE	diaminopimelate epimerase	26dap-LL[c] <=> 26dap-M[c]	I3242_07110	Threonine Lysine Metabolism	-1000	1000	0	5.1.1.7
SDPTA	succinyldiaminopimelate transaminase	akg[c] + sl26da[c] <=> glu-L[c] + sl2a6o[c]	I3242_02885	Threonine Lysine Metabolism	-1000	1000	0	2.6.1.17
DAPDC	diaminopimelate decarboxylase	26dap-M[c] + h[c] -> co2[c] + lys-L[c]	I3242_09185	Threonine Lysine Metabolism	0	1000	0	4.1.1.20
SDPDS	succinyl-diaminopimelate desuccinylase	h2o[c] + sl26da[c] -> 26dap-LL[c] + succ[c]	(I3242_03855 or I3242_09150)	Threonine Lysine Metabolism	0	1000	0	3.5.1.18
METGL	methionine g-lyase	h2o[c] + met-L[c] -> 2obut[c] + ch4s[c] + nh4[c]	I3242_08885	Methionine Metabolism	0	1000	0	4.4.1.11
MHPGLUT	5-methyltetrahydropteroyltriglutamate-homocysteine S-methyltransferase	hcys-L[c] + mhpglu[c] -> hpglu[c] + met-L[c]	I3242_04200	Methionine Metabolism	0	1000	0	2.1.1.14
MTHFR_new	5,10-methylenetetrahydrofolate reductase	mlthf[c] + 2 glu-L[c] + nadph[c] + h[c] -> mhpglu[c] + nadp[c] + 2 h2o[c]	I3242_04205	Methionine Metabolism	0	1000	0	1.5.1.20	24733415
SHSL2r	O-succinylhomoserine succinate-lyase (H2S)	h2s[c] + suchms[c] <=> succ[c] + h[c] + hcys-L[c]	I3242_02350	Methionine Metabolism	0	1000	0	2.5.1.48	12381787
AHCYSNS	S-adenosylhomocysteine nucleosidase	ahcys[c] + h2o[c] -> ade[c] + rhcys[c]	I3242_01530	Methionine Metabolism	0	1000	0	3.2.2.9	BioCyc
METSOXR1	L-methionine-S-oxide reductase	metsox-S-L[c] + trdrd[c] -> h2o[c] + met-L[c] + trdox[c]	I3242_00385	Methionine Metabolism	0	1000	0	1.8.4.13; 1.8.4.14
METAT	methionine adenosyltransferase	atp[c] + h2o[c] + met-L[c] -> amet[c] + pi[c] + ppi[c]	I3242_07705	Methionine Metabolism	0	1000	0	2.5.1.6
HSST	homoserine O-succinyltransferase	hom-L[c] + succoa[c] -> coa[c] + suchms[c]	I3242_01295	Methionine Metabolism	0	1000	0	2.3.1.46
RHCCE	S-ribosylhomocysteine cleavage enzyme	rhcys[c] -> dhptd[c] + hcys-L[c]	I3242_02365	Methionine Metabolism	0	1000	0	4.4.1.21
ACONIs	aconitate isomerase (spontaneous)	acon-T[c] <=> acon-C[c]		Unassigned	-1000	1000	0	5.3.3.7
ACONMT	Trans-aconitate methyltransferase	acon-T[c] + amet[c] -> aconm[c] + ahcys[c]	I3242_07245	Unassigned	0	1000	0	2.1.1.144
DNAMTn2r	DNA (cytosine-5-)-methyltransferase	amet[c] + dna[c] <=> ahcys[c] + dna5mtc[c] + h[c]	(I3242_05280 or I3242_05275)	Methionine Metabolism	-1000	1000	0	2.1.1.37
DHPTDCs2	4,5-dihydroxy-2,3-pentanedione cyclization (spontaneous)	dhptd[c] -> mdhdhf[c]		Methionine Metabolism	0	1000	0
MTHTHFSs	(2R,4S)-2-methyl-2,3,3,4-tetrahydroxytetrahydrofuran synthesis (spontaneous)	h2o[c] + mdhdhf[c] -> mththf[c]		Methionine Metabolism	0	1000	0
AhCi	Adenosylhomocysteinase	ahcys[c] + h2o[c] -> adn[c] + hcys-L[c]	I3242_02560	Methionine Metabolism	0	1000	0	3.3.1.1
AHSERL2	O-acetylhomoserine(thiol)-lyase	h2s[c] + achms[c] -> ac[c] + h[c] + hcys-L[c]	I3242_03570	Methionine Metabolism	0	1000	0	2.5.1.49
GHMT2	glycine hydroxymethyltransferase	ser-L[c] + thf[c] -> mlthf[c] + h2o[c] + gly[c]	I3242_03030	Methionine Metabolism	0	1000	0	2.1.2.1
METS	methionine synthase	5mthf[c] + hcys-L[c] -> h[c] + met-L[c] + thf[c]		Methionine Metabolism	0	0	0	2.1.1.13
PPND	prephenate dehydrogenase	pphn[c] + nad[c] -> nadh[c] + 34hpp[c] + co2[c]	I3242_06380	Tyrosine, Tryptophan, Phenylalanine Biosynthesis	0	1000	0	1.3.1.12
PSCVTi	3-phosphoshikimate 1-carboxyvinyltransferase	pep[c] + skm5p[c] -> pi[c] + 3psme[c]	I3242_03315	Tyrosine, Tryptophan, Phenylalanine Biosynthesis	0	1000	0	2.5.1.19	KEGG
SHK3D	shikimate dehydrogenase	h[c] + nadph[c] + 3dhsk[c] -> nadp[c] + skm[c]	I3242_05800	Tyrosine, Tryptophan, Phenylalanine Biosynthesis	0	1000	0	1.1.1.25	KEGG
PRAI	phosphoribosylanthranilate isomerase	pran[c] <=> 2cpr5p[c]	I3242_06775	Tyrosine, Tryptophan, Phenylalanine Biosynthesis	-1000	1000	0	5.3.1.24	12381787
TRPTRS	Tryptophanyl-tRNA synthetase	trnatrp[c] + trp-L[c] + atp[c] -> trptrna[c] + amp[c] + ppi[c]	I3242_00240	Tyrosine, Tryptophan, Phenylalanine Biosynthesis	0	1000	0	6.1.1.2
TRPS2	tryptophan synthase (indole)	indole[c] + ser-L[c] -> h2o[c] + trp-L[c]	(I3242_04450 and I3242_04445)	Tyrosine, Tryptophan, Phenylalanine Metabolism	0	1000	0	4.2.1.20
TRPS1	tryptophan synthase (indoleglycerol phosphate)	3ig3p[c] + ser-L[c] -> g3p[c] + h2o[c] + trp-L[c]	(I3242_04450 and I3242_04445)	Tyrosine, Tryptophan, Phenylalanine Metabolism	0	1000	0	4.2.1.20
TRPS3	tryptophan synthase (indoleglycerol phosphate)	3ig3p[c] -> g3p[c] + indole[c]	(I3242_04450 and I3242_04445)	Tyrosine, Tryptophan, Phenylalanine Metabolism	0	1000	0	4.2.1.20
CHORM	chorismate mutase	chor[c] -> pphn[c]	(I3242_06385 or I3242_01230)	Tyrosine, Tryptophan, Phenylalanine Metabolism	0	1000	0	5.4.99.5
TYRTA	tyrosine transaminase	akg[c] + tyr-L[c] <=> 34hpp[c] + glu-L[c]	(I3242_04280 or I3242_06795)	Tyrosine, Tryptophan, Phenylalanine Metabolism	-1000	1000	0	2.6.1.5	KEGG
PHETA1	phenylalanine transaminase	akg[c] + phe-L[c] <=> glu-L[c] + phpyr[c]	(I3242_04280 or I3242_06795)	Tyrosine, Tryptophan, Phenylalanine Metabolism	-1000	1000	0	2.6.1.58	KEGG
ANS	anthranilate synthase	chor[c] + gln-L[c] -> anth[c] + glu-L[c] + h[c] + pyr[c]	((I3242_00285 or I3242_01785) and I3242_05880)	Tyrosine, Tryptophan, Phenylalanine Metabolism	0	1000	0	4.1.3.27
DDPA	3-deoxy-D-arabino-heptulosonate 7-phosphate synthetase	e4p[c] + h2o[c] + pep[c] -> 2dda7p[c] + pi[c]	(I3242_01525 or I3242_01520)	Tyrosine, Tryptophan, Phenylalanine Metabolism	0	1000	0	2.5.1.54
IGPS	indole-3-glycerol-phosphate synthase	2cpr5p[c] + h[c] -> 3ig3p[c] + co2[c] + h2o[c]	I3242_04445	Tyrosine, Tryptophan, Phenylalanine Metabolism	0	1000	0	4.1.1.48
TYRTRS	tyrosyl-tRNA synthetase	trnatyr[c] + tyr-L[c] + atp[c] -> tyrtrna[c] + amp[c] + ppi[c]	I3242_02945	Tyrosine, Tryptophan, Phenylalanine Metabolism	0	1000	0	6.1.1.1
CHORS	chorismate synthase	3psme[c] -> chor[c] + pi[c]	I3242_03840	Tyrosine, Tryptophan, Phenylalanine Metabolism	0	1000	0	4.2.3.5
DHQS	3-dehydroquinate synthase	2dda7p[c] -> 3dhq[c] + pi[c]	I3242_03845	Tyrosine, Tryptophan, Phenylalanine Metabolism	0	1000	0	4.2.3.4
SHKK	shikimate kinase	atp[c] + skm[c] -> adp[c] + h[c] + skm5p[c]	I3242_03845	Tyrosine, Tryptophan, Phenylalanine Metabolism	0	1000	0	2.7.1.71
PPNDH	prephenate dehydratase	h[c] + pphn[c] -> co2[c] + h2o[c] + phpyr[c]	I3242_06385	Tyrosine, Tryptophan, Phenylalanine Metabolism	0	1000	0	4.2.1.51
ANPRT	anthranilate phosphoribosyltransferase	anth[c] + prpp[c] -> ppi[c] + pran[c]	I3242_06190	Tyrosine, Tryptophan, Phenylalanine Metabolism	0	1000	0	2.4.2.18
ANS2	anthranilate synthase 2	chor[c] + nh4[c] -> anth[c] + h[c] + h2o[c] + pyr[c]	((I3242_00285 or I3242_01785) and I3242_05880)	Phenylalanine, tyrosine tryptophan biosynthesis	0	1000	0	4.1.3.27
DHQD	3-dehydroquinate dehydratase	3dhq[c] <=> 3dhsk[c] + h2o[c]	I3242_03850	Phenylalanine, tyrosine tryptophan biosynthesis	-1000	1000	0	4.2.1.10
ACGK	acetylglutamate kinase	acglu[c] + atp[c] -> acg5p[c] + adp[c]	I3242_02880	Proline, Arginine Metabolism; Urea cycle Metabolism of amino groups	0	1000	0	2.7.2.8
ORNTAC	ornithine transacetylase	acorn[c] + glu-L[c] <=> acglu[c] + orn[c]	I3242_02875	Proline, Arginine Metabolism; Urea cycle Metabolism of amino groups	-1000	1000	0	2.3.1.35
AGPR	N-acetyl-g-glutamyl-phosphate reductase	acg5sa[c] + nadp[c] + pi[c] <=> acg5p[c] + h[c] + nadph[c]	I3242_02870	Proline, Arginine Metabolism; Urea cycle Metabolism of amino groups	-1000	1000	0	1.2.1.38
ILETA	isoleucine transaminase	ile-L[c] + akg[c] <=> 3mop[c] + glu-L[c]	I3242_03975	Valine, leucine isoleucine degradationValine, leucine isoleucine biosynthesis	-1000	1000	0	2.6.1.42
LEUTA	leucine transaminase	akg[c] + leu-L[c] <=> 4mop[c] + glu-L[c]	I3242_03975	Valine, leucine isoleucine degradationValine, leucine isoleucine biosynthesis	-1000	1000	0	2.6.1.42
ACHBS	2-aceto-2-hydroxybutanoate synthase	h[c] + pyr[c] + 2obut[c] -> 2ahbut[c] + co2[c]	(I3242_01645 and I3242_01640)	Valine, Leucine, Isoleucine Biosynthesis	0	1000	0	2.2.1.6	KEGG
ACLS	acetolactate synthase	h[c] + 2 pyr[c] -> alac-S[c] + co2[c]	(I3242_01645 and I3242_01640)	Valine, Leucine, Isoleucine Biosynthesis	0	1000	0	2.2.1.6	KEGG
DHAD2	Dihydroxy-acid dehydratase (2,3-dihydroxy-3-methylpentanoate)	23dhmp[c] -> 3mop[c] + h2o[c]	I3242_07695	Valine, Leucine, Isoleucine Biosynthesis	0	1000	0	4.2.1.9
LEUTRS	Leucyl-tRNA synthetase	trnaleu[c] + leu-L[c] + atp[c] -> leutrna[c] + amp[c] + ppi[c]	I3242_06020	Valine, Leucine, Isoleucine Biosynthesis	0	1000	0	6.1.1.4
VALTRS	Valyl-tRNA synthetase	val-L[c] + atp[c] + trnaval[c] -> amp[c] + ppi[c] + valtrna[c]	I3242_01240	Valine, Leucine, Isoleucine Biosynthesis	0	1000	0	6.1.1.9
KARA2	Ketol-acid reductoisomerase	h[c] + nadph[c] + 2ahbut[c] <=> nadp[c] + 23dhmp[c]	(I3242_00575 and I3242_00570)	Valine, Leucine, Isoleucine Biosynthesis	-1000	1000	0	1.1.1.86
ILETRS	Isoleucyl-tRNA synthetase	ile-L[c] + atp[c] + trnaile[c] -> iletrna[c] + amp[c] + ppi[c]	I3242_07735	Valine, Leucine, Isoleucine Biosynthesis	0	1000	0	6.1.1.5
PDHcr	Dihydrolipoamide dehydrogenase	dhlam[c] + nad[c] <=> h[c] + lpam[c] + nadh[c]	I3242_02820	Valine, Leucine, Isoleucine Degradation	-1000	1000	0	1.8.1.4
DHAD1	dihydroxy-acid dehydratase (2,3-dihydroxy-3-methylbutanoate)	23dhmb[c] -> 3mob[c] + h2o[c]	I3242_07695	Valine, Leucine, Isoleucine Metabolism	0	1000	0	4.2.1.9
KARA1	ketol-acid reductoisomerase (2,3-dihydroxy-3-methylbutanoate)	23dhmb[c] + nadp[c] <=> alac-S[c] + h[c] + nadph[c]	(I3242_00575 and I3242_00570)	Valine, Leucine, Isoleucine Metabolism	-1000	1000	0	1.1.1.86
IPPS	2-isopropylmalate synthase	3mob[c] + accoa[c] + h2o[c] -> 3c3hmp[c] + coa[c] + h[c]	I3242_00780	Valine, Leucine, Isoleucine Metabolism	0	1000	0	2.3.3.13
IPPMIb	2-isopropylmalate hydratase	2ippm[c] + h2o[c] <=> 3c3hmp[c]	(I3242_09235 and I3242_09230)	Valine, Leucine, Isoleucine Metabolism	-1000	1000	0	4.2.1.33
IPPMIa	3-isopropylmalate dehydratase	3c2hmp[c] <=> 2ippm[c] + h2o[c]	(I3242_09235 and I3242_09230)	Valine, Leucine, Isoleucine Metabolism	-1000	1000	0	4.2.1.33
THRD_L	L-threonine deaminase	thr-L[c] -> 2obut[c] + nh4[c]	I3242_09790	Valine, Leucine, Isoleucine Metabolism	0	1000	0	4.3.1.19
VALTA	valine transaminase	akg[c] + val-L[c] <=> 3mob[c] + glu-L[c]	I3242_03975	Valine, Leucine, Isoleucine Metabolism	-1000	1000	0	2.6.1.42
IPMD	3-isopropylmalate dehydrogenase	3c2hmp[c] + nad[c] -> 3c4mop[c] + h[c] + nadh[c]	I3242_02025	Valine, Leucine, Isoleucine Metabolism	0	1000	0	1.1.1.85
OMCDC	2-Oxo-4-methyl-3-carboxypentanoate decarboxylation	3c4mop[c] + h[c] -> 4mop[c] + co2[c]		Valine, Leucine, Isoleucine Metabolism	0	1000	0
OIVD2	2-oxoisovalerate dehydrogenase (acylating; 3-methyl-2-oxobutanoate)	3mob[c] + coa[c] + nad[c] -> nadh[c] + ibcoa[c] + co2[c]		Valine, Leucine, Isoleucine Metabolism	0	1000	0	1.2.1.25
GLUTRS	Glutamyl-tRNA synthetase	atp[c] + glu-L[c] + trnaglu[c] -> amp[c] + glutrna[c] + ppi[c]	(I3242_00865 or I3242_09285)	tRNA Charging	0	1000	0	6.1.1.17
THRTRS	threonyl-tRNA synthetase	atp[c] + thr-L[c] + trnathr[c] -> thrtrna[c] + amp[c] + ppi[c]	I3242_05685	tRNA Charging	0	1000	0	6.1.1.3
GLYTRS	glycyl-tRNA synthetase	gly[c] + atp[c] + trnagly[c] -> glytrna[c] + amp[c] + ppi[c]	I3242_06955	tRNA Charging	0	1000	0	6.1.1.14
SERTRS	seryl-tRNA synthetase	atp[c] + ser-L[c] + trnaser[c] -> amp[c] + ppi[c] + sertrna[c]	I3242_08480	tRNA Charging	0	1000	0	6.1.1.11
ASPTRS	aspartyl-tRNA synthetase	asp-L[c] + atp[c] + trnaasp[c] -> amp[c] + asptrna[c] + ppi[c]	I3242_07480	tRNA Charging	0	1000	0	6.1.1.12
METTRS	methionyl-tRNA synthetase	met-L[c] + atp[c] + trnamet[c] -> mettrna[c] + amp[c] + ppi[c]	I3242_09545	tRNA Charging	0	1000	0	6.1.1.10
PHETRS	Phenylalanyl-tRNA synthetase	trnaphe[c] + phe-L[c] + atp[c] -> amp[c] + ppi[c] + phetrna[c]	(I3242_02855 and I3242_02860)	Tyrosine, Tryptophan, Phenylalanine Biosynthesis	0	1000	0	6.1.1.20
GLYALDDr	D-Glyceraldehyde dehydrogenase	h2o[c] + nad[c] + glyald[c] -> nadh[c] + glyc-R[c] + 2 h[c]	I3242_02515	Glycine, Serine Threonine Metabolism	0	1000	0	1.2.1.3
ALDD2x	aldehyde dehydrogenase (acetaldehyde, NAD)	acald[c] + h2o[c] + nad[c] -> ac[c] + 2 h[c] + nadh[c]	I3242_02515	Glycolysis	0	1000	0	1.2.1.3
PGM	phosphoglycerate mutase	2pg[c] <=> 3pg[c]	(I3242_08375 or I3242_03805 or I3242_03340 or I3242_06035 or I3242_09705)	Glycolysis/Gluconeogenesis	-1000	1000	0	5.4.2.11; 5.4.2.12
PYK	pyruvate kinase	adp[c] + h[c] + pep[c] -> atp[c] + pyr[c]	I3242_03260	Glycolysis/Gluconeogenesis	0	1000	0	2.7.1.40
PGK	phosphoglycerate kinase	3pg[c] + atp[c] <=> 13dpg[c] + adp[c]	I3242_05785	Glycolysis/Gluconeogenesis	-1000	1000	0	2.7.2.3
HEX7	hexokinase (D-fructose:ATP); fructokinase	atp[c] + fru[c] -> adp[c] + f6p[c] + h[c]	I3242_06600	Glycolysis/Gluconeogenesis	0	1000	0	2.7.1.4	15375133
GAPD	glyceraldehyde-3-phosphate dehydrogenase	g3p[c] + nad[c] + pi[c] <=> 13dpg[c] + h[c] + nadh[c]	I3242_06485	Glycolysis/Gluconeogenesis	-1000	1000	0	1.2.1.12
ENO	enolase	2pg[c] <=> h2o[c] + pep[c]	I3242_03080	Glycolysis/Gluconeogenesis	-1000	1000	0	4.2.1.11
FBA	fructose-bisphosphate aldolase	fdp[c] <=> dhap[c] + g3p[c]	I3242_00495	Glycolysis/Gluconeogenesis	-1000	1000	0	4.1.2.13
GLUK_syn	glukokinase	glc-B[c] + atp[c] -> adp[c] + g6p-B[c] + h[c]	(I3242_06595 or I3242_08180)	Glycolysis/Gluconeogenesis	0	1000	0	2.7.1.2
HEX1	glukokinase/hexokinase (glc-A)	glc-D[c] + atp[c] -> adp[c] + g6p[c] + h[c]	(I3242_06595 or I3242_08180)	Glycolysis/Gluconeogenesis	0	1000	0	2.7.1.2
GALM1	aldose-1-epimerase (glucose)	glc-D[c] <=> glc-B[c]	(I3242_06505 or I3242_06500)	Glycolysis/Gluconeogenesis	-1000	1000	0	5.1.3.3
TPI	triose-phosphate isomerase	dhap[c] <=> g3p[c]	I3242_05780	Glycolysis/Gluconeogenesis	-1000	1000	0	5.3.1.1
PGI	glucose-6-phosphate isomerase	g6p[c] <=> f6p[c]	I3242_01745	Glycolysis/Gluconeogenesis	-1000	1000	0	5.3.1.9
G6PI	Glucose-6-phosphate isomerase	g6p[c] <=> g6p-B[c]	(I3242_01745 or I3242_00855)	Glycolysis/Gluconeogenesis	-1000	1000	0	5.1.3.15; 5.3.1.9
G6PI3	Glucose-6-phosphate isomerase	g6p-B[c] <=> f6p[c]	I3242_01745	Glycolysis/Gluconeogenesis	-1000	1000	0	5.3.1.9
PPGKr	Polyphosphate glucokinase reversible	glc-D[c] + pi[c] <=> g6p[c] + h2o[c]	I3242_07330	Glycolysis/Gluconeogenesis	0	0	0	2.7.1.63
G6PBDH	beta-D-Glucose-6-phosphate:NADP+ 1-oxoreductase	g6p-B[c] + nadp[c] -> 6pgl[c] + h[c] + nadph[c]	I3242_01000	Pentose Phosphate Pathway	0	0	0	1.1.1.49
PRPPS	phosphoribosylpyrophosphate synthetase	atp[c] + r5p[c] <=> amp[c] + h[c] + prpp[c]	(I3242_03360 or I3242_01115)	Pentose phosphate pathwa	-1000	1000	0	2.7.6.1
RBI	ribose-5-phosphate isomerase	r5p[c] <=> ru5p-D[c]	I3242_08540	Pentose phosphate pathway	-1000	1000	0	5.3.1.6
TALA	transaldolase	g3p[c] + s7p[c] <=> e4p[c] + f6p[c]	I3242_05745	Pentose Phosphate Pathway	-1000	1000	0	2.2.1.2
G6PDH2	glucose 6-phosphate dehydrogenase	g6p[c] + nadp[c] -> 6pgl[c] + h[c] + nadph[c]	I3242_01000	Pentose Phosphate Pathway	0	1000	0	1.1.1.49
PGL	6-phosphogluconolactonase	6pgl[c] + h2o[c] -> 6pgc[c] + h[c]	I3242_00990	Pentose Phosphate Pathway	0	1000	0	3.1.1.31
RBK	ribokinase	atp[c] + rib-D[c] -> adp[c] + h[c] + r5p[c]	(I3242_07765 or I3242_06140)	Pentose phosphate pathway	0	1000	0	2.7.1.15
DRBK	deoxyribokinase	atp[c] + drib[c] -> 2dr5p[c] + adp[c] + h[c]	(I3242_07765 or I3242_06140)	Pentose phosphate pathway	0	1000	0	2.7.1.15
GND	phosphogluconate dehydrogenase	6pgc[c] + nadp[c] -> co2[c] + nadph[c] + ru5p-D[c]	I3242_00985	Pentose Phosphate Pathway	0	1000	0	1.1.1.44
RPE	ribulose 5-phosphate 3-epimerase	ru5p-D[c] <=> xu5p-D[c]	I3242_04460	Pentose Phosphate Pathway	-1000	1000	0	5.1.3.1
FBA3	sedoheptulose 1,7-bisphosphate D-glyceraldehyde-3-phosphate-lyase	s17bp[c] <=> dhap[c] + e4p[c]	I3242_00495	Pentose Phosphate Pathway	-1000	1000	0	4.1.2.13
GNK	Gluconokinase	atp[c] + glcn[c] -> 6pgc[c] + adp[c] + h[c]	I3242_00120	Pentose Phosphate Pathway	0	1000	0	2.7.1.12
F6PPK	fructose 6-phosphate phosphoketolase	f6p[c] + pi[c] -> h2o[c] + actp[c] + e4p[c]	I3242_03425	Phosphoketolase pathway	0	1000	0	4.1.2.22	11292814; 24077711; SEED; IMG
PK	D-xylulose 5-phosphate phosphoketolase	xu5p-D[c] + pi[c] -> h2o[c] + actp[c] + g3p[c]	I3242_03425	Phosphoketolase pathway	0	1000	0	4.1.2.9	11292814; 24077711; KEGG; SEED
TKT1	transketolase	r5p[c] + xu5p-D[c] <=> g3p[c] + s7p[c]	I3242_05740	Phosphoketolase Pathway; Pentose phosphate pathway	-1000	1000	0	2.2.1.1
TKT2	transketolase	e4p[c] + xu5p-D[c] <=> f6p[c] + g3p[c]	I3242_05740	Phosphoketolase Pathway; Pentose Phosphate Pathway	-1000	1000	0	2.2.1.1
ICDHy	isocitrate dehydrogenase (NADP)	nadp[c] + icit[c] -> nadph[c] + akg[c] + co2[c]	I3242_05950	Citrate Acid Cycle	0	1000	0	1.1.1.42
FRD2	fumarate reductase	fum[c] + mql8[c] -> mqn8[c] + succ[c]	(I3242_03540 and I3242_03545)	Citric Acid Cycle	0	1000	0	1.3.5.4	Probably not capable to produce mqn8: 298580; 22940212; 6470528
FRD	fumarate reductase	fadh2[c] + fum[c] -> fad[c] + succ[c]	(I3242_03540 and I3242_03545)	Citric Acid Cycle	0	1000	0	1.3.5.4
FRD3	fumarate reductase	2dmmql8[c] + fum[c] -> 2dmmq8[c] + succ[c]	(I3242_03540 and I3242_03545)	Citric Acid Cycle	0	1000	0	1.3.5.5
FRD7	fumarate reductase	fum[c] + q8h2[c] -> q8[c] + succ[c]	(I3242_03540 and I3242_03545)	Citric Acid Cycle	0	1000	0	1.3.5.6
SUCOAS	succinyl-CoA synthetase (ADP-forming)	atp[c] + coa[c] + succ[c] <=> adp[c] + pi[c] + succoa[c]	(I3242_05645 and I3242_05640)	Citric Acid Cycle	-1000	1000	0	6.2.1.5
ACONTa	aconitase (half-reaction A, Citrate hydro-lyase)	cit[c] <=> acon-C[c] + h2o[c]	I3242_06315	Citric Acid Cycle	-1000	1000	0	4.2.1.3
ACONTb	aconitase (half-reaction B, Isocitrate hydro-lyase)	acon-C[c] + h2o[c] <=> icit[c]	I3242_06315	Citric Acid Cycle	-1000	1000	0	4.2.1.3
CS	citrate synthase	accoa[c] + h2o[c] + oaa[c] -> cit[c] + coa[c] + h[c]	I3242_07960	Citric Acid Cycle	0	1000	0	2.3.3.1
AKGDH	2-Oxoglutarate dehydrogenase	akg[c] + coa[c] + nad[c] -> co2[c] + nadh[c] + succoa[c]	I3242_02820	Citric Acid Cycle	0	0	0
PFL	pyruvate formate lyase	coa[c] + pyr[c] -> accoa[c] + for[c]	(I3242_03465 or I3242_03470)	Pyruvate Metabolism	-1000	1000	0	2.3.1.54
ALCD2x	alcohol dehydrogenase (ethanol, NAD)	nad[c] + etoh[c] <=> nadh[c] + h[c] + acald[c]	(I3242_08775 or I3242_02690)	Pyruvate Metabolism	-1000	1000	0	1.1.1.1
PTAr	phosphotransacetylase	accoa[c] + pi[c] <=> actp[c] + coa[c]	I3242_03325	Pyruvate Metabolism	-1000	1000	0	2.3.1.8
ACKr	acetate kinase	ac[c] + atp[c] <=> actp[c] + adp[c]	I3242_03320	Pyruvate Metabolism	-1000	1000	0	2.7.2.1
ACALD	acetaldehyde dehydrogenase (acetylating)	acald[c] + coa[c] + nad[c] <=> accoa[c] + h[c] + nadh[c]	I3242_08775	Pyruvate Metabolism	-1000	1000	0	1.2.1.10
PPC	phosphoenolpyruvate carboxylase	co2[c] + h2o[c] + pep[c] -> h[c] + oaa[c] + pi[c]	I3242_00215	Pyruvate Metabolism; Anaplerotic Reactions	0	1000	0	4.1.1.31	16885266
LDH_L	L-lactate dehydrogenase	lac-L[c] + nad[c] <=> h[c] + nadh[c] + pyr[c]	(I3242_06735 or I3242_05770)	Pyruvate Metabolism; Glycolysis / Gluconeogenesis	-1000	1000	0	1.1.1.27
LCARR	lactaldehyde reductase (R-propane-1,2-diol forming)	h[c] + lald-D[c] + nadh[c] <=> 12ppd-R[c] + nad[c]	I3242_08265	Pyruvate Metabolism	-1000	1000	0	1.1.1.77
LCARS	lactaldehyde reductase (R-propane-1,2-diol forming)	h[c] + lald-L[c] + nadh[c] <=> 12ppd-S[c] + nad[c]	I3242_08265	Pyruvate Metabolism	-1000	1000	0	1.1.1.77
13BGHe	Exo-1,3-beta-glucan glucohydrase	13BDglcn[e] + h2o[e] -> glc-D[e]	I3242_07810	Starch sucrose Metabolism	0	1000	0	3.2.1.58	12381787
AAMYL	alpha-amylase	14glucan[c] -> malthx[c]	I3242_01275	Starch sucrose Metabolism	0	1000	0	3.2.1.1
GLCP2	glycogen phosphorylase	pi[c] + bglycogen[c] -> g1p[c]	I3242_00255	Glycogen Metabolism	0	1000	0	2.4.1.1
GLCP	glycogen phosphorylase	pi[c] + glycogen[c] -> g1p[c]	I3242_00255	Glycogen Metabolism	0	1000	0	2.4.1.1
GLDBRAN2	Glycogen debranching enzyme (bglycogen -> glycogen)	bglycogen[c] -> glycogen[c]	(I3242_03295 or I3242_08785)	Glycogen Metabolism	0	1000	0	2.4.1.68	21484167
GLCS1	glycogen synthase (ADPGlc)	adpglc[c] -> adp[c] + glycogen[c] + h[c]	I3242_04075	Glycogen Metabolism	0	1000	0	2.4.1.21
GLBRAN2	1,4-alpha-glucan branching enzyme (glycogen -> bglycogen)	glycogen[c] -> bglycogen[c]	I3242_03205	Glycogen Metabolism	0	1000	0	2.4.1.18	21484167
MALT	alpha-glucosidase	h2o[c] + malt[c] -> 2 glc-D[c]	I3242_00580	Starch sucrose Metabolism	0	1000	0	3.2.1.20	21484167; 17183207
IMALT	Oligo-1,6-glucosidase (Isomaltase)	h2o[c] + isomalt[c] -> glc-D[c] + glc-B[c]	I3242_09795	Starch sucrose Metabolism	0	1000	0	3.2.1.10	21484167; 12381787
GLGC	glucose-1-phosphate adenylyltransferase	h[c] + g1p[c] + atp[c] -> adpglc[c] + ppi[c]	I3242_03900	Starch sucrose Metabolism	0	1000	0	2.7.7.27
SUCPHOS	sucrose phosphorylase	sucr[c] + pi[c] <=> g1p[c] + fru[c]	I3242_00550	Starch sucrose Metabolism	-1000	1000	0	2.4.1.7	21484167
BGLA	Beta-Glucosidase	cellb[c] + h2o[c] -> 2 glc-D[c]	I3242_07825	Starch sucrose Metabolism	0	1000	0	3.2.1.74; 3.2.1.21
SUCR	sucrose hydrolyzing enzyme	h2o[c] + sucr[c] -> fru[c] + glc-D[c]	(I3242_00580 or I3242_07015)	Starch sucrose MetabolismGalactose Metabolism	0	1000	0	3.2.1.20; 3.2.1.26; 3.2.1.48
GLUDy	glutamate dehydrogenase (NADP)	glu-L[c] + h2o[c] + nadp[c] <=> akg[c] + h[c] + nadph[c] + nh4[c]	I3242_00050	Glutamate Metabolism	-1000	1000	0	1.4.1.4
GLNS	glutamine synthetase	atp[c] + glu-L[c] + nh4[c] -> adp[c] + gln-L[c] + h[c] + pi[c]	(I3242_02810 or I3242_06765)	Glutamate Metabolism	0	1000	0	6.3.1.2
GLUSy	glutamate synthase (NADPH)	akg[c] + gln-L[c] + h[c] + nadph[c] -> 2 glu-L[c] + nadp[c]	(I3242_04055 and I3242_04050)	Glutamate Metabolism	0	1000	0	1.4.1.13
GLNTRAT	glutamyl-tRNA(gln) amidotransferase; aspartyl/glutamyl-tRNA amidotransferase	atp[c] + gln-L[c] + glutrna(gln)[c] + h2o[c] -> adp[c] + glntrna[c] + glu-L[c] + h[c] + pi[c]	(I3242_01200 and I3242_01195 and I3242_01190)	Glutamate Metabolism; Aminoacyl-tRNA Biosynthesis	0	1000	0	6.3.5.7	12381787
GLUTRS(Gln)	glutamate-tRNA(Gln) ligase; nondiscriminating glutamyl-tRNA synthetase (Gln)	glu-L[c] + atp[c] + trnagln[c] -> glutrna(gln)[c] + amp[c] + ppi[c]	I3242_00865	Glutamate Metabolism; Aminoacyl-tRNA Biosynthesis	0	1000	0	6.1.1.24	12381787
NADS2	NAD synthase (glutamine-hydrolysing)	atp[c] + dnad[c] + gln-L[c] + h2o[c] -> amp[c] + glu-L[c] + h[c] + nad[c] + ppi[c]	I3242_03455	Glutamate Metabolism; Nicotinate nicotinamide Metabolism	0	1000	0	6.3.5.1
GF6PTA	N-acetylhexosamine 1-kinase	f6p[c] + gln-L[c] -> gam6p[c] + glu-L[c]	I3242_02255	Glutamate Metabolism; Aminosugars Metabolism	0	1000	0	2.6.1.16
GLUCYS	gamma-glutamylcysteine synthetase	atp[c] + cys-L[c] + glu-L[c] -> adp[c] + glucys[c] + h[c] + pi[c]	I3242_07835	Glutamate Metabolism	0	1000	0	6.3.2.2
RAFH	raffinose hydrolyzing enzyme; Raffinose fructohydrolase	h2o[c] + raffin[c] -> fru[c] + melib[c]	I3242_07015	Galactose Metabolism	0	1000	0	3.2.1.26
GALK	galactokinase	atp[c] + gal[c] -> adp[c] + gal1p[c] + h[c]	I3242_02065	Galactose Metabolism	0	1000	0	2.7.1.6	24014529
RAFGH	Raffinose galactohydrolase	h2o[c] + raffin[c] -> gal[c] + sucr[c]	(I3242_09865 or I3242_09515)	Galactose Metabolism	0	1000	0	3.2.1.22	21484167
GALS--	a-galactosidase (manninotriose)	h2o[c] + mannin[c] -> gal[c] + melib[c]	(I3242_09865 or I3242_09515)	Galactose Metabolism	0	1000	0	3.2.1.22
GALS3	a-galactosidase (melibiose)	h2o[c] + melib[c] -> gal[c] + glc-D[c]	(I3242_09865 or I3242_09515)	Galactose Metabolism	0	1000	0	3.2.1.22	21484167
LACZ	b-galactosidase	h2o[c] + lcts[c] -> gal[c] + glc-D[c]	(I3242_02285 or I3242_07750 or I3242_01830)	Galactose Metabolism	0	1000	0	3.2.1.23	21484167
GALU	UTP-glucose-1-phosphate uridylyltransferase	h[c] + g1p[c] + utp[c] <=> udpg[c] + ppi[c]	I3242_05600	Nucleotide sugars Metabolism; Galactose Metabolism	-1000	1000	0	2.7.7.9; 2.7.7.64	24077711
GALT	galactose-1-phosphate uridylyltransferase	gal1p[c] + h[c] + utp[c] <=> ppi[c] + udpgal[c]	I3242_05600	Nucleotide sugars Metabolism; Galactose Metabolism	-1000	1000	0	2.7.7.10; 2.7.7.64	24077711; 24014529
LNBP_new	GNB/LNB phosphorylase/ 1,3-beta-galactosyl-N-acetylhexosamine phosphorylase	lnb[c] + pi[c] <=> gal1p[c] + acgam[c]	I3242_08450	Lacto-N-biose; Galacto-N-biose pathway	-1000	1000	0	2.4.1.211	RHEA:20285, 24014529; 15933016; 17720833
GNBP_new	GNB/LNB phosphorylase/ 1,3-beta-galactosyl-N-acetylhexosamine phosphorylase	gnb[c] + pi[c] <=> gal1p[c] + acgal[c]	I3242_08450	Lacto-N-biose; Galacto-N-biose pathway	-1000	1000	0	2.4.1.211	24014529; 15933016; 17720833
ACGALK	N-acetylglucosamine kinase	atp[c] + acgal[c] -> adp[c] + h[c] + acgal1p[c]	I3242_08445	Lacto-N-biose; Galacto-N-biose pathway	0	1000	0	2.7.1.162	24014529; 17720833
ACGALK_new	N-acetylglucosamine kinase (N-acetyl-glucosamine)	atp[c] + acgam[c] -> adp[c] + h[c] + acgam1p[c]	I3242_08445	Lacto-N-biose; Galacto-N-biose pathway	0	1000	0	2.7.1.162	24014529; 17720833
UDPG4E	UDPglucose 4-epimerase	udpg[c] <=> udpgal[c]	(I3242_08290 or I3242_08435)	Lacto-N-biose; Galacto-N-biose pathway	-1000	1000	0	5.1.3.2
UAG4E	UDP-N-acetylglucosamine 4-epimerase	uacgam[c] <=> uacgala[c]	(I3242_08290 or I3242_08435)	Lacto-N-biose; Galacto-N-biose pathway; Cell Envelope Biosynthesis	-1000	1000	0	5.1.3.2	24014529
UGLT	UDPglucose--hexose-1-phosphate uridylyltransferase	gal1p[c] + udpg[c] <=> g1p[c] + udpgal[c]	(I3242_02060 or I3242_08440)	Lacto-N-biose; Galacto-N-biose pathway	-1000	1000	0	2.7.7.12	24077711
UGLT_new	UDPglucose--hexose-1-phosphate uridylyltransferase	acgal1p[c] + uacgam[c] <=> acgam1p[c] + uacgala[c]	I3242_08440	Lacto-N-biose; Galacto-N-biose pathway	-1000	1000	0	2.7.7.12	24014529; 17720833
G6PDA	glucosamine-6-phosphate deaminase	gam6p[c] + h2o[c] -> f6p[c] + nh4[c]	I3242_06580	Lacto-N-biose; Galacto-N-biose pathway	0	1000	0	3.5.99.6	24014529
AGDC	N-acetylglucosamine-6-phosphate-deacetylase	acgam6p[c] + h2o[c] -> ac[c] + gam6p[c]	I3242_06575	Lacto-N-biose; Galacto-N-biose pathway	0	1000	0	3.5.1.25	24014529
ACGAMPM	phosphoacetylglucosamine mutase	acgam6p[c] <=> acgam1p[c]	I3242_02195	Lacto-N-biose; Galacto-N-biose pathway	-1000	1000	0	5.4.2.3	19033196
AMALT1	Amylomaltase (maltotriose)	malt[c] + malttr[c] -> glc-D[c] + maltttr[c]	(I3242_00590 or I3242_08800)	Starch Sucrose Metabolism	0	1000	0	2.4.1.25
AMALT2	Amylomaltase (maltotetraose)	malt[c] + maltttr[c] -> glc-D[c] + maltpt[c]	(I3242_00590 or I3242_08800)	Starch Sucrose Metabolism	0	1000	0	2.4.1.25
AMALT4	Amylomaltase (maltohexaose)	malt[c] + malthx[c] -> glc-D[c] + malthp[c]	(I3242_00590 or I3242_08800)	Starch Sucrose Metabolism	0	1000	0	2.4.1.25
ALCD19	alcohol dehydrogenase (glycerol)	glyald[c] + h[c] + nadh[c] <=> glyc[c] + nad[c]	(I3242_08775 or I3242_02690)	Glycerolipid Metabolism	-1000	1000	0	1.1.1.21
PTA2	phosphate acetyltransferase	pi[c] + ppcoa[c] -> coa[c] + ppap[c]	I3242_03325	Propanoate Metabolism	0	1000	0	2.3.1.222
OBTFL	2-Oxobutanoate formate lyase	2obut[c] + coa[c] -> for[c] + ppcoa[c]	I3242_03465	Propanoate Metabolism	0	1000	0	2.3.1.54
PPAKr	Propionate kinase	adp[c] + ppap[c] <=> atp[c] + ppa[c]	I3242_03320	Propanoate Metabolism	-1000	1000	0	2.7.2.15
XYLI2	xylose isomerase	glc-D[c] <=> fru[c]	I3242_08110	Fructose and Mannose Metabolism	-1000	1000	0	5.3.1.5	21484167
XYLI1	xylose isomerase	xyl-D[c] <=> xylu-D[c]	I3242_08110	Pentose and Glucoronate Metabolism	-1000	1000	0	5.3.1.5	21484167
XYLK	xylulokinase	atp[c] + xylu-D[c] -> adp[c] + h[c] + xu5p-D[c]	(I3242_08085 or I3242_06810)	Pentose and Glucoronate Metabolism	0	1000	0	2.7.1.17	21484167
PGMT	phosphoglucomutase	g1p[c] <=> g6p[c]	I3242_08505	Glycolysis/Gluconeogenesis	-1000	1000	0	5.4.2.2	24077711
PPM	phosphopentomutase	r1p[c] <=> r5p[c]	I3242_08505	Pentose Phosphate Pathway	-1000	1000	0	5.4.2.7	5769188
PPM2	phosphopentomutase 2 (deoxyribose)	2dr1p[c] <=> 2dr5p[c]	I3242_08505	Pentose Phosphate Pathway	-1000	1000	0	5.4.2.7
FBA2	D-fructose 1-phosphate D-glyceraldehyde-3-phosphate-lyase	f1p[c] <=> dhap[c] + glyald[c]	I3242_00495	Fructose and Mannose Metabolism	-1000	1000	0	4.1.2.13
ARAI	L-arabinose isomerase	arab-L[c] <=> rbl-L[c]	I3242_01780	Pentose and Glucoronate Interconversions	-1000	1000	0	5.3.1.4
RBP4E	L-ribulose-phosphate 4-epimerase	ru5p-L[c] <=> xu5p-D[c]	I3242_01775	Pentose and Glucoronate Interconversions	-1000	1000	0	5.1.3.4
RBK_L1	L-ribulokinase (L-ribulose)	atp[c] + rbl-L[c] -> adp[c] + h[c] + ru5p-L[c]	I3242_01770	Pentose and Glucoronate Interconversions	0	1000	0	2.7.1.16
RBK_Dr	D-ribulokinase	atp[c] + rbl-D[c] <=> adp[c] + h[c] + ru5p-D[c]	I3242_01770	Pentose and Glucoronate Interconversions	0	1000	0	2.7.1.47
ARABR	arabinose reductase	arab-L[c] + h[c] + nadph[c] -> abt[c] + nadp[c]	I3242_06815	Pentose and Glucoronate Interconversions	0	1000	0	1.1.1.21
FFSD	beta-fructofuranosidase	h2o[c] + suc6p[c] -> fru[c] + g6p[c]	I3242_07015	Galactose Metabolism	0	1000	0	3.2.1.26
PGLYCP	Phosphoglycolate phosphatase	2pglyc[c] + h2o[c] -> glyclt[c] + pi[c]	I3242_05575	Glyoxylate and Dicarboxylate Metabolism	0	1000	0	3.1.3.18
G3PD2	glycerol-3-phosphate dehydrogenase (NADP)	glyc3p[c] + nadp[c] <=> dhap[c] + h[c] + nadph[c]	I3242_01385	Glycerophospholipid Metabolism	0	0	0	1.1.1.94
MICITD	2-methylisocitrate dehydratase	2mcacn[c] + h2o[c] -> micit[c]	I3242_06315	Propanoate Metabolism	0	1000	0	4.2.1.99
UAGCVT	UDP-N-acetylglucosamine 1-carboxyvinyltransferase	pep[c] + uacgam[c] -> pi[c] + uaccg[c]	I3242_09215	Cell Envelope Biosynthesis	0	1000	0	2.5.1.7	20805404
UAPGR	UDP-N-acetylenolpyruvoylglucosamine reductase	h[c] + nadph[c] + uaccg[c] -> nadp[c] + uamr[c]	I3242_08855	Cell Envelope Biosynthesis	0	1000	0	1.1.1.158
UAMAS	UDP-N-acetylmuramoyl-L-alanine synthetase	ala-L[c] + atp[c] + uamr[c] -> adp[c] + h[c] + pi[c] + uama[c]	I3242_06640	Cell Envelope Biosynthesis	0	1000	0	6.3.2.8	20805404
UAMAGS	UDP-N-acetylmuramoyl-L-alanyl-D-glutamate synthetase	atp[c] + glu-D[c] + uama[c] -> adp[c] + h[c] + pi[c] + uamag[c]	I3242_06655	Cell Envelope Biosynthesis	0	1000	0	6.3.2.9	20805404
UAAGOS	UDP-N-acetylmuramoyl-L-alanyl-D-glutamyl-L-ornithine ligase (gamma-glutamate)	atp[c] + orn[c] + uamag[c] -> adp[c] + h[c] + pi[c] + uGgo[c]	I3242_06520	Cell Envelope Biosynthesis	0	1000	0	6.3.2.13	20805404
UGODDS	UDP-N-acetylmuramoyl-L-alanyl-D-glutamyl-L-ornithyl-D-alanyl-D-alanine synthetase (gamma-glutamate)	alaala[c] + atp[c] + uGgo[c] -> adp[c] + pi[c] + h[c] + uGgoa[c]	I3242_06665	Cell Envelope Biosynthesis	0	1000	0	6.3.2.10	20805404
PAPPT2_new	phospho-N-acetylmuramoyl-pentapeptide-transferase (gamma-glutamate)	uGgoa[c] + udcpp[c] -> uaGgoa[c] + ump[c]	I3242_06660	Cell Envelope Biosynthesis	0	1000	0	2.7.8.13	20805404
UAGPT2_new	UDP-N-acetylglucosamine-N-acetylmuramyl-(pentapeptide)pyrophosphoryl-undecaprenol N-acetylglucosamine transferase	uaGgoa[c] + uacgam[c] -> h[c] + uaaGgoa[c] + udp[c]	I3242_06645	Cell Envelope Biosynthesis	0	1000	0	2.4.1.227	20805404
ALAALAr	D-alanine-D-alanine ligase (reversible)	2 ala-D[c] + atp[c] <=> adp[c] + alaala[c] + h[c] + pi[c]	I3242_01390	Cell Envelope Biosynthesis	-1000	1000	0	6.3.2.4	20805404; 4568761
tempname_new	UDP-N-acetylmuramate: L-alanine L-serine L-threonine ligase (ADP-forming)	2 ala-L[c] + ser-L[c] + thr-L[c] + 4 atp[c] + uaaGgoa[c] -> 4 adp[c] + 4 h[c] + 4 pi[c] + uaaGgoasata[c]	I3242_01715	Cell Envelope Biosynthesis	0	1000	0	6.3.2.8	20805404
PPTGS_BL	Peptidoglycan subunit synthesis	uaaGgoasata[c] -> udcpdp[c] + peptido_BL[c]	I3242_06675	Cell Envelope Biosynthesis	0	1000	0	2.4.1.129	20805404; 4568761
UDCPDP	undecaprenyl-diphosphatase	udcpdp[c] + h2o[c] -> udcpp[c] + pi[c] + h[c]	I3242_05720	Cell Envelope Biosynthesis	0	1000	0	3.6.1.27
FACOAL140	fatty acid CoA ligase (tetradecanoate)	atp[c] + coa[c] + ttdca[c] <=> amp[c] + ppi[c] + tdcoa[c]	(I3242_03945 or I3242_07885 or I3242_01810 or I3242_05935)	Cell Envelope Biosynthesis	-1000	1000	0	6.2.1.3
FACOAL140_iso	fatty acid CoA ligase Iso C140	coa[c] + atp[c] + fa1[c] <=> amp[c] + ppi[c] + fa1coa[c]	(I3242_03945 or I3242_07885 or I3242_01810 or I3242_05935)	Cell Envelope Biosynthesis	-1000	1000	0	6.2.1.3
FACOAL160	fatty acid CoA ligase (hexadecanoate)	atp[c] + coa[c] + hdca[c] <=> amp[c] + pmtcoa[c] + ppi[c]	(I3242_03945 or I3242_07885 or I3242_01810 or I3242_05935)	Cell Envelope Biosynthesis	-1000	1000	0	6.2.1.3
FACOAL161	fatty acid CoA ligase hexadecenoate	coa[c] + atp[c] + hdcea[c] <=> amp[c] + ppi[c] + hdcoa[c]	(I3242_03945 or I3242_07885 or I3242_01810 or I3242_05935)	Cell Envelope Biosynthesis	-1000	1000	0	6.2.1.3
FACOAL180	fatty acid CoA ligase octadecanoate	ocdca[c] + coa[c] + atp[c] <=> strcoa[c] + amp[c] + ppi[c]	(I3242_03945 or I3242_07885 or I3242_01810 or I3242_05935)	Cell Envelope Biosynthesis	-1000	1000	0	6.2.1.3
FACOAL181	fatty acid CoA ligase octadecenoate	coa[c] + atp[c] + ocdcea[c] <=> odecoa[c] + amp[c] + ppi[c]	(I3242_03945 or I3242_07885 or I3242_01810 or I3242_05935)	Cell Envelope Biosynthesis	-1000	1000	0	6.2.1.3
FACOAL182	fatty acid CoA ligase (octadecynoate)	atp[c] + coa[c] + ocdcya[c] <=> amp[c] + ocdycacoa[c] + ppi[c]	(I3242_03945 or I3242_07885 or I3242_01810 or I3242_05935)	Cell Envelope Biosynthesis	-1000	1000	0	6.2.1.3
FACOAE140	fatty-acid-CoA thioesterase (tetradecanoate)	h2o[c] + tdcoa[c] -> coa[c] + h[c] + ttdca[c]	I3242_08195	Cell Envelope Biosynthesis	0	1000	0	3.1.2.-
FACOAE141	fatty-acid-CoA thioesterase (tetradecenoate)	h2o[c] + tdecoa[c] -> coa[c] + h[c] + ttdcea[c]	I3242_08195	Cell Envelope Biosynthesis	0	1000	0	3.1.2.-
FACOAE160	fatty-acid-CoA thioesterase (hexadecanoate)	h2o[c] + pmtcoa[c] -> coa[c] + h[c] + hdca[c]	I3242_08195	Cell Envelope Biosynthesis	0	1000	0	3.1.2.-
FACOAE161	fatty-acid-CoA thioesterase (hexadecenoate)	h2o[c] + hdcoa[c] -> coa[c] + h[c] + hdcea[c]	I3242_08195	Cell Envelope Biosynthesis	0	1000	0	3.1.2.-
FACOAE180	fatty-acid-CoA thioesterase (octadecanoate)	h2o[c] + stcoa[c] -> coa[c] + h[c] + ocdca[c]	I3242_08195	Cell Envelope Biosynthesis	0	1000	0	3.1.2.-
FACOAE181	fatty-acid-CoA thioesterase (octadecenoate)	h2o[c] + odecoa[c] -> coa[c] + h[c] + ocdcea[c]	I3242_08195	Cell Envelope Biosynthesis	0	1000	0	3.1.2.-
FACOAE182	fatty-acid-CoA thioesterase (octadecynoate)	h2o[c] + ocdycacoa[c] -> coa[c] + h[c] + ocdcya[c]	I3242_08195	Cell Envelope Biosynthesis	0	1000	0	3.1.2.-
CHTBNASE	beta-N-acetylhexosaminidase	ctobiose[c] + h2o[c] -> 2 acgam[c]	I3242_03050	Cell Envelope Biosynthesis	0	1000	0	3.2.1.52
PGAMTi	phosphoglucosamine mutase	gam6p[c] -> gam1p[c]	I3242_02195	Cell Envelope Biosynthesis	0	1000	0	5.4.2.10
GLUR	glutamate racemase	glu-D[c] <=> glu-L[c]	I3242_07115	Cell Envelope Biosynthesis	-1000	1000	0	5.1.1.3
G1PACT	glucosamine-1-phosphate N-acetyltransferase	accoa[c] + gam1p[c] -> acgam1p[c] + coa[c] + h[c]	I3242_03350	Cell Envelope Biosynthesis	0	1000	0	2.3.1.157
UAGDP	UDP-N-acetylglucosamine diphosphorylase	acgam1p[c] + h[c] + utp[c] -> ppi[c] + uacgam[c]	I3242_03350	Cell Envelope Biosynthesis	0	1000	0	2.7.7.23
BACCL	biotin-[acetyl-CoA-carboxylase] ligase	atp[c] + btn[c] + h[c] -> btamp[c] + ppi[c]	I3242_09055	Biotin Metabolism	0	1000	0	6.3.4.15
ACPS1	acyl-carrier protein synthase	apoACP[c] + coa[c] -> ACP[c] + h[c] + pap[c]	I3242_09025	Pantothenate and CoA Biosynthesis	0	1000	0	2.7.8.7
ACGAMT	UDP-N-acetylglucosamine:undecaprenylphosphate N-acetylglucosamine -1-phosphate transferase	uacgam[c] + udcpp[c] -> ump[c] + unaga[c]	I3242_08020	Cell Envelope Biosynthesis	0	1000	0	2.7.8.33
ACOATA	Acetyl-CoA ACP transacylase	ACP[c] + accoa[c] <=> acACP[c] + coa[c]	I3242_09035	Membrane Lipid Metabolism	-1000	1000	0	2.3.1.38
ACCOAC	acetyl CoA carboxylase	atp[c] + hco3[c] + accoa[c] -> adp[c] + pi[c] + h[c] + malcoa[c]	(I3242_09045 and I3242_09040)	Fatty Acid Metabolism	0	1000	0	6.4.1.2; 6.3.4.14
MCOATA	Malonyl-CoA-ACP transacylase	ACP[c] + malcoa[c] <=> coa[c] + malACP[c]	I3242_09035	Membrane Lipid Metabolism	-1000	1000	0	2.3.1.39
KAS14	Acyl-[acyl-carrier-protein]:malonyl-[acyl-carrier-protein] C-acyltransferase (decarboxylating)	h[c] + malACP[c] + acACP[c] -> actACP[c] + co2[c] + ACP[c]	I3242_09035	Cell Envelope Biosynthesis	0	1000	0		29147021
KAS15	beta-ketoacyl-ACP synthase (2)	accoa[c] + h[c] + malACP[c] -> actACP[c] + co2[c] + coa[c]	I3242_09035	Membrane Lipid Metabolism	0	1000	0
3OAS60	3-oxoacyl-[acyl-carrier-protein] synthase (n-C6:0)	butACP[c] + h[c] + malACP[c] -> 3ohexACP[c] + ACP[c] + co2[c]	I3242_09035	Cell Envelope Biosynthesis	0	1000	0	2.3.1.41
3OAS80	3-oxoacyl-[acyl-carrier-protein] synthase (n-C8:0)	h[c] + hexACP[c] + malACP[c] -> 3ooctACP[c] + ACP[c] + co2[c]	I3242_09035	Cell Envelope Biosynthesis	0	1000	0	2.3.1.41
3OAS100	3-oxoacyl-[acyl-carrier-protein] synthase (n-C10:0)	h[c] + malACP[c] + ocACP[c] -> 3odecACP[c] + ACP[c] + co2[c]	I3242_09035	Cell Envelope Biosynthesis	0	1000	0	2.3.1.41
3OAS120	3-oxoacyl-[acyl-carrier-protein] synthase (n-C12:0)	dcaACP[c] + h[c] + malACP[c] -> 3oddecACP[c] + ACP[c] + co2[c]	I3242_09035	Cell Envelope Biosynthesis	0	1000	0	2.3.1.41
T2DECAI	trans-2-decenoyl-ACP isomerase	tdec2eACP[c] <=> cdec3eACP[c]	I3242_09035	Cell Envelope Biosynthesis	-1000	1000	0	2.3.1.41
3OAS121	3-oxoacyl-[acyl-carrier-protein] synthase (n-C12:1)	cdec3eACP[c] + h[c] + malACP[c] -> 3ocddec5eACP[c] + ACP[c] + co2[c]	I3242_09035	Cell Envelope Biosynthesis	0	1000	0	2.3.1.41
3OAS140	3-oxoacyl-[acyl-carrier-protein] synthase (n-C14:0)	ddcaACP[c] + h[c] + malACP[c] -> 3omrsACP[c] + ACP[c] + co2[c]	I3242_09035	Cell Envelope Biosynthesis	0	1000	0	2.3.1.41
3OAS141	3-oxoacyl-[acyl-carrier-protein] synthase (n-C14:1)	cddec5eACP[c] + h[c] + malACP[c] -> 3ocmrs7eACP[c] + ACP[c] + co2[c]	I3242_09035	Cell Envelope Biosynthesis	0	1000	0	2.3.1.41
3OAS160	3-oxoacyl-[acyl-carrier-protein] synthase (n-C16:0)	h[c] + malACP[c] + myrsACP[c] -> 3opalmACP[c] + ACP[c] + co2[c]	I3242_09035	Cell Envelope Biosynthesis	0	1000	0	2.3.1.41
3OAS161	3-oxoacyl-[acyl-carrier-protein] synthase (n-C16:1)	h[c] + malACP[c] + tdeACP[c] -> 3ocpalm9eACP[c] + ACP[c] + co2[c]	I3242_09035	Cell Envelope Biosynthesis	0	1000	0	2.3.1.41
3OAS180	3-oxoacyl-[acyl-carrier-protein] synthase (n-C18:0)	h[c] + malACP[c] + palmACP[c] -> 3ooctdACP[c] + ACP[c] + co2[c]	I3242_09035	Cell Envelope Biosynthesis	0	1000	0	2.3.1.41
3OAS181	3-oxoacyl-[acyl-carrier-protein] synthase (n-C18:1)	h[c] + hdeACP[c] + malACP[c] -> 3ocvac11eACP[c] + ACP[c] + co2[c]	I3242_09035	Cell Envelope Biosynthesis	0	1000	0	2.3.1.41
3OAR40	3-oxoacyl-[acyl-carrier-protein] reductase (n-C4:0)	actACP[c] + h[c] + nadph[c] <=> 3haACP[c] + nadp[c]	(I3242_00660 or I3242_09035)	Cell Envelope Biosynthesis	-1000	1000	0	1.1.1.100
3OAR60	3-oxoacyl-[acyl-carrier-protein] reductase (n-C6:0)	3ohexACP[c] + h[c] + nadph[c] <=> 3hhexACP[c] + nadp[c]	(I3242_00660 or I3242_09035)	Cell Envelope Biosynthesis	-1000	1000	0	1.1.1.100
3OAR80	3-oxoacyl-[acyl-carrier-protein] reductase (n-C8:0)	3ooctACP[c] + h[c] + nadph[c] <=> 3hoctACP[c] + nadp[c]	(I3242_00660 or I3242_09035)	Cell Envelope Biosynthesis	-1000	1000	0	1.1.1.100
3OAR100	3-oxoacyl-[acyl-carrier-protein] reductase (n-C10:0)	3odecACP[c] + h[c] + nadph[c] <=> 3hdecACP[c] + nadp[c]	(I3242_00660 or I3242_09035)	Cell Envelope Biosynthesis	-1000	1000	0	1.1.1.100
3OAR120	3-oxoacyl-[acyl-carrier-protein] reductase (n-C12:0)	3oddecACP[c] + h[c] + nadph[c] <=> 3hddecACP[c] + nadp[c]	(I3242_00660 or I3242_09035)	Cell Envelope Biosynthesis	-1000	1000	0	1.1.1.100
3OAR121	3-oxoacyl-[acyl-carrier-protein] reductase (n-C12:1)	3ocddec5eACP[c] + h[c] + nadph[c] -> 3hcddec5eACP[c] + nadp[c]	(I3242_00660 or I3242_09035)	Cell Envelope Biosynthesis	0	1000	0	1.1.1.100
3OAR140	3-oxoacyl-[acyl-carrier-protein] reductase (n-C14:0)	3omrsACP[c] + h[c] + nadph[c] <=> 3hmrsACP[c] + nadp[c]	(I3242_00660 or I3242_09035)	Cell Envelope Biosynthesis	-1000	1000	0	1.1.1.100
3OAR141	3-oxoacyl-[acyl-carrier-protein] reductase (n-C14:1)	3ocmrs7eACP[c] + h[c] + nadph[c] -> 3hcmrs7eACP[c] + nadp[c]	(I3242_00660 or I3242_09035)	Cell Envelope Biosynthesis	0	1000	0	1.1.1.100
3OAR160	3-oxoacyl-[acyl-carrier-protein] reductase (n-C16:0)	3opalmACP[c] + h[c] + nadph[c] <=> 3hpalmACP[c] + nadp[c]	(I3242_00660 or I3242_09035)	Cell Envelope Biosynthesis	-1000	1000	0	1.1.1.100
3OAR161	3-oxoacyl-[acyl-carrier-protein] reductase (n-C16:1)	3ocpalm9eACP[c] + h[c] + nadph[c] -> 3hcpalm9eACP[c] + nadp[c]	(I3242_00660 or I3242_09035)	Cell Envelope Biosynthesis	0	1000	0	1.1.1.100
3OAR180	3-oxoacyl-[acyl-carrier-protein] reductase (n-C18:0)	3ooctdACP[c] + h[c] + nadph[c] <=> 3hoctaACP[c] + nadp[c]	(I3242_00660 or I3242_09035)	Cell Envelope Biosynthesis	-1000	1000	0	1.1.1.100
3OAR181	3-oxoacyl-[acyl-carrier-protein] reductase (n-C18:1)	3ocvac11eACP[c] + h[c] + nadph[c] -> 3hcvac11eACP[c] + nadp[c]	(I3242_00660 or I3242_09035)	Cell Envelope Biosynthesis	0	1000	0	1.1.1.100
3HAD40	3-hydroxyacyl-[acyl-carrier-protein] dehydratase (n-C4:0)	3haACP[c] -> but2eACP[c] + h2o[c]	I3242_09035	Cell Envelope Biosynthesis	0	1000	0	4.2.1.58
3HAD60	3-hydroxyacyl-[acyl-carrier-protein] dehydratase (n-C6:0)	3hhexACP[c] -> h2o[c] + thex2eACP[c]	I3242_09035	Cell Envelope Biosynthesis	0	1000	0	4.2.1.58
3HAD80	3-hydroxyacyl-[acyl-carrier-protein] dehydratase (n-C8:0)	3hoctACP[c] -> h2o[c] + toct2eACP[c]	I3242_09035	Cell Envelope Biosynthesis	0	1000	0	4.2.1.58
3HAD100	3-hydroxyacyl-[acyl-carrier-protein] dehydratase (n-C10:0)	3hdecACP[c] -> h2o[c] + tdec2eACP[c]	I3242_09035	Cell Envelope Biosynthesis	0	1000	0	4.2.1.60
3HAD120	3-hydroxyacyl-[acyl-carrier-protein] dehydratase (n-C12:0)	3hddecACP[c] -> h2o[c] + tddec2eACP[c]	I3242_09035	Cell Envelope Biosynthesis	0	1000	0	4.2.1.61
3HAD121	3-hydroxyacyl-[acyl-carrier-protein] dehydratase (n-C12:1)	3hcddec5eACP[c] -> h2o[c] + t3c5ddeceACP[c]	I3242_09035	Cell Envelope Biosynthesis	0	1000	0	4.2.1.61
3HAD140	3-hydroxyacyl-[acyl-carrier-protein] dehydratase (n-C14:0)	3hmrsACP[c] -> h2o[c] + tmrs2eACP[c]	I3242_09035	Cell Envelope Biosynthesis	0	1000	0	4.2.1.61
3HAD141	3-hydroxyacyl-[acyl-carrier-protein] dehydratase (n-C14:1)	3hcmrs7eACP[c] -> h2o[c] + t3c7mrseACP[c]	I3242_09035	Cell Envelope Biosynthesis	0	1000	0	4.2.1.61
3HAD160	3-hydroxyacyl-[acyl-carrier-protein] dehydratase (n-C16:0)	3hpalmACP[c] -> h2o[c] + tpalm2eACP[c]	I3242_09035	Cell Envelope Biosynthesis	0	1000	0	4.2.1.61
3HAD161	3-hydroxyacyl-[acyl-carrier-protein] dehydratase (n-C16:1)	3hcpalm9eACP[c] -> h2o[c] + t3c9palmeACP[c]	I3242_09035	Cell Envelope Biosynthesis	0	1000	0	4.2.1.61
3HAD180	3-hydroxyacyl-[acyl-carrier-protein] dehydratase (n-C18:0)	3hoctaACP[c] -> h2o[c] + toctd2eACP[c]	I3242_09035	Cell Envelope Biosynthesis	0	1000	0	4.2.1.61
3HAD181	3-hydroxyacyl-[acyl-carrier-protein] dehydratase (n-C18:1)	3hcvac11eACP[c] -> h2o[c] + t3c11vaceACP[c]	I3242_09035	Cell Envelope Biosynthesis	0	1000	0	4.2.1.61
EAR40x	enoyl-[acyl-carrier-protein] reductase (NADH) (n-C4:0)	but2eACP[c] + h[c] + nadh[c] -> butACP[c] + nad[c]	I3242_09035	Cell Envelope Biosynthesis	0	1000	0	1.3.1.9
EAR40y	enoyl-[acyl-carrier-protein] reductase (NADPH) (n-C4:0)	but2eACP[c] + h[c] + nadph[c] -> butACP[c] + nadp[c]	I3242_09035	Cell Envelope Biosynthesis	0	1000	0	1.3.1.10
EAR60x	enoyl-[acyl-carrier-protein] reductase (NADH) (n-C6:0)	h[c] + nadh[c] + thex2eACP[c] -> hexACP[c] + nad[c]	I3242_09035	Cell Envelope Biosynthesis	0	1000	0	1.3.1.9
EAR60y	enoyl-[acyl-carrier-protein] reductase (NADPH) (n-C6:0)	h[c] + nadph[c] + thex2eACP[c] -> hexACP[c] + nadp[c]	I3242_09035	Cell Envelope Biosynthesis	0	1000	0	1.3.1.10
EAR80x	enoyl-[acyl-carrier-protein] reductase (NADH) (n-C8:0)	h[c] + nadh[c] + toct2eACP[c] -> nad[c] + ocACP[c]	I3242_09035	Cell Envelope Biosynthesis	0	1000	0	1.3.1.9
EAR80y	enoyl-[acyl-carrier-protein] reductase (NADPH) (n-C8:0)	h[c] + nadph[c] + toct2eACP[c] -> nadp[c] + ocACP[c]	I3242_09035	Cell Envelope Biosynthesis	0	1000	0	1.3.1.10
EAR100x	enoyl-[acyl-carrier-protein] reductase (NADH) (n-C10:0)	h[c] + nadh[c] + tdec2eACP[c] -> dcaACP[c] + nad[c]	I3242_09035	Cell Envelope Biosynthesis	0	1000	0	1.3.1.9
EAR100y	enoyl-[acyl-carrier-protein] reductase (NADPH) (n-C10:0)	h[c] + nadph[c] + tdec2eACP[c] -> dcaACP[c] + nadp[c]	I3242_09035	Cell Envelope Biosynthesis	0	1000	0	1.3.1.10
EAR120x	enoyl-[acyl-carrier-protein] reductase (NADH) (n-C12:0)	h[c] + nadh[c] + tddec2eACP[c] -> ddcaACP[c] + nad[c]	I3242_09035	Cell Envelope Biosynthesis	0	1000	0	1.3.1.9
EAR120y	enoyl-[acyl-carrier-protein] reductase (NADPH) (n-C12:0)	h[c] + nadph[c] + tddec2eACP[c] -> ddcaACP[c] + nadp[c]	I3242_09035	Cell Envelope Biosynthesis	0	1000	0	1.3.1.10
EAR121x	enoyl-[acyl-carrier-protein] reductase (NADH) (n-C12:1)	h[c] + nadh[c] + t3c5ddeceACP[c] -> cddec5eACP[c] + nad[c]	I3242_09035	Cell Envelope Biosynthesis	0	1000	0	1.3.1.9
EAR121y	enoyl-[acyl-carrier-protein] reductase (NADPH) (n-C12:1)	h[c] + nadph[c] + t3c5ddeceACP[c] -> cddec5eACP[c] + nadp[c]	I3242_09035	Cell Envelope Biosynthesis	0	1000	0	1.3.1.10
EAR140x	enoyl-[acyl-carrier-protein] reductase (NADH) (n-C14:0)	h[c] + nadh[c] + tmrs2eACP[c] -> myrsACP[c] + nad[c]	I3242_09035	Cell Envelope Biosynthesis	0	1000	0	1.3.1.9
EAR140y	enoyl-[acyl-carrier-protein] reductase (NADPH) (n-C14:0)	h[c] + nadph[c] + tmrs2eACP[c] -> myrsACP[c] + nadp[c]	I3242_09035	Cell Envelope Biosynthesis	0	1000	0	1.3.1.10
EAR141x	enoyl-[acyl-carrier-protein] reductase (NADH) (n-C14:1)	h[c] + nadh[c] + t3c7mrseACP[c] -> nad[c] + tdeACP[c]	I3242_09035	Cell Envelope Biosynthesis	0	1000	0	1.3.1.9
EAR141y	enoyl-[acyl-carrier-protein] reductase (NADPH) (n-C14:1)	h[c] + nadph[c] + t3c7mrseACP[c] -> nadp[c] + tdeACP[c]	I3242_09035	Cell Envelope Biosynthesis	0	1000	0	1.3.1.10
EAR160x	enoyl-[acyl-carrier-protein] reductase (NADH) (n-C16:0)	h[c] + nadh[c] + tpalm2eACP[c] -> nad[c] + palmACP[c]	I3242_09035	Cell Envelope Biosynthesis	0	1000	0	1.3.1.9
EAR160y	enoyl-[acyl-carrier-protein] reductase (NADPH) (n-C16:0)	h[c] + nadph[c] + tpalm2eACP[c] -> nadp[c] + palmACP[c]	I3242_09035	Cell Envelope Biosynthesis	0	1000	0	1.3.1.10
EAR161x	enoyl-[acyl-carrier-protein] reductase (NADH) (n-C16:1)	h[c] + nadh[c] + t3c9palmeACP[c] -> hdeACP[c] + nad[c]	I3242_09035	Cell Envelope Biosynthesis	0	1000	0	1.3.1.9
EAR161y	enoyl-[acyl-carrier-protein] reductase (NADPH) (n-C16:1)	h[c] + nadph[c] + t3c9palmeACP[c] -> hdeACP[c] + nadp[c]	I3242_09035	Cell Envelope Biosynthesis	0	1000	0	1.3.1.10
EAR180x	enoyl-[acyl-carrier-protein] reductase (NADH) (n-C18:0)	h[c] + nadh[c] + toctd2eACP[c] -> nad[c] + ocdcaACP[c]	I3242_09035	Cell Envelope Biosynthesis	0	1000	0	1.3.1.9
EAR180y	enoyl-[acyl-carrier-protein] reductase (NADPH) (n-C18:0)	h[c] + nadph[c] + toctd2eACP[c] -> nadp[c] + ocdcaACP[c]	I3242_09035	Cell Envelope Biosynthesis	0	1000	0	1.3.1.10
EAR181x	enoyl-[acyl-carrier-protein] reductase (NADH) (n-C18:1)	h[c] + nadh[c] + t3c11vaceACP[c] -> nad[c] + octeACP[c]	I3242_09035	Cell Envelope Biosynthesis	0	1000	0	1.3.1.9
EAR181y	enoyl-[acyl-carrier-protein] reductase (NADPH) (n-C18:1)	h[c] + nadph[c] + t3c11vaceACP[c] -> nadp[c] + octeACP[c]	I3242_09035	Cell Envelope Biosynthesis	0	1000	0	1.3.1.10
KAS1	b-ketoacyl synthetase (Iso-C14:0)	14 h[c] + 10 nadph[c] + ibcoa[c] + 5 malcoa[c] -> 10 nadp[c] + 6 coa[c] + 4 h2o[c] + 5 co2[c] + fa1[c]	I3242_09035	Cell Envelope Biosynthesis	0	1000	0	2.3.1.41
FAS182ACP_BIF	fatty-acyl-ACP synthase (n-C18:2ACP)	malACP[c] + h[c] + palmACP[c] -> ACP[c] + co2[c] + h2o[c] + ocdcyaACP[c]	I3242_09035	Cell Envelope Biosynthesis	0	1000	0
AACPS_fa1	acyl-[acyl-carrier-protein] synthetase (iso-C14:0)	ACP[c] + atp[c] + fa1[c] -> amp[c] + fa1ACP[c] + ppi[c]	I3242_09035	Cell Envelope Biosynthesis	0	1000	0	6.2.1.20
CFAS_181	cyclopropane fatty acid synthase (c19)	amet[c] + octeACP[c] -> h[c] + ahcys[c] + cyc190ACP[c]	I3242_08270	Cell Envelope Biosynthesis	0	1000	0	2.1.1.79	25683664; 20113481
MI1PP	myo-inositol 1-phosphatase	h2o[c] + mi1p-D[c] -> inost[c] + pi[c]	I3242_07655	Cell Envelope Biosynthesis	0	1000	0	3.1.3.25
UDPGALM	UDPgalactopyranose mutase	udpgal[c] -> udpgalfur[c]	I3242_09325	Cell Envelope Biosynthesis	0	1000	0	5.4.99.9
TDPDRR	dTDP-4-dehydrorhamnose reductase	dtdp4d6dm[c] + h[c] + nadph[c] -> dtdprmn[c] + nadp[c]	I3242_09415	Cell Envelope Biosynthesis	0	1000	0	1.1.1.133
TDPDRE	dTDP-4-dehydro-6-deoxy-D-glucose 3,5-epimerase	dtdp4d6dg[c] -> dtdp4d6dm[c]	I3242_09415	Streptomycin biosynthesis; Nucleotide sugars Metabolism; Polyketide sugar unit biosynthesis	0	1000	0	5.1.3.13
TDPGDH	dTDPglucose 4,6-dehydratase	dtdpglu[c] -> dtdp4d6dg[c] + h2o[c]	I3242_09425	Cell Envelope Biosynthesis	0	1000	0	4.2.1.46
UAG2E	UDP-N-acetylglucosamine 2-epimerase	uacgam[c] <=> uacmam[c]	I3242_06585	Cell Envelope Biosynthesis	-1000	1000	0	5.1.3.14
CPSSS_BIF	CPS subunit synthesis	udpg[c] + 2 udpgal[c] + 3 dtdprmn[c] -> 6 h[c] + 3 udp[c] + 3 dtdp[c] + cps_BIF[c]	(I3242_01960 and I3242_09450 and I3242_09410 and I3242_09415 and I3242_09425 and I3242_01885 and I3242_01875 and I3242_01870 and I3242_01860 and I3242_02410 and I3242_02415 and I3242_01820 and I3242_01810 and I3242_09170 and I3242_01965 and I3242_01895)		0	1000	0
G3PD1	glycerol-3-phosphate dehydrogenase (NAD)	glyc3p[c] + nad[c] <=> dhap[c] + h[c] + nadh[c]	I3242_01385	Glycerophospholipid Metabolism	-1000	1000	0	1.1.1.94
G3POA_BIF	glycerol-3-phosphate O-acyltransferase	glyc3p[c] + 0.0281 myrsACP[c] + 0.0091 fa1ACP[c] + 0.2134 palmACP[c] + 0.0488 hdeACP[c] + 0.2574 ocdcaACP[c] + 0.3936 octeACP[c] + 0.0183 ocdcyaACP[c] + 0.0311 cyc190ACP[c] -> ACP[c] + 1ag3p_BIF[c]		Glycerophospholipid Metabolism	0	1000	0	2.3.1.15	Bezkorovainy, 1989, Chapter 5
AGPATr_BIF	1-acylglycerol-3-phosphate O-acyltransferase	1ag3p_BIF[c] + 0.0281 myrsACP[c] + 0.0091 fa1ACP[c] + 0.2134 palmACP[c] + 0.0488 hdeACP[c] + 0.2574 ocdcaACP[c] + 0.3936 octeACP[c] + 0.0183 ocdcyaACP[c] + 0.0311 cyc190ACP[c] -> 12dag3p_BIF[c] + ACP[c]	(I3242_06175 or I3242_01380)	Glycerophospholipid Metabolism	0	1000	0	2.3.1.51	Bezkorovainy, 1989, Chapter 6
PAP_CS	phosphatidic acid phosphatase	12dag3p_BIF[c] + h2o[c] -> pi[c] + 12dgr_BIF[c]		Glycerophospholipid Metabolism	0	1000	0	3.1.3.4	Bezkorovainy, 1989, Chapter 11
PHCYT_BIF	phosphatidate cytidylyltransferase	12dag3p_BIF[c] + ctp[c] + h[c] -> cdpdag_BIF[c] + ppi[c]	I3242_05905	Glycerophospholipid Metabolism	0	1000	0	2.7.7.41	Bezkorovainy, 1989, Chapter 7
CDGPT_BIF	CDP-diacylglycerolsn:glycerol-3-phosphate 3-phosphatidyltransferase	glyc3p[c] + cdpdag_BIF[c] -> cmp[c] + h[c] + pglyp_BIF[c]	(I3242_04475 or I3242_06240)	Glycerophospholipid Metabolism	0	1000	0	2.7.8.5	Bezkorovainy, 1989, Chapter 8
PGPPH_BIF	Phosphatidylglycerophosphate phosphohydrolase	h2o[c] + pglyp_BIF[c] -> pglyc_BIF[c] + pi[c]		Glycerophospholipid Metabolism	0	1000	0	3.1.3.27	Bezkorovainy, 1989, Chapter 9
CPD15S_BIF	cpd15 synthase (BIF-specific)	gal12dg_BIF[c] + pglyc_BIF[c] -> cpd15_BIF[c] + 12dgr_BIF[c]		Glycerophospholipid Metabolism	0	1000	0		Bezkorovainy, 1989, Chapter 12
CLPNS2_BIF	cardiolipin synthase	2 pglyc_BIF[c] -> glyc[c] + clpn_BIF[c]		Glycerophospholipid Metabolism	0	1000	0	2.7.8.-	Bezkorovainy, 1989, Chapter 10
GPDDA1	Glycerophosphodiester phosphodiesterase (Glycerophosphocholine)	g3pc[c] + h2o[c] -> chol[c] + glyc3p[c] + h[c]	I3242_09280	Glycerophospholipid Metabolism	0	1000	0	3.1.4.46
GPDDA2	Glycerophosphodiester phosphodiesterase (Glycerophosphoethanolamine)	g3pe[c] + h2o[c] -> etha[c] + glyc3p[c] + h[c]	I3242_09280	Glycerophospholipid Metabolism	0	1000	0	3.1.4.46
UGALT_BIF	UDP-galactosyltransferase	udpgal[c] + 12dgr_BIF[c] -> gal12dg_BIF[c] + h[c] + udp[c]		Glycerophospholipid Metabolism	0	1000	0		Bezkorovainy, 1989, Chapter 11
CPD15L_BIF	cpd15 lyase (BIF-specific)	cpd15_BIF[c] + h2o[c] + ACP[c] -> cpd17_BIF[c] + h[c] + 0.0281 myrsACP[c] + 0.0091 fa1ACP[c] + 0.2134 palmACP[c] + 0.0488 hdeACP[c] + 0.2574 ocdcaACP[c] + 0.3936 octeACP[c] + 0.0183 ocdcyaACP[c] + 0.0311 cyc190ACP[c]		Glycerophospholipid Metabolism	0	1000	0		Bezkorovainy, 1989, Chapter 13
LPAS_BIF	Lipoteichoic acid synthesis (BIF-specific)	17 udpg[c] + 17 udpgal[c] + 13 glyc3p[c] + 1.28 palmACP[c] + 1.6 octeACP[c] + 0.384 ocdcaACP[c] + 0.372 myrsACP[c] -> 34 h[c] + lipota_BIF[c]		Glycerophospholipid Metabolism	0	1000	0
G3PCT	glycerol-3-phosphate cytidylyltransferase	ctp[c] + glyc3p[c] + h[c] -> cdpglyc[c] + ppi[c]		Glycerophospholipid Metabolism	0	1000	0	2.7.7.39
ACGAMK	N-acetylglucosamine kinase	acgam[c] + atp[c] -> acgam6p[c] + adp[c] + h[c]	I3242_06590	Unassigned	0	1000	0	2.7.1.59
HETZK	hydroxyethylthiazole kinase	4mhetz[c] + atp[c] -> 4mpetz[c] + adp[c] + h[c]	I3242_06960	Thiamine Metabolism	0	1000	0	2.7.1.50
AMPMS2	4-amino-5-hydroxymethyl-2-methylpyrimidine synthetase	air[c] + h2o[c] + nad[c] -> 4ampm[c] + 2 for[c] + 3 h[c] + nadh[c]	I3242_06965	Thiamine Metabolism	0	1000	0	4.1.99.17
PMPK	phosphomethylpyrimidine kinase	4ampm[c] + atp[c] -> 2mahmp[c] + adp[c]	I3242_06975	Thiamine Metabolism	0	1000	0	2.7.4.7
TMPPP	thiamine-phosphate diphosphorylase	2mahmp[c] + 4mpetz[c] + h[c] -> ppi[c] + thmmp[c]	I3242_06965	Thiamine Metabolism	0	1000	0	2.5.1.3
TMDPPK	thiamine-diphosphate kinase	thmpp[c] + atp[c] -> thmtp[c] + adp[c]	I3242_06480	Thiamine Metabolism	0	1000	0	2.7.6.2
HMPK2	hydroxymethylpyrimidine kinase (CTP)	4ahmmp[c] + ctp[c] -> 4ampm[c] + cdp[c] + h[c]	I3242_06975	Thiamine Metabolism	0	1000	0	2.7.1.49
HMPK4	hydroxymethylpyrimidine kinase (GTP)	4ahmmp[c] + gtp[c] -> 4ampm[c] + gdp[c] + h[c]	I3242_06975	Thiamine Metabolism	0	1000	0	2.7.1.49
HMPK3	hydroxymethylpyrimidine kinase (UTP)	4ahmmp[c] + utp[c] -> 4ampm[c] + h[c] + udp[c]	I3242_06975	Thiamine Metabolism	0	1000	0	2.7.1.49
HMPK1	hydroxymethylpyrimidine kinase (ATP)	4ahmmp[c] + atp[c] -> 4ampm[c] + adp[c] + h[c]	I3242_06975	Thiamine Metabolism	0	1000	0	2.7.1.49
TMDPK	thiamine diphosphokinase	atp[c] + thm[c] -> amp[c] + h[c] + thmpp[c]	I3242_06480	Thiamine Metabolism	0	1000	0	2.7.6.2
QULNS	quinolinate synthase	dhap[c] + iasp[c] -> 2 h2o[c] + pi[c] + quln[c]	I3242_06420	Nicotinate and Nicotinamide Metabolism	0	1000	0	2.5.1.72
ASPO5	L-aspartate oxidase	asp-L[c] + fum[c] -> h[c] + iasp[c] + succ[c]	I3242_06415	Nicotinate and Nicotinamide Metabolism	0	1000	0	1.4.3.16
NNDPR	nicotinate-nucleotide diphosphorylase (carboxylating)	2 h[c] + prpp[c] + quln[c] -> co2[c] + nicrnt[c] + ppi[c]	I3242_06410	Nicotinate and Nicotinamide Metabolism	0	1000	0	2.4.2.19
NAPRT	NAPRTase	h[c] + nac[c] + prpp[c] -> nicrnt[c] + ppi[c]	I3242_01695	Nicotinate and Nicotinamide Metabolism	0	1000	0	2.4.2.11; 6.3.4.21
NNAT	nicotinate-nucleotide adenylyltransferase	atp[c] + h[c] + nicrnt[c] -> dnad[c] + ppi[c]	I3242_03045	Nicotinate and Nicotinamide Metabolism	0	1000	0	2.7.7.18
NADK	NAD kinase	atp[c] + nad[c] -> adp[c] + h[c] + nadp[c]	I3242_02985	Nicotinate and Nicotinamide Metabolism	0	1000	0	2.7.1.23
NADTRHD	NAD transhydrogenase	nad[c] + nadph[c] -> nadh[c] + nadp[c]	(I3242_03950 and I3242_03960)	Nicotinate and Nicotinamide Metabolism	0	1000	0	1.6.1.2
NMNDA	nicotinamide-nucleotide amidase	h2o[c] + nmn[c] -> nh4[c] + nicrnt[c]	I3242_06235	Nicotinate and Nicotinamide Metabolism	0	1000	0	3.5.1.42
NNAM	nicotinamidase	h2o[c] + ncam[c] -> nac[c] + nh4[c]	I3242_03735	Nicotinate and Nicotinamide Metabolism	0	1000	0	3.5.1.19
NADDP	NAD diphosphatase	h2o[c] + nad[c] -> amp[c] + 2 h[c] + nmn[c]	I3242_02005	Nicotinate and Nicotinamide Metabolism	0	1000	0	3.6.1.22
PNTK	pantothenate kinase	atp[c] + pnto-R[c] -> 4ppan[c] + adp[c] + h[c]	I3242_02315	Pantothenate and CoA biosynthesis	0	1000	0	2.7.1.33
PTTt	Pantethine reversible transport via proton symport	ptt[e] + h[e] <=> ptt[c] + h[c]		Transport	-1000	1000	0		10.12938/bifidus1982.2.1_3
PTTR	pantethine disulfide reductase	ptt[c] + nadh[c] + h[c] -> 2 ptth[c] + nad[c]		Pantothenate and CoA biosynthesis	0	1000	0		10.12938/bifidus1982.2.1_3
PTTK	pantetheine kinase	ptth[c] + atp[c] -> pan4p[c] + adp[c] + h[c]	I3242_02315	Pantothenate and CoA biosynthesis	0	1000	0	2.7.1.34	10.12938/bifidus1982.2.1_3
PTPAT	pantetheine-phosphate adenylyltransferase	atp[c] + h[c] + pan4p[c] <=> dpcoa[c] + ppi[c]	I3242_01670	Pantothenate and CoA biosynthesis	-1000	1000	0	2.7.7.3
DPCOAK	dephospho-CoA kinase	atp[c] + dpcoa[c] -> adp[c] + coa[c] + h[c]	I3242_03245	Pantothenate and CoA biosynthesis	0	1000	0	2.7.1.24
PYDXNK	pyridoxine kinase	atp[c] + pydxn[c] -> adp[c] + h[c] + pdx5p[c]	I3242_03565	Vitamine B6 Metabolism	0	1000	0	2.7.1.35
PYDXK	pyridoxal kinase	atp[c] + pydx[c] -> adp[c] + h[c] + pydx5p[c]	I3242_03565	Vitamine B6 Metabolism	0	1000	0	2.7.1.35
PYDAMK	pyridoxamine kinase	atp[c] + pydam[c] -> adp[c] + h[c] + pyam5p[c]	I3242_03565	Vitamine B6 Metabolism	0	1000	0	2.7.1.35
PLPS	Pyridoxal-5-phosphate synthase	g3p[c] + gln-L[c] + r5p[c] -> glu-L[c] + h[c] + 3 h2o[c] + pi[c] + pydx5p[c]	(I3242_02410 and I3242_02415)	Vitamine B6 Metabolism	0	1000	0	4.3.3.6
4HTHRS	4-Hydroxy-L-threonine synthase	h2o[c] + phthr[c] -> 4hthr[c] + pi[c]	I3242_03025	Vitamine B6 Metabolism	0	1000	0	4.2.3.1
OHPBAT	O-Phospho-4-hydroxy-L-threonine:2-oxoglutarate aminotransferase	glu-L[c] + ohpb[c] <=> akg[c] + phthr[c]	I3242_08355	Vitamine B6 Metabolism	-1000	1000	0	2.6.1.52
PYDXPP	Pyridoxal 5-phosphate phosphatase	h2o[c] + pydx5p[c] -> pi[c] + pydx[c]	I3242_04085	Vitamine B6 Metabolism	0	1000	0	3.1.3.74
DXPS	1-deoxy-D-xylulose 5-phosphate synthase	g3p[c] + h[c] + pyr[c] -> co2[c] + dxyl5p[c]	I3242_02475	Terpenoid Biosynthesis	0	1000	0	2.2.1.7
DXPRIi	1-deoxy-D-xylulose reductoisomerase	dxyl5p[c] + h[c] + nadph[c] -> 2me4p[c] + nadp[c]	I3242_07055	Terpenoid Biosynthesis	0	1000	0	1.1.1.267
MEPCT	2-C-methyl-D-erythritol 4-phosphate cytidylyltransferase	2me4p[c] + ctp[c] + h[c] -> 4c2me[c] + ppi[c]	I3242_01500	Terpenoid Biosynthesis	0	1000	0	2.7.7.60
CDPMEK	4-(cytidine 5'-diphospho)-2-C-methyl-D-erythritol kinase	4c2me[c] + atp[c] -> 2p4c2me[c] + adp[c] + h[c]	I3242_10040	Terpenoid Biosynthesis	0	1000	0	2.7.1.148
MECDPS	2-C-methyl-D-erythritol 2,4-cyclodiphosphate synthase	2p4c2me[c] -> 2mecdp[c] + cmp[c]	I3242_03215	Terpenoid Biosynthesis	0	1000	0	4.6.1.12
MECDPDH4	2-C-methyl-D-erythritol 2,4-cyclodiphosphate dehydratase; 1-hydroxy-2-methyl-2-(E)-butenyl 4-diphosphate synthase	2mecdp[c] + 2 fdred[c] + h[c] -> h2mb4p[c] + 2 fdox[c] + h2o[c]	I3242_07050	Terpenoid Biosynthesis	0	1000	0	1.17.7.1	15792953; KEGG
MECDPDH2	2C-methyl-D-erythritol 2,4 cyclodiphosphate dehydratase	2mecdp[c] + nadh[c] -> h2mb4p[c] + h2o[c] + nad[c]	I3242_07050	Terpenoid Biosynthesis	0	1000	0
IPDPS	1-hydroxy-2-methyl-2-(E)-butenyl 4-diphosphate reductase (ipdp)	nadh[c] + h[c] + h2mb4p[c] -> nad[c] + h2o[c] + ipdp[c]	I3242_06495	Terpenoid Biosynthesis	0	1000	0	1.17.1.2
DMPPS	1-hydroxy-2-methyl-2-(E)-butenyl 4-diphosphate reductase (dmpp)	h[c] + h2mb4p[c] + nadh[c] -> dmpp[c] + h2o[c] + nad[c]	I3242_06495	Terpenoid Biosynthesis	0	1000	0	1.17.1.2
OCTDPS	Octaprenyl pyrophosphate synthase	frdp[c] + 5 ipdp[c] -> octdp[c] + 5 ppi[c]	I3242_06165	Terpenoid Biosynthesis	0	1000	0	2.5.1.90
DMATT	dimethylallyltranstransferase	dmpp[c] + ipdp[c] -> grdp[c] + ppi[c]	I3242_06165	Terpenoid Biosynthesis	0	1000	0	2.5.1.1
GRTT	geranyltranstransferase	grdp[c] + ipdp[c] -> frdp[c] + ppi[c]	I3242_06165	Terpenoid Biosynthesis	0	1000	0	2.5.1.10
FRTT	farnesyltranstransferase	frdp[c] + ipdp[c] -> ggdp[c] + ppi[c]	I3242_06165	Terpenoid Biosynthesis	0	1000	0	2.5.1.29
HEXTT	trans-hexaprenyltranstransferase	hexdp[c] + ipdp[c] -> hepdp[c] + ppi[c]	I3242_06165	Biosynthesis of steroids	0	1000	0	2.5.1.30
UDCPDPS	Undecaprenyl diphosphate synthase	frdp[c] + 8 ipdp[c] -> 8 ppi[c] + udcpdp[c]	I3242_07035	Terpenoid Biosynthesis	0	1000	0	2.5.1.31
RBFK	riboflavin kinase	atp[c] + ribflv[c] -> adp[c] + fmn[c] + h[c]	I3242_08560	Riboflavin Metabolism	0	1000	0	2.7.1.26
FMNAT	FMN adenylyltransferase	atp[c] + fmn[c] + h[c] -> fad[c] + ppi[c]	I3242_08560	Riboflavin Metabolism	0	1000	0	2.7.7.2
ACPpds	[acyl-carrier-protein] phosphodiesterase	ACP[c] + h2o[c] -> apoACP[c] + h[c] + pan4p[c]		Pantothenate and CoA Biosynthesis	0	1000	0	3.1.4.14
UPP3MT	uroporphyrinogen methyltransferase	2 amet[c] + uppg3[c] -> 2 ahcys[c] + dscl[c] + h[c]		Porphyrin and chlorophyll Metabolism	0	1000	0	2.1.1.107
SHCHD2	sirohydrochlorin dehydrogenase (NAD); precorrin-2 oxidase (NAD)	dscl[c] + nad[c] -> h[c] + nadh[c] + scl[c]		Porphyrin and chlorophyll Metabolism	0	1000	0	1.3.1.76	http://www.chem.qmul.ac.uk/iubmb/enzyme/EC1/3/1/76.html
SHCHF	sirohydrochlorin ferrochelatase	fe2[c] + scl[c] -> 3 h[c] + sheme[c]		Porphyrin and chlorophyll Metabolism	0	1000	0	4.99.1.4	http://www.chem.qmul.ac.uk/iubmb/enzyme/EC4/99/1/4.html
CBLAT	cob(I)alamin adenosyltransferase	atp[c] + cbl1[c] + h[c] <=> adocbl[c] + pppi[c]		Porphyrin and chlorophyll Metabolism	-1000	1000	0	2.5.1.17
UPPDC1	uroporphyrinogen decarboxylase (uroporphyrinogen III)	4 h[c] + uppg3[c] -> 4 co2[c] + cpppg3[c]		Porphyrin and chlorophyll Metabolism	0	1000	0	4.1.1.37
PPPGO3	protoporphyrinogen oxidase (anaerobic)	3 fum[c] + pppg9[c] -> ppp9[c] + 3 succ[c]	I3242_01220	Porphyrin and chlorophyll Metabolism	0	1000	0	1.3.3.4
CPPPGO2	coproporphyrinogen III oxidase, anaerobic; coproporphyrinogen-III:S-adenosyl-L-methionine, oxidoreductase (decarboxylating)	2 amet[c] + cpppg3[c] -> 2 co2[c] + 2 dad-5[c] + 2 met-L[c] + pppg9[c]	I3242_04000	Porphyrin and chlorophyll Metabolism	0	1000	0	1.3.99.22
CPPPGO	coproporphyrinogen oxidase (O2 required)	cpppg3[c] + 2 h[c] + o2[c] -> 2 co2[c] + 2 h2o[c] + pppg9[c]	I3242_04000	Porphyrin and chlorophyll Metabolism	0	1000	0	1.3.3.3
GTPDPK	GTP diphosphokinase	atp[c] + gtp[c] -> amp[c] + gdptp[c] + h[c]	I3242_06100	Porphyrin and chlorophyll Metabolism	0	1000	0	2.7.6.5
GTPDPDP	Guanosine-5'-triphosphate,3'-diphosphate diphosphatase	gdptp[c] + h2o[c] -> h[c] + pi[c] + ppgpp[c]	(I3242_03095 or I3242_07915)	Purine Metabolism	0	1000	0	3.6.1.40
E4PD	Erythrose 4-phosphate dehydrogenase	e4p[c] + h2o[c] + nad[c] <=> 4per[c] + 2 h[c] + nadh[c]	I3242_06485	Vitamin B6 Metabolism	-1000	1000	0	1.2.1.72
DPR	2-dehydropantoate 2-reductase	2dhp[c] + h[c] + nadph[c] -> nadp[c] + pant-R[c]	(I3242_00575 or I3242_00570)	Pantothenate and CoA Biosynthesis	0	1000	0	1.1.1.169
NADS1	NAD synthase (nh3)	atp[c] + dnad[c] + nh4[c] -> amp[c] + h[c] + nad[c] + ppi[c]	I3242_03455	Nicotinate and nicotinamide Metabolism	0	1000	0	6.3.1.5
ATPS4	ATP synthase (four_protons_for_one_ATP)	4 h[e] + adp[c] + pi[c] <=> 3 h[c] + h2o[c] + atp[c]	((I3242_01300 and I3242_01310 and I3242_01305) and (I3242_01330 and I3242_01325 and I3242_01335 and I3242_01320 and I3242_01315))	Energy Metabolism	-1000	1000	0	3.6.3.14
FOLR2	folate reductase	fol[c] + nadph[c] -> dhf[c] + nadp[c]	I3242_08320	Folate Biosynthesis	0	1000	0	1.5.1.3	The Bifidobacteria and Related Organisms - Chapter 11 - Folate and Bifidobacteria
DHFR	dihydrofolate reductase	dhf[c] + h[c] + nadph[c] <=> nadp[c] + thf[c]	I3242_08320	Folate Biosynthesis	-1000	1000	0	1.5.1.3	The Bifidobacteria and Related Organisms - Chapter 11 - Folate and Bifidobacteria
ADCS	4-amino-4-deoxychorismate synthase	chor[c] + gln-L[c] -> 4adcho[c] + glu-L[c]	I3242_00285	Folate Biosynthesis	0	1000	0	2.6.1.85	The Bifidobacteria and Related Organisms - Chapter 11 - Folate and Bifidobacteria. 7592344
DHFS	dihydrofolate synthase	atp[c] + dhpt[c] + glu-L[c] -> adp[c] + dhf[c] + h[c] + pi[c]	I3242_06535	Folate Biosynthesis	0	1000	0	6.3.2.12	The Bifidobacteria and Related Organisms - Chapter 11 - Folate and Bifidobacteria
THFGLUS	Tetrahydrofolate:L-glutamate gamma-ligase (ADP-forming)	atp[c] + glu-L[c] + thf[c] <=> adp[c] + h[c] + pi[c] + thfglu[c]	I3242_06535	Folate Biosynthesis	-1000	1000	0	6.3.2.17	The Bifidobacteria and Related Organisms - Chapter 11 - Folate and Bifidobacteria
FMETTRS	methionyl-tRNA formyltransferase	10fthf[c] + mettrna[c] -> fmettrna[c] + h[c] + thf[c]	I3242_07690	Folate Metabolism	0	1000	0	2.1.1.9
GTPCI	GTP cyclohydrolase I	gtp[c] + h2o[c] -> ahdt[c] + for[c] + h[c]	I3242_08215	Folate Biosynthesis	0	1000	0	3.5.4.16
DNTPPA	Dihydroneopterin triphosphate pyrophosphatase	ahdt[c] + h2o[c] -> dhpmp[c] + h[c] + ppi[c]	I3242_02360	Folate Biosynthesis	0	1000	0	3.6.1.67	The Bifidobacteria and Related Organisms - Chapter 11 - Folate and Bifidobacteria
DNMPPA	Dihydroneopterin monophosphate dephosphorylase	dhpmp[c] + h2o[c] -> dhnpt[c] + pi[c]	I3242_02360	Folate Biosynthesis	0	1000	0	3.6.1.-	The Bifidobacteria and Related Organisms - Chapter 11 - Folate and Bifidobacteria
DHNPA2	dihydroneopterin aldolase	dhnpt[c] -> 6hmhpt[c] + gcald[c]	I3242_08205	Folate Biosynthesis	0	1000	0	4.1.2.25	The Bifidobacteria and Related Organisms - Chapter 11 - Folate and Bifidobacteria
DHNPA	dihydroneopterin aldolase	dhnpt[c] -> 2ahhmp[c] + gcald[c]	I3242_08205	Folate Biosynthesis	0	1000	0	4.1.2.25
HPPK2	6-hydroxymethyl-dihydropterin pyrophosphokinase	6hmhpt[c] + atp[c] -> 6hmhptpp[c] + amp[c] + h[c]	I3242_08205	Folate Biosynthesis	0	1000	0	2.7.6.3	The Bifidobacteria and Related Organisms - Chapter 11 - Folate and Bifidobacteria
HPPK	HPPK	2ahhmp[c] + atp[c] -> 2ahhmd[c] + amp[c] + h[c]	I3242_08205	Folate Biosynthesis	0	1000	0	2.7.6.3
FOLD3	dihydropteroate synthase	2ahhmd[c] + 4abz[c] -> dhpt[c] + ppi[c]	I3242_08210	Folate Metabolism	0	1000	0	2.5.1.15
DHPS2	dihydropteroate synthase	4abz[c] + 6hmhptpp[c] -> dhpt[c] + ppi[c]	I3242_08210	Folate Biosynthesis	0	1000	0	2.5.1.15
DHPS	dihydropteroate synthase	2ahhmp[c] + 4abz[c] -> dhpt[c] + h2o[c]	I3242_08210	Folate Biosynthesis	0	1000	0	2.5.1.15
MTHFR2	5,10-methylenetetrahydrofolate reductase (NADH)	2 h[c] + mlthf[c] + nadh[c] -> 5mthf[c] + nad[c]	I3242_04205	One Carbon Pool by Folate	0	1000	0	1.5.1.20
MTHFR3	5,10-methylenetetrahydrofolate reductase (NADPH)	2 h[c] + mlthf[c] + nadph[c] -> 5mthf[c] + nadp[c]	I3242_04205	One Carbon Pool by Folate	0	1000	0	1.5.1.20
MTHFC	methenyltetrahydrofolate cyclohydrolase	h2o[c] + methf[c] <=> 10fthf[c] + h[c]	I3242_03235	One Carbon Pool by Folate	-1000	1000	0	3.5.4.9
MTHFD	methylenetetrahydrofolate dehydrogenase (NADP)	mlthf[c] + nadp[c] <=> methf[c] + nadph[c]	I3242_03235	One Carbon Pool by Folate	-1000	1000	0	1.5.1.5
FTHFL	formate-tetrahydrofolate ligase	atp[c] + for[c] + thf[c] <=> 10fthf[c] + adp[c] + pi[c]	I3242_00825	One Carbon Pool by Folate	-1000	1000	0	6.3.4.3
FTHFCL	5-formethyltetrahydrofolate cyclo-ligase	5fthf[c] + atp[c] -> adp[c] + methf[c] + pi[c]	I3242_08905	One Carbon Pool by Folate	0	1000	0	6.3.3.2
MI3PP	myo-inositol 3-phosphatase	h2o[c] + mi3p-D[c] -> inost[c] + pi[c]	I3242_07655	Inositol phosphate Metabolism	0	1000	0	3.1.3.25
MI4PP	myo-inositol 4-phosphatase	h2o[c] + mi4p-D[c] -> inost[c] + pi[c]	I3242_07655	Inositol phosphate Metabolism	0	1000	0	3.1.3.25
RNDR1	ribonucleoside-diphosphate reductase (ADP)	adp[c] + trdrd[c] -> dadp[c] + h2o[c] + trdox[c]	(I3242_09965 and I3242_09970 and I3242_09975 and I3242_09980)	Nucleotide Salvage Pathway	0	1000	0	1.17.4.1
RNDR2	ribonucleoside-diphosphate reductase (GDP)	gdp[c] + trdrd[c] -> dgdp[c] + h2o[c] + trdox[c]	(I3242_09965 and I3242_09970 and I3242_09975 and I3242_09980)	Nucleotide Salvage Pathway	0	1000	0	1.17.4.1
RNDR3	ribonucleoside-diphosphate reductase (CDP)	cdp[c] + trdrd[c] -> dcdp[c] + h2o[c] + trdox[c]	(I3242_09965 and I3242_09970 and I3242_09975 and I3242_09980)	Nucleotide Salvage Pathway	0	1000	0	1.17.4.1
RNDR4	ribonucleoside-diphosphate reductase (UDP)	trdrd[c] + udp[c] -> dudp[c] + h2o[c] + trdox[c]	(I3242_09965 and I3242_09970 and I3242_09975 and I3242_09980)	Nucleotide Salvage Pathway	0	1000	0	1.17.4.1
ADK1	adenylate kinase	amp[c] + atp[c] <=> 2 adp[c]	I3242_08655	Nucleotide Salvage Pathway	-1000	1000	0	2.7.4.3
DADK	deoxyadenylate kinase	atp[c] + damp[c] <=> adp[c] + dadp[c]	I3242_08655	Nucleotide Salvage Pathway	-1000	1000	0	2.7.4.11
HXPRT	hypoxanthine phosphoribosyltransferase (Hypoxanthine)	hxan[c] + prpp[c] -> imp[c] + ppi[c]	I3242_08225	Nucleotide Salvage Pathway	0	1000	0	2.4.2.8
XPPT	xanthine phosphoribosyltransferase	prpp[c] + xan[c] -> ppi[c] + xmp[c]	I3242_03770	Nucleotide Salvage Pathway	0	1000	0	2.4.2.22
GUAPRT	guanine phosphoribosyltransferase	gua[c] + prpp[c] -> gmp[c] + ppi[c]	I3242_08225	Nucleotide Salvage Pathway	0	1000	0	2.4.2.8
DCTPD	dCTP deaminase	dctp[c] + h[c] + h2o[c] -> dutp[c] + nh4[c]	I3242_09895	Nucleotide Salvage Pathway	0	1000	0	3.5.4.13
ADPT	adenine phosphoribosyltransferase	ade[c] + prpp[c] -> amp[c] + ppi[c]	I3242_05650	Nucleotide Salvage Pathway	0	1000	0	2.4.2.7
TMDS	thymidylate synthase	dump[c] + mlthf[c] -> dhf[c] + dtmp[c]	I3242_08325	Nucleotide Salvage Pathway	0	1000	0	2.1.1.45
UPPRTr	uracil phosphoribosyltransferase (reversible)	prpp[c] + ura[c] -> ppi[c] + ump[c]	I3242_09270	Nucleotide Salvage Pathway	0	1000	0	2.4.2.9
DUTPDP	dUTP diphosphatase	dutp[c] + h2o[c] -> dump[c] + h[c] + ppi[c]	I3242_06105	Nucleotide Salvage Pathway	0	1000	0	3.6.1.23
DTMPK	dTMP kinase	atp[c] + dtmp[c] <=> adp[c] + dtdp[c]	I3242_00805	Nucleotide Salvage Pathway	-1000	1000	0	2.7.4.9
GK1	guanylate kinase (GMP:ATP)	atp[c] + gmp[c] <=> adp[c] + gdp[c]	I3242_07195	Nucleotide Salvage Pathway	-1000	1000	0	2.7.4.8
DGK1	deoxyguanylate kinase (dGMP:ATP)	atp[c] + dgmp[c] <=> adp[c] + dgdp[c]	I3242_07195	Nucleotide Salvage Pathway	-1000	1000	0	2.7.4.8
NTD6	5'-nucleotidase (dAMP)	damp[c] + h2o[c] -> dad-2[c] + pi[c]	I3242_07495	Nucleotide Salvage Pathway	0	1000	0	3.1.3.5
NTD1	5'-nucleotidase (dUMP)	dump[c] + h2o[c] -> duri[c] + pi[c]	I3242_07495	Nucleotide Salvage Pathway	0	1000	0	3.1.3.5
NT5C	nicotinate D-ribonucleotide phosphohydrolase	h2o[c] + nicrnt[c] -> pi[c] + nicrns[c] + h[c]	I3242_07495	Cofactor Prosthetic Group Biosynthesis	0	1000	0	3.1.3.5
NRPH_AZ	Nicotinamide ribonucleotide phosphohydrolase	h2o[c] + nmn[c] -> pi[c] + rnam[c]	I3242_07495	Cofactor Prosthetic Group Biosynthesis	0	1000	0	3.1.3.5
NTD7	5'-nucleotidase (AMP)	amp[c] + h2o[c] -> adn[c] + pi[c]	I3242_07495	Nucleotide Salvage Pathway	0	1000	0	3.1.3.5
NTD11	5'-nucleotidase (IMP)	h2o[c] + imp[c] -> ins[c] + pi[c]	I3242_07495	Nucleotide Salvage Pathway	0	1000	0	3.1.3.5
NTD10	5'-nucleotidase (XMP)	h2o[c] + xmp[c] -> pi[c] + xtsn[c]	I3242_07495	Nucleotide Salvage Pathway	0	1000	0	3.1.3.5
NTD8	5'-nucleotidase (dGMP)	dgmp[c] + h2o[c] -> dgsn[c] + pi[c]	I3242_07495	Nucleotide Salvage Pathway	0	1000	0	3.1.3.5
NTD9	5'-nucleotidase (GMP)	gmp[c] + h2o[c] -> gsn[c] + pi[c]	I3242_07495	Nucleotide Salvage Pathway	0	1000	0	3.1.3.5
NTD2	5'-nucleotidase (UMP)	h2o[c] + ump[c] -> pi[c] + uri[c]	I3242_07495	Nucleotide Salvage Pathway	0	1000	0	3.1.3.5
NTD4	5'-nucleotidase (CMP)	cmp[c] + h2o[c] -> cytd[c] + pi[c]	I3242_07495	Nucleotide Salvage Pathway	0	1000	0	3.1.3.5
NTD3	5'-nucleotidase (dCMP)	dcmp[c] + h2o[c] -> dcyt[c] + pi[c]	I3242_07495	Nucleotide Salvage Pathway	0	1000	0	3.1.3.5
NTD5	5'-nucleotidase (dTMP)	dtmp[c] + h2o[c] -> pi[c] + thymd[c]	I3242_07495	Nucleotide Salvage Pathway	0	1000	0	3.1.3.5
ADA	adenosine deaminase	adn[c] + h[c] + h2o[c] -> ins[c] + nh4[c]		Nucleotide Salvage Pathway	0	1000	0	3.5.4.4
NTPP8	Nucleoside triphosphate pyrophosphorylase (utp)	h2o[c] + utp[c] -> h[c] + ppi[c] + ump[c]		Nucleotide Salvage Pathway	0	1000	0	3.6.1.19
NTPP4	Nucleoside triphosphate pyrophosphorylase (ctp)	ctp[c] + h2o[c] -> cmp[c] + h[c] + ppi[c]	I3242_03980	Nucleotide Salvage Pathway	0	1000	0	3.6.1.8
G1PTT	glucose-1-phosphate thymidylyl transferase	dttp[c] + h[c] + g1p[c] <=> dtdpglu[c] + ppi[c]	I3242_09410	Nucleotide Sugar Metabolism	-1000	1000	0	2.7.7.24
TRDR	thioredoxin reductase (NADPH)	h[c] + nadph[c] + trdox[c] -> nadp[c] + trdrd[c]	((I3242_10075 and I3242_01990) or (I3242_01990 and I3242_00150))	Oxidative Phosphorylation	0	1000	0	1.8.1.9	24953679
THIORDXi	Hydrogen peroxide reductase (thioredoxin)	h2o2[c] + trdrd[c] -> 2 h2o[c] + trdox[c]	((I3242_04095 and I3242_01990) or (I3242_01990 and I3242_00145))	Oxidative Phosphorylation	0	1000	0	1.11.1.15	24953679
GLUPRT	glutamine phosphoribosyldiphosphate amidotransferase	gln-L[c] + h2o[c] + prpp[c] -> glu-L[c] + ppi[c] + pram[c]	I3242_02530	Purine Pyrimidine Biosynthesis	0	1000	0	2.4.2.14
PRAGS	phosphoribosylglycinamide synthetase	atp[c] + gly[c] + pram[c] -> adp[c] + gar[c] + h[c] + pi[c]	I3242_02520	Purine Metabolism	0	1000	0	6.3.4.13
GART	GAR transformylase-T	atp[c] + for[c] + gar[c] -> adp[c] + fgam[c] + h[c] + pi[c]	I3242_02615	Purine Pyrimidine Biosynthesis	0	1000	0	2.1.2.-
PRFGS	phosphoribosylformylglycinamidine synthase	atp[c] + fgam[c] + gln-L[c] + h2o[c] -> adp[c] + fpram[c] + glu-L[c] + h[c] + pi[c]	I3242_02605	Purine Pyrimidine Biosynthesis	0	1000	0	6.3.5.3
PRAIS	phosphoribosylaminoimidazole synthase	atp[c] + fpram[c] -> adp[c] + air[c] + 2 h[c] + pi[c]	I3242_02525	Purine Pyrimidine Biosynthesis	0	1000	0	6.3.3.1
AIRCr	phosphoribosylaminoimidazole carboxylase	air[c] + co2[c] <=> 5aizc[c] + h[c]	(I3242_02490 or I3242_02485)	Purine Metabolism	-1000	1000	0	4.1.1.21
PRASCS	phosphoribosylaminoimidazolesuccinocarboxamide synthase	5aizc[c] + asp-L[c] + atp[c] <=> 25aics[c] + adp[c] + h[c] + pi[c]	I3242_02610	Purine Metabolism	-1000	1000	0	6.3.2.6
ADSL2	adenylosuccinate lyase	25aics[c] -> aicar[c] + fum[c]	I3242_07630	Purine Metabolism	0	1000	0	4.3.2.2
ADSL1	adenylosuccinate lyase	dcamp[c] -> amp[c] + fum[c]	I3242_07630	Purine Metabolism; Alanine aspartate Metabolism	0	1000	0	4.3.2.2
AICART	phosphoribosylaminoimidazolecarboxamide formyltransferase	10fthf[c] + aicar[c] <=> fprica[c] + thf[c]	I3242_05630	Purine Pyrimidine Biosynthesis	-1000	1000	0	2.1.2.3
IMPC	IMP cyclohydrolase	h2o[c] + imp[c] <=> fprica[c]	I3242_05630	Purine Pyrimidine Biosynthesis	-1000	1000	0	3.5.4.10
ADSS	adenylosuccinate synthase	asp-L[c] + gtp[c] + imp[c] -> dcamp[c] + gdp[c] + 2 h[c] + pi[c]	I3242_00500	Purine Pyrimidine Biosynthesis	0	1000	0	6.3.4.4
ADK2	adenylate kinase (Inorganic triphosphate)	amp[c] + pppi[c] <=> adp[c] + ppi[c]	I3242_08655	Purine Pyrimidine Biosynthesis	-1000	1000	0	2.7.4.3
UPPT	UTP:pyruvate 2-O-phosphotransferase; pyruvate kinase (UTP)	udp[c] + h[c] + pep[c] <=> utp[c] + pyr[c]	I3242_03260	Pyrimidine Metabolism	-1000	1000	0	2.7.1.40	KEGG
DTPPT	dTTP:pyruvate 2-O-phosphotransferase; pyruvate kinase (dTTP)	dtdp[c] + h[c] + pep[c] <=> dttp[c] + pyr[c]	I3242_03260	Pyrimidine Metabolism	-1000	1000	0	2.7.1.40	KEGG
GPPT	GTP:pyruvate 2-O-phosphotransferase; pyruvate kinase (GTP)	gdp[c] + h[c] + pep[c] <=> gtp[c] + pyr[c]		Purine Metabolism	-1000	1000	0	2.7.1.40	KEGG
IMPD	IMP dehydrogenase	h2o[c] + imp[c] + nad[c] -> h[c] + nadh[c] + xmp[c]	(I3242_08015 or I3242_05945)	Purine Pyrimidine Biosynthesis	0	1000	0	1.1.1.205
NTP1	nucleoside-triphosphatase (ATP); NTP phosphhydrolase	h2o[c] + atp[c] -> adp[c] + pi[c] + h[c]	(I3242_01705 or I3242_03980)	Purine Metabolism	0	1000	0	3.6.1.15
NTP2	nucleoside-triphosphatase (dATP)	h2o[c] + datp[c] -> pi[c] + h[c] + dadp[c]	(I3242_01705 or I3242_03980)	Purine Metabolism	0	1000	0	3.6.1.15
NTP3	nucleoside-triphosphatase (GTP); NTP phophohydrolase	gtp[c] + h2o[c] -> pi[c] + h[c] + gdp[c]	(I3242_01705 or I3242_03980)	Purine Metabolism	0	1000	0	3.6.1.15
NTP4	nucleoside-triphosphatase (dGTP)	h2o[c] + dgtp[c] -> pi[c] + h[c] + dgdp[c]	(I3242_01705 or I3242_03980)	Purine Metabolism	0	1000	0	3.6.1.15
NTTP11	Nucleoside triphosphate pyrophosphohydrolase (XTP)	xtp[c] + h2o[c] -> xmp[c] + h[c] + ppi[c]	(I3242_01705 or I3242_03980)	Purine Metabolism	0	1000	0	3.6.1.69
NTPP10	Nucleoside triphosphate pyrophosphorylase (ditp)	ditp[c] + h2o[c] -> dimp[c] + h[c] + ppi[c]	(I3242_01705 or I3242_03980)	Nucleotide Salvage Pathway	0	1000	0	3.6.1.69
NTPP6	Nucleoside triphosphate pyrophosphorylase (atp)	atp[c] + h2o[c] -> amp[c] + h[c] + ppi[c]	(I3242_01705 or I3242_03980)	Purine Metabolism	0	1000	0	3.6.1.15
NTPP7	Nucleoside triphosphate pyrophosphorylase (dttp)	dttp[c] + h2o[c] -> dtmp[c] + h[c] + ppi[c]	(I3242_01705 or I3242_03980)	Purine Metabolism	0	1000	0	3.6.1.15
NTPP5	Nucleoside triphosphate pyrophosphorylase (datp)	datp[c] + h2o[c] -> damp[c] + h[c] + ppi[c]	(I3242_01705 or I3242_03980)	Purine Metabolism	0	1000	0	3.6.1.15
NTPP2	Nucleoside triphosphate pyrophosphorylase (gtp)	gtp[c] + h2o[c] -> gmp[c] + h[c] + ppi[c]	(I3242_01705 or I3242_03980)	Purine Metabolism	0	1000	0	3.6.1.15
NTPP3	Nucleoside triphosphate pyrophosphorylase (dctp)	dctp[c] + h2o[c] -> dcmp[c] + h[c] + ppi[c]	(I3242_01705 or I3242_03980)	Purine Metabolism	0	1000	0	3.6.1.15
NTPP1	Nucleoside triphosphate pyrophosphorylase (dgtp)	dgtp[c] + h2o[c] -> dgmp[c] + h[c] + ppi[c]	(I3242_01705 or I3242_03980)	Purine Metabolism	0	1000	0	3.6.1.15
GMPS2	GMP synthase	atp[c] + gln-L[c] + h2o[c] + xmp[c] -> amp[c] + glu-L[c] + gmp[c] + 2 h[c] + ppi[c]	(I3242_03420 or I3242_01620)	Purine Pyrimidine Biosynthesis	0	1000	0	6.3.5.2
GK2	guanylate kinase (GMP:dATP)	datp[c] + gmp[c] <=> dadp[c] + gdp[c]	I3242_07195	Purine Metabolism	-1000	1000	0	2.7.4.8
NTPTP1	Nucleoside triphosphate tripolyhydrolase	dgtp[c] + h2o[c] -> dgsn[c] + pppi[c]	I3242_02400	Purine Metabolism	0	1000	0	3.1.5.1
NTPTP2	Nucleoside triphosphate tripolyhydrolase	gtp[c] + h2o[c] -> gsn[c] + pppi[c]	I3242_02400	Purine Metabolism	0	1000	0	3.1.5.1
PPK2	polyphosphate kinase	atp[c] + ppi[c] -> adp[c] + pppi[c]	I3242_09250	Purine Metabolism	0	1000	0	2.7.4.1
ADPRDP	ADP-ribose diphosphatase	adprib[c] + h2o[c] -> 2 h[c] + r5p[c] + amp[c]	I3242_03265	Purine Metabolism	0	1000	0	3.6.1.13
OMPDC	orotidine-5'-phosphate decarboxylase	h[c] + orot5p[c] -> co2[c] + ump[c]	(I3242_07200 or I3242_04235)	Purine Pyrimidine Biosynthesis	0	1000	0	4.1.1.23
GNNUC	Ribosylpyrimidine nucleosidase	gsn[c] + h2o[c] -> gua[c] + rib-D[c]	(I3242_07775 or I3242_01580 or I3242_07030)	Purine Metabolism	0	1000	0	3.2.2.1 3.2.2.8
ADNUC	adenosine hydrolase	adn[c] + h2o[c] -> ade[c] + rib-D[c]	(I3242_07775 or I3242_01580 or I3242_07030)	Nucleotide Salvage Pathway	0	1000	0	3.2.2.1 3.2.2.8
INSH	inosine hydrolase	h2o[c] + ins[c] -> hxan[c] + rib-D[c]	(I3242_07775 or I3242_01580 or I3242_07030)	Nucleotide Salvage Pathway	0	1000	0	3.2.2.1 3.2.2.8
XTSNH	Xanthosine hydrolase	h2o[c] + xtsn[c] -> rib-D[c] + xan[c]	(I3242_07775 or I3242_01580 or I3242_07030)	Nucleotide Salvage Pathway	0	1000	0	3.2.2.1 3.2.2.8
URIH	Uridine hydrolase	h2o[c] + uri[c] -> rib-D[c] + ura[c]	(I3242_07775 or I3242_01580 or I3242_07030)	Pyrimidine Metabolism	0	1000	0	3.2.2.3
CYTDH	Cytidine hydrolase	cytd[c] + h2o[c] -> csn[c] + rib-D[c]	(I3242_07775 or I3242_01580 or I3242_07030)	Pyrimidine Metabolism	0	1000	0	3.2.2.8
ASPCT	aspartate carbamoyltransferase	asp-L[c] + cbp[c] -> cbasp[c] + h[c] + pi[c]	(I3242_04225 or I3242_04220)	Purine Pyrimidine Biosynthesis	0	1000	0	2.1.3.2
CTPS2	CTP synthase (glutamine)	atp[c] + gln-L[c] + h2o[c] + utp[c] -> adp[c] + ctp[c] + glu-L[c] + 2 h[c] + pi[c]	I3242_03860	Purine Pyrimidine Biosynthesis	0	1000	0	6.3.4.2
DHORTS	dihydroorotase	dhor-S[c] + h2o[c] <=> cbasp[c] + h[c]	I3242_04230	Purine Pyrimidine Biosynthesis	-1000	1000	0	3.5.2.3
ORPT	orotate phosphoribosyltransferase	orot5p[c] + ppi[c] <=> orot[c] + prpp[c]	(I3242_04250 or I3242_01180)	Purine Pyrimidine Biosynthesis	-1000	1000	0	2.4.2.10
DHORD	dihydroorotic acid dehydrogenase	dhor-S[c] + o2[c] <=> h2o2[c] + orot[c]	(I3242_04240 and I3242_04245)	Purine Pyrimidine Biosynthesis	-1000	1000	0	1.3.5.2	19060157
CTPS1	CTP synthase (NH3)	atp[c] + nh4[c] + utp[c] -> adp[c] + ctp[c] + 2 h[c] + pi[c]	I3242_03860	Pyrimidine Metabolism	0	1000	0	6.3.4.2
DCTPD2	dCTP deaminase	ctp[c] + h[c] + h2o[c] -> nh4[c] + utp[c]	I3242_09895	Pyrimidine Metabolism	0	1000	0	3.5.4.13
RNTR1	ribonucleoside-triphosphate reductase (ATP)	atp[c] + trdrd[c] -> datp[c] + h2o[c] + trdox[c]	(I3242_07860 and I3242_07855)	Purine Metabolism	0	1000	0	1.17.4.2
RNTR2	ribonucleoside-triphosphate reductase (GTP)	gtp[c] + trdrd[c] -> dgtp[c] + h2o[c] + trdox[c]	(I3242_07860 and I3242_07855)	Nucleotide Salvage Pathway	0	1000	0	1.17.4.2
RNTR3	ribonucleoside-triphosphate reductase (CTP)	ctp[c] + trdrd[c] -> dctp[c] + h2o[c] + trdox[c]	(I3242_07860 and I3242_07855)	Pyrimidine Metabolism	0	1000	0	1.17.4.2
RNTR4	ribonucleoside-triphosphate reductase (UTP)	trdrd[c] + utp[c] -> dutp[c] + h2o[c] + trdox[c]	(I3242_07860 and I3242_07855)	Pyrimidine Metabolism	0	1000	0	1.17.4.2
URIDK1r	uridylate kinase (UMP)	atp[c] + ump[c] <=> adp[c] + udp[c]	I3242_05915	Pyrimidine Metabolism	-1000	1000	0	2.7.4.22
URIDK2r	uridylate kinase (dUMP)	atp[c] + dump[c] <=> adp[c] + dudp[c]	I3242_00805	Pyrimidine Metabolism	-1000	1000	0	2.7.4.9
DHORDfum	Fumarate dependent DHORD	dhor-S[c] + fum[c] -> orot[c] + succ[c]	(I3242_02050 or (I3242_04245 and I3242_04240))	Purine Pyrimidine Biosynthesis	0	1000	0	1.3.98.1
DHORD2	dihydroorotic acid dehydrogenase (quinone8)	dhor-S[c] + q8[c] -> orot[c] + q8h2[c]	I3242_02050	Purine Pyrimidine Biosynthesis	0	1000	0	1.3.5.2
DHORD5	dihydroorotic acid dehydrogenase (menaquinone-8)	dhor-S[c] + mqn8[c] -> mql8[c] + orot[c]	I3242_02050	Purine Pyrimidine Biosynthesis	0	1000	0	1.3.5.2
DHORD_NAD	dihydroorotic acid dehydrogenase	dhor-S[c] + nad[c] -> nadh[c] + orot[c] + h[c]	(I3242_04245 and I3242_04240)	Purine Pyrimidine Biosynthesis	0	1000	0	1.3.1.14
CSND	Cytosine deaminase	csn[c] + h2o[c] + h[c] -> nh4[c] + ura[c]	I3242_07515	Pyrimidine Metabolism	0	1000	0	3.5.4.1
YUMPS	yUMP synthetase	r5p[c] + ura[c] <=> h2o[c] + psd5p[c]	((I3242_08620 and I3242_08565) or (I3242_06920 and I3242_05615))	Pyrimidine Metabolism	-1000	1000	0	4.2.1.70
FRUabc	fructose transport via ABC system	atp[c] + h2o[c] + fru[e] -> adp[c] + fru[c] + h[c] + pi[c]	(I3242_07400 and I3242_07395 and I3242_07390 and I3242_07385)	Transport	0	1000	0		22102285
RIBabc	D-ribose transport via ABC system	h2o[c] + atp[c] + rib-D[e] -> adp[c] + pi[c] + h[c] + rib-D[c]	(I3242_07400 and I3242_07395 and I3242_07390 and I3242_07385)	Transport	0	1000	0		22102285
XYLabc	D-xylose transport via ABC system	h2o[c] + atp[c] + xyl-D[e] -> adp[c] + pi[c] + h[c] + xyl-D[c]	((I3242_07400 and I3242_07395 and I3242_07390 and I3242_07385) or (I3242_08175 and I3242_08165 and I3242_08160 and I3242_08155))	Transport	0	1000	0		22102285
GLCt2	D-glucose transport in via proton symport	glc-D[e] + h[e] -> glc-D[c] + h[c]	I3242_08500	Transport	0	1000	0	TC 2.A.1.1	16452407; 15659175
GLCpts	D-glucose transport via PEP:Pyr PTS	pep[c] + glc-D[e] -> g6p[c] + pyr[c]	(I3242_01155 and I3242_01150 and I3242_08495)	Transport	0	0	0		17183207
RAFFINabc	raffinose transport in via ABC system	atp[c] + h2o[c] + raffin[e] -> adp[c] + h[c] + pi[c] + raffin[c]	(I3242_09855 and I3242_09850 and I3242_09845 and I3242_09955)	Transport	0	1000	0		17183207
MELIBabc	melibiose transport in via ABC system	atp[c] + h2o[c] + melib[e] -> adp[c] + h[c] + pi[c] + melib[c]	(I3242_09855 and I3242_09850 and I3242_09845 and I3242_09955)	Transport	0	1000	0		27502277
GALt2	D-galactose transport in via proton symport	gal[e] + h[e] -> gal[c] + h[c]	(I3242_07745 or I3242_08500)	Transport	0	1000	0		17183207
SUCRt2	sucrose transport via proton symport	sucr[e] + h[e] -> sucr[c] + h[c]	I3242_07010	Transport	0	1000	0		17183207
SUCRt2Na	sucrose transport in via sodium symport	na1[e] + sucr[e] -> na1[c] + sucr[c]	I3242_00555	Transport	0	1000	0		12513973
LCTSt	lactose transport via proton symport	h[e] + lcts[e] <=> h[c] + lcts[c]	I3242_07745	Transport	-1000	1000	0		24077711; KEGG; 18539808
LCTsabc	lactose transport via ABC system (import)	atp[c] + h2o[c] + lcts[e] -> adp[c] + h[c] + lcts[c] + pi[c]	(I3242_09955 and I3242_02305 and I3242_02300 and I3242_02280 and I3242_02275)	Transport	0	1000	0	TC-3.A.1.1	17183207
MALTTTRabc	maltotetraose transport via ABC system	atp[c] + h2o[c] + maltttr[e] -> adp[c] + h[c] + maltttr[c] + pi[c]	(I3242_09955 and I3242_09700 and I3242_09690 and I3242_09685)	Transport	0	1000	0		23543710
MALTHXabc	maltohexaose transport via ABC system	atp[c] + h2o[c] + malthx[e] -> adp[c] + h[c] + malthx[c] + pi[c]	(I3242_09955 and I3242_09700 and I3242_09690 and I3242_09685)	Transport	0	1000	0		23543710
MALTTRabc	maltotriose transport via ABC system	atp[c] + h2o[c] + malttr[e] -> adp[c] + h[c] + malttr[c] + pi[c]	(I3242_09955 and I3242_09700 and I3242_09690 and I3242_09685)	Transport	0	1000	0		23543710
MALTabc	maltose transport via ABC system	atp[c] + h2o[c] + malt[e] -> adp[c] + h[c] + malt[c] + pi[c]	(I3242_09955 and I3242_09700 and I3242_09690 and I3242_09685)	Transport	0	1000	0	TC-3.A.1.1; 3.4.3.19	17183207; 23543710
ARBTt2r	Arabinose-proton symporter via proton symport	arab-L[e] + h[e] <=> arab-L[c] + h[c]	I3242_01825	Transport	-1000	1000	0
ARBabc	L-arabinose transport via ABC system	arab-L[e] + atp[c] + h2o[c] -> adp[c] + arab-L[c] + h[c] + pi[c]	(I3242_08175 and I3242_08165 and I3242_08160 and I3242_08155)	Transport	0	1000	0		26783166
GLUabc	L-glutamate transport via ABC system	atp[c] + h2o[c] + glu-L[e] -> adp[c] + glu-L[c] + h[c] + pi[c]	(I3242_07465 and I3242_07460 and I3242_07455 and I3242_07470)	Transport	0	1000	0
LNBabc	LNB transport via ABC system	lnb[e] + atp[c] + h2o[c] -> lnb[c] + pi[c] + adp[c] + h[c]	(I3242_08465 and I3242_08460 and I3242_08455 and I3242_09955)	Transport	0	1000	0		21150123; 18332142
GNBabc	GNB transport via ABC system	gnb[e] + atp[c] + h2o[c] -> gnb[c] + pi[c] + adp[c] + h[c]	(I3242_08465 and I3242_08460 and I3242_08455 and I3242_09955)	Transport	0	1000	0		21150123; 18332142
SUCCt3	succinate transport out via proton antiport	succ[c] + h[e] -> h[c] + succ[e]	I3242_07770	Transport	0	1000	0		11803016
SPMDabc	spermidine transport via ABC system	atp[c] + spmd[e] + h2o[c] -> adp[c] + spmd[c] + h[c] + pi[c]	(I3242_01410 and I3242_01405 and I3242_01400 and I3242_01395)	Transport	0	1000	0
PTRCabc	putrescine transport via ABC system	atp[c] + ptrc[e] + h2o[c] -> adp[c] + ptrc[c] + h[c] + pi[c]	(I3242_01410 and I3242_01405 and I3242_01400 and I3242_01395)	Transport	0	1000	0
URAt2	uracil transport via proton symport	h[e] + ura[e] -> h[c] + ura[c]	(I3242_03765 or I3242_03665 or I3242_00645 or I3242_08950)	Transport	0	1000	0	TC-2.A.40
XANt2	xanthine transport in via proton symport	h[e] + xan[e] -> h[c] + xan[c]	(I3242_03765 or I3242_03665 or I3242_00645 or I3242_08950)	Transport	0	1000	0	TC-2.A.40
CLtex	chloride (Cl-1) transport via diffusion	cl[e] <=> cl[c]	(I3242_03490 or I3242_00505)	Transport	-1000	1000	0
COBALT2tex	cobalt (Co+2) transport via diffusion	cobalt2[e] <=> cobalt2[c]	I3242_06030	Transport	-1000	1000	0
MG2tex	magnesium (Mg+2) transport via diffusion	mg2[e] <=> mg2[c]	I3242_06030	Transport	-1000	1000	0	TC-1.A.35
HXANt2r	hypoxanthine reversible transport via proton symport	h[e] + hxan[e] <=> h[c] + hxan[c]	I3242_08950	Transport	-1000	1000	0
NH4t	ammonia reversible transport	nh4[e] <=> nh4[c]	I3242_01030	Transport	-1000	1000	0	TC-1.A.11
MN2t3	manganese (Mn+2) transport in via proton symport	mn2[e] + h[e] -> h[c] + mn2[c]	I3242_01870	Transport	0	1000	0	TC-2.A.55	TIGR01197
FE2abc	iron (II) via ABC transport	atp[c] + fe2[e] + h2o[c] -> adp[c] + fe2[c] + h[c] + pi[c]	(I3242_00945 and I3242_00935 and I3242_00930 and I3242_00940 and I3242_00950 and I3242_00955)	Transport	0	1000	0	TC-9.A.8	22179149
FE3abc	iron (III) transport via ABC system	atp[c] + fe3[e] + h2o[c] -> adp[c] + fe3[c] + h[c] + pi[c]		Transport	0	1000	0
MOBDabc	molybdate transport via ABC system	atp[c] + h2o[c] + mobd[e] -> adp[c] + h[c] + mobd[c] + pi[c]	I3242_04080	Transport	0	1000	0
Kt2	potassium transport in via proton symport	h[e] + k[e] -> h[c] + k[c]	(I3242_02980 or I3242_02975 or I3242_09995 or I3242_09490)	Transport	0	1000	0	TC-2.A.38; TC.2.A.72	21295539
PIabc	phosphate transport via ABC system	pi[e] + h2o[c] + atp[c] -> adp[c] + 2 pi[c] + h[c]	(I3242_01545 and I3242_01550 and I3242_01555 and I3242_01560)	Transport	0	1000	0	TC-3.A.1.7
PIt2r	Phosphate reversible transport via symport	h[e] + pi[e] <=> h[c] + pi[c]	I3242_03695	Transport	-1000	1000	0
VALabc	L-valine transport via ABC system	atp[c] + h2o[c] + val-L[e] -> adp[c] + h[c] + pi[c] + val-L[c]	(I3242_08055 and I3242_08050 and I3242_08045 and I3242_08040 and I3242_08035)	Transport	0	1000	0
LEUabc	L-leucine transport via ABC system	atp[c] + h2o[c] + leu-L[e] -> adp[c] + h[c] + leu-L[c] + pi[c]	(I3242_08055 and I3242_08050 and I3242_08045 and I3242_08040 and I3242_08035)	Transport	0	1000	0
ILEabc	L-isoleucine transport via ABC system	atp[c] + h2o[c] + ile-L[e] -> adp[c] + h[c] + ile-L[c] + pi[c]	(I3242_08055 and I3242_08050 and I3242_08045 and I3242_08040 and I3242_08035)	Transport	0	1000	0
THRabc	L-threonine transport via ABC system	atp[c] + h2o[c] + thr-L[e] -> adp[c] + h[c] + pi[c] + thr-L[c]	(I3242_08055 and I3242_08050 and I3242_08045 and I3242_08040 and I3242_08035)	Transport	0	1000	0
HISabc	L-histidine transport via ABC system	atp[c] + h2o[c] + his-L[e] -> adp[c] + h[c] + his-L[c] + pi[c]		Transport	0	1000	0
GLNabc	L-glutamine transport via ABC system	atp[c] + gln-L[e] + h2o[c] -> adp[c] + gln-L[c] + h[c] + pi[c]	(I3242_07175 and I3242_07170 and I3242_07165 and I3242_07160)	Transport	0	1000	0	TC 3.A.1.3
TRPt2r	L-tryptophan reversible transport via proton symport	h[e] + trp-L[e] <=> h[c] + trp-L[c]	I3242_09640	Transport	-1000	1000	0	TC-2.A.3.1	BioCyc
PHEt2	Phenylalanine transport via proton symport	h[e] + phe-L[e] <=> h[c] + phe-L[c]	I3242_09640	Transport	-1000	1000	0	TC-2.A.3.2	BioCyc
TYRt2	tyrosine transport via proton symport	h[e] + tyr-L[e] <=> h[c] + tyr-L[c]	I3242_09640	Transport	-1000	1000	0	TC-2.A.3.3	BioCyc
ILEt2r	L-isoleucine reversible transport via proton symport	h[e] + ile-L[e] <=> h[c] + ile-L[c]	(I3242_05750 or I3242_08305)	Transport	-1000	1000	0
CYSt2	L-cysteine transport via proton symport	cys-L[e] + h[e] -> cys-L[c] + h[c]		Transport	0	1000	0		Bacillus subtilis and other Gram positive bacteria (chapter 10)
ARGabc	L-arginine transport via ABC system	arg-L[e] + h2o[c] + atp[c] <=> arg-L[c] + h[c] + pi[c] + adp[c]	(I3242_02250 and I3242_02245 and I3242_02240 and I3242_02235)	Transport	0	1000	0
ARGt2r	L arginine reversible transport via proton symport	arg-L[e] + h[e] <=> arg-L[c] + h[c]	I3242_02390	Transport	-1000	1000	0
LYSt5r	L-lysine transport via diffusion	lys-L[e] <=> lys-L[c]		Transport	0	1000	0
SERt2r	L-serine reversible transport via proton symport	h[e] + ser-L[e] <=> h[c] + ser-L[c]	I3242_09620	Transport	0	1000	0
GLYt2r	glycine reversible transport via proton symport	gly[e] + h[e] <=> gly[c] + h[c]	I3242_09620	Transport	0	1000	0
ALAt2r	L-alanine reversible transport via proton symport	ala-L[e] + h[e] <=> ala-L[c] + h[c]	I3242_09620	Transport	0	1000	0
ALA_Dt6	D alanine transport inout via proton symport	ala-D[e] + h[e] <=> ala-D[c] + h[c]	I3242_09620	Transport	0	1000	0
ASPt2r	L-aspartate reversible transport via proton symport	asp-L[e] + h[e] <=> asp-L[c] + h[c]		Transport	0	1000	0
ASNt2r	L-asparagine reversible transport via proton symport	asn-L[e] + h[e] <=> asn-L[c] + h[c]		Transport	0	1000	0
CBL1abc	Cob(I)alamin transport via ABC system	atp[c] + h2o[c] + cbl1[e] -> adp[c] + h[c] + cbl1[c] + pi[c]		Transport	0	1000	0
CH4St	Methanethiol Transport	ch4s[e] <=> ch4s[c]		Transport	-1000	1000	0
H2Ot	H2O transport via diffusion	h2o[e] <=> h2o[c]		Transport	-1000	1000	0
CO2t	CO2 transporter via diffusion	co2[e] <=> co2[c]		Transport	-1000	1000	0
H2St	h2s transport (diffusion)	h2s[e] <=> h2s[c]		Transport	-1000	1000	0
MQN4t	Menaquinone-4 transport	mqn4[e] <=> mqn4[c]		Transport	-1000	1000	0
NCAMUP	Nicotinamide uptake	ncam[e] -> ncam[c]		Transport	0	1000	0
NACt	Nicotinic acid transport	nac[e] <=> nac[c]	I3242_06400	Transport	0	1000	0
GLYCt	glycerol transport via channel	glyc[c] <=> glyc[e]	(I3242_01160 or I3242_05620)	Transport	-1000	1000	0
UREAt	Urea transport via facilitate diffusion	urea[e] <=> urea[c]		Transport	-1000	1000	0
L-LACt2r	L-lactate reversible transport via proton symport	lac-L[e] + h[e] <=> lac-L[c] + h[c]		Transport	-1000	1000	0
ACt2r	acetate reversible transport via proton symport	h[e] + ac[e] <=> ac[c] + h[c]		Transport	-1000	1000	0
ETOHt2r	ethanol reversible transport via proton symport	h[e] + etoh[e] <=> h[c] + etoh[c]		Transport	-1000	1000	0
CA2abc	calcium transport via ABC system	atp[c] + ca2[e] + h2o[c] -> adp[c] + ca2[c] + h[c] + pi[c]	I3242_03020	Transport	0	1000	0	3.6.3.8
FOLt	folate transport via proton symport	fol[e] + h[e] <=> fol[c] + h[c]		Transport	-1000	1000	0
VALt2	valine reversible transport via proton symport	h[e] + val-L[e] <=> h[c] + val-L[c]	(I3242_05750 or I3242_08305)	Transport	-1000	1000	0
LEUt2r	L-leucine reversible transport via proton symport	h[e] + leu-L[e] <=> h[c] + leu-L[c]	(I3242_05750 or I3242_08305)	Transport	-1000	1000	0
Znabc	zinc transport via ABC system	atp[c] + h2o[c] + zn2[e] -> adp[c] + h[c] + pi[c] + zn2[c]	(I3242_03225 and I3242_03220 and I3242_03230)	Transport	0	1000	0	TC-3.A.1.15
NAt3	sodium transport out via proton antiport	h[e] + na1[c] -> h[c] + na1[e]	(I3242_09875 or I3242_03525 or I3242_02585)	Transport	0	1000	0	TC-2.A.36; TC-2.A.33.1.1
PROt4	Na+/Proline-L symporter	na1[e] + pro-L[e] -> na1[c] + pro-L[c]	I3242_00225	Transport	0	1000	0	TC.2.A.21.2.1
PROt2r	L-proline reversible transport via proton symport	h[e] + pro-L[e] <=> h[c] + pro-L[c]	I3242_07505	Transport	0	1000	0
SKMt2	shikimate transport in via proton symport	h[e] + skm[e] <=> h[c] + skm[c]	I3242_00565	Transport	-1000	1000	0
ACALDt	acetaldehyde transport via diffusion	acald[e] <=> acald[c]		Transport	-1000	1000	0
METabc	L-methionine transport via ABC system	atp[c] + h2o[c] + met-L[e] -> adp[c] + h[c] + met-L[c] + pi[c]	(I3242_03435 and I3242_03445 and I3242_03440)	Transport	0	1000	0
METSOX1abc	L-methionine S-oxide transport via ABC system	atp[c] + h2o[c] + metsox-S-L[e] -> adp[c] + h[c] + metsox-S-L[c] + pi[c]	(I3242_03435 and I3242_03445 and I3242_03440)	Transport	0	1000	0		MetaCyc
BTNabc	biotin transport via ABC system	atp[c] + h2o[c] + btn[e] -> adp[c] + h[c] + pi[c] + btn[c]	(I3242_09050 and I3242_07320)	Transport	0	1000	0
THMabc	thiamine transport via ABC system	atp[c] + h2o[c] + thm[e] -> adp[c] + h[c] + pi[c] + thm[c]	(I3242_02845 and I3242_02840 and I3242_02835)	Transport	0	1000	0
4AHMMPabc	HMP transport via ABC system	atp[c] + h2o[c] + 4ahmmp[e] -> adp[c] + h[c] + pi[c] + 4ahmmp[c]	(I3242_02845 and I3242_02840 and I3242_02835)	Transport	0	1000	0		31275260
RIBFLVt3	riboflavin transport (ATP-dependent)	atp[c] + h2o[c] + ribflv[e] -> adp[c] + h[c] + pi[c] + ribflv[c]	(I3242_07345 and I3242_07350)	Transport	0	1000	0
CU2abc	copper (Cu+2) ABC transporter	atp[c] + cu2[e] + h2o[c] -> adp[c] + h[c] + pi[c] + cu2[c]	I3242_01165	Transport	0	1000	0	3.6.3.4
HG2abc	mercury (Hg+2) ABC transporter	atp[c] + h2o[c] + hg2[e] -> adp[c] + h[c] + pi[c] + hg2[c]	I3242_01165	Transport	0	1000	0	3.6.3.3
CD2abcpp	cadmium (Cd+2) ABC transporter	atp[c] + cd2[e] + h2o[c] -> adp[c] + cd2[c] + h[c] + pi[c]	I3242_01165	Transport	0	1000	0	3.6.3.3
CGLYabc	Dipeptide transport via ABC system (cgly)	atp[c] + h2o[c] + cgly[e] -> adp[c] + cgly[c] + h[c] + pi[c]	((I3242_06365 and I3242_06360 and I3242_06355 and I3242_06350) or (I3242_02340 and I3242_02335 and I3242_02330 and I3242_02325 and I3242_02320) or (I3242_06570 and I3242_06565 and I3242_06560 and I3242_06555))	Transport	0	1000	0	TC-3.A.1.5
GTHRDabc	Reduced glutathione via ABC system	atp[c] + gthrd[e] + h2o[c] -> adp[c] + gthrd[c] + h[c] + pi[c]	((I3242_06365 and I3242_06360 and I3242_06355 and I3242_06350) or (I3242_06570 and I3242_06565 and I3242_06560 and I3242_06555))	Transport	0	1000	0
H2O2t	Hydrogen peroxide transporter via diffusion	h2o2[e] <=> h2o2[c]		Transport	-1000	1000	0
BILEt4	Bile acid transport in via sodium symport	bilea[e] + na1[e] -> bilea[c] + na1[c]	I3242_02635	Transport	0	1000	0
BILEt_new	Bile acid transport out via proton antiport	bilea[c] + h[e] -> bilea[e] + h[c]	I3242_03615	Transport	0	1000	0		19304838
BILE_new	Choloylglycine hydrolase	glychoc[c] + h2o[c] -> gly[c] + choc[c]	I3242_04210	Bile acid biosynthesis	0	1000	0	3.5.1.24	16549425
ZN2t3	Zinc (Zn+2) transport out via proton antiport (periplasm)	h[e] + zn2[c] -> h[c] + zn2[e]	I3242_06730	Transport	0	1000	0
NI2t3	Nickle (Ni+2) transport out via proton antiport (periplasm)	h[e] + ni2[c] -> h[c] + ni2[e]	I3242_06730	Transport	0	1000	0
CD2t3	Cadmium (Cd+2) transport out via proton antiport (periplasm)	cd2[c] + h[e] -> cd2[e] + h[c]	I3242_06730	Transport	0	1000	0
COBALT2t3	Cobalt (Co+2) transport out via proton antiport (periplasm)	cobalt2[c] + h[e] -> cobalt2[e] + h[c]	I3242_06730	Transport	0	1000	0
4ABZt2r	4-Aminobenzoate transport via symport	4abz[e] + h[e] <=> 4abz[c] + h[c]		Transport	-1000	1000	0
FORt3	formate transport out via proton antiport	for[c] + h[e] -> for[e] + h[c]		Transport	0	1000	0	TC-2.A.44
O2t	o2 transport (diffusion)	o2[e] <=> o2[c]			-1000	1000	0
H2CO3D	carboxylic acid dissociation	co2[c] + h2o[c] <=> h2co3[c]	I3242_00140	Nitrogen Metabolism	-1000	1000	0	4.2.1.1
MALTAT	maltose O-acetyltransferase	accoa[c] + malt[c] -> acmalt[c] + coa[c]	I3242_08030		0	1000	0	2.3.1.79
FRDO	Ferredoxin/NADP+-reductase	fdxrd[c] + nadp[c] -> fdxox[c] + h[c] + nadph[c]	I3242_00480		0	1000	0	1.18.1.2
ABFA	alpha-N-arabinofuranosidase	2 h2o[c] + arabinan[c] -> 3 arab-L[c]	(I3242_08595 or I3242_00530 or I3242_02295)	Amino sugar and nucleotide sugar Metabolism	0	1000	0	3.2.1.55	12381787
FLDO	NAD(P)H-flavin oxidoreductase	fmnh2[c] + nadp[c] -> fmn[c] + h[c] + nadph[c]	I3242_09715		0	1000	0	1.5.1.29
ADKd	adenylate kinase (dform)	damp[c] + datp[c] <=> 2 dadp[c]			-1000	1000	0	2.7.4.3
NOX	NADH oxidase H2O2 forming	h[c] + nadh[c] + o2[c] -> h2o2[c] + nad[c]	(I3242_09220 or I3242_09715)	Other	0	0	0	1.6.3.3	12381787;19060157
PPA2	Inorganic triphosphatase (Exopolyphosphatase)	h2o[c] + pppi[c] -> h[c] + pi[c] + ppi[c]	(I3242_03095 or I3242_07915)	Other	0	1000	0	3.6.1.11
ALKP	alkaline phosphatase	dhap[c] + h2o[c] -> dha[c] + pi[c]	I3242_07670	Thiamine Metabolism	0	1000	0
PPA	inorganic diphosphatase	h2o[c] + ppi[c] -> h[c] + 2 pi[c]	I3242_01270	Anaplerotic Reactions	0	1000	0	3.6.1.1
HCO3E	HCO3 equilibration reaction	co2[c] + h2o[c] <=> h[c] + hco3[c]		Other	-1000	1000	0
DHNAOT4	1,4-dihydroxy-2-naphthoate octaprenyltransferase	dhna[c] + octdp[c] + h[c] -> 2dmmql8[c] + co2[c] + ppi[c]	I3242_08380	Ubiquinone Metabolism	0	1000	0	2.5.1.74
biomass_BIF	Biomass Rxn	0.507959 alatrna[c] + 0.295197 argtrna[c] + 0.166976 asntrna[c] + 0.311355 asptrna[c] + 0.048519 cystrna[c] + 0.173917 glntrna[c] + 0.290882 glutrna[c] + 0.372120 glytrna[c] + 0.116930 histrna[c] + 0.259191 iletrna[c] + 0.420675 leutrna[c] + 0.175310 lystrna[c] + 0.130650 mettrna[c] + 0.167557 phetrna[c] + 0.222668 protrna[c] + 0.274671 sertrna[c] + 0.278511 thrtrna[c] + 0.062542 trptrna[c] + 0.1…			0	1000	1
ATPM	Non-growth associated maintenance requirements	atp[c] + h2o[c] -> adp[c] + h[c] + pi[c]		Unassigned	1	1000	0
SK_ACP	Sink reaction for ACP	ACP[c] <=>		Exchange	-1000	1000	0
SK_ahcys	Sink reaction for S-adenosyl-L-homocysteine	ahcys[c] <=>		Exchange	0	0	0
DM_MTHTHF	Demand needed to allow (2R,4S)-2-methyl-2,3,3,4-tetrahydroxytetrahydrofuran to leave system	mththf[c] ->		Exchange	0	1000	0
DM_GCALD	Demand for Glycoaldehyde	gcald[c] ->		Exchange	0	1000	0
DM_hpglu	Demand for Tetrahydropteroyltri-L-glutamate	hpglu[c] ->		Exchange	0	1000	0
DM_Uracil	Demand Uracil	ura[c] ->		Exchange	0	1000	0

## Sheet: Metabolite List
Abbreviation	Description	Charged formula	Charge	Compartment	KEGG ID
10fthf[c]	10-Formyltetrahydrofolate	C20H21N7O7	-2	Cytosol	C00234
12dag3p_BIF[c]	1,2-diacyl-sn-glycerol 3-phosphate (BIF-specific)		0	Cytosol
12dgr_BIF[c]	1,2-Diacylglycerol (BIF-specific)		0	Cytosol
13BDglcn[e]	1,3-beta-D-Glucan	C6H10O5	0	Extracellular	C00965
13dpg[c]	3-Phospho-D-glyceroyl phosphate	C3H4O10P2	-4	Cytosol	C00236
14glucan[c]	1,4-alpha-D-glucan (amylose)	C36H62O31	0	Cytosol	C00718
1ag3p_BIF[c]	1-Acyl-sn-glycerol 3-phosphate (BIF-specific)		0	Cytosol
1pyr5c[c]	1-Pyrroline-5-carboxylate	C5H6NO2	-1	Cytosol	C03912
23dhdp[c]	2,3-Dihydrodipicolinate	C7H5NO4	-2	Cytosol	C03340
23dhmb[c]	(R)-2,3-Dihydroxy-3-methylbutanoate	C5H9O4	-1	Cytosol	C04272
23dhmp[c]	(R)-2,3-Dihydroxy-3-methylpentanoate	C6H11O4	-1	Cytosol	C06007
25aics[c]	(S)-2-[5-Amino-1-(5-phospho-D-ribosyl)imidazole-4-carboxamido]succinate	C13H15N4O12P	-4	Cytosol	C04823
26dap-LL[c]	LL-2,6-Diaminoheptanedioate	C7H14N2O4	0	Cytosol	C00666
26dap-M[c]	meso-2,6-Diaminoheptanedioate	C7H14N2O4	0	Cytosol	C00680
2ahbut[c]	(S)-2-Aceto-2-hydroxybutanoate	C6H9O4	-1	Cytosol	C06006
2ahhmd[c]	2-Amino-4-hydroxy-6-hydroxymethyl-7,8-dihydropteridine diphosphate	C7H8N5O8P2	-3	Cytosol	C04807
2ahhmp[c]	2-Amino-4-hydroxy-6-hydroxymethyl-7,8-dihydropteridine	C7H9N5O2	0	Cytosol	C01300
2cpr5p[c]	1-(2-Carboxyphenylamino)-1-deoxy-D-ribulose 5-phosphate	C12H13NO9P	-3	Cytosol	C01302
2dda7p[c]	2-Dehydro-3-deoxy-D-arabino-heptonate 7-phosphate	C7H10O10P	-3	Cytosol	C04691
2dhp[c]	2-Dehydropantoate	C6H9O4	-1	Cytosol	C00966
2dmmq8[c]	2-Demethylmenaquinone 8	C50H70O2	0	Cytosol	C05818
2dmmql8[c]	2-Demethylmenaquinol 8	C50H72O2	0	Cytosol
2dr1p[c]	2-Deoxy-D-ribose 1-phosphate	C5H9O7P	-2	Cytosol	C00672
2dr5p[c]	2-Deoxy-D-ribose 5-phosphate	C5H9O7P	-2	Cytosol	C00673
2ippm[c]	2-Isopropylmaleate	C7H8O4	-2	Cytosol	C02631
2mahmp[c]	2-Methyl-4-amino-5-hydroxymethylpyrimidine diphosphate	C6H8N3O7P2	-3	Cytosol	C04752
2mbcoa[c]	2-Methylbutanoyl-CoA	C26H40N7O17P3S	-4	Cytosol	C01033
2mcacn[c]	cis-2-Methylaconitate	C7H5O6	-3	Cytosol	C04225
2me4p[c]	2-C-methyl-D-erythritol 4-phosphate	C5H11O7P	-2	Cytosol	C11434
2mecdp[c]	2-C-methyl-D-erythritol 2,4-cyclodiphosphate	C5H10O9P2	-2	Cytosol	C11453
2obut[c]	2-Oxobutanoate	C4H5O3	-1	Cytosol	C00109
2p4c2me[c]	2-phospho-4-(cytidine 5'-diphospho)-2-C-methyl-D-erythritol	C14H22N3O17P3	-4	Cytosol	C11436
2pg[c]	D-Glycerate 2-phosphate	C3H4O7P	-3	Cytosol	C00631
2pglyc[c]	2-Phosphoglycolate	C2H2O6P	-3	Cytosol	C00988
34hpp[c]	3-(4-Hydroxyphenyl)pyruvate	C9H7O4	-1	Cytosol	C01179
3c2hmp[c]	3-Carboxy-2-hydroxy-4-methylpentanoate	C7H10O5	-2	Cytosol	C04411
3c3hmp[c]	3-Carboxy-3-hydroxy-4-methylpentanoate	C7H10O5	-2	Cytosol	C02504
3c4mop[c]	3-Carboxy-4-methyl-2-oxopentanoate	C7H8O5	-2	Cytosol	C04236
3dhq[c]	3-Dehydroquinate	C7H9O6	-1	Cytosol	C00944
3dhsk[c]	3-Dehydroshikimate	C7H7O5	-1	Cytosol	C02637
3haACP[c]	(3R)-3-Hydroxyacyl-[acyl-carrier protein]	C15H27N2O9PRS	-1	Cytosol	C01271
3hcddec5eACP[c]	(R)-3-hydroxy-cis-dodec-5-enoyl-[acyl-carrier protein]	C23H41N2O9PRS	-1	Cytosol
3hcmrs7eACP[c]	(R)-3-hydroxy-cis-myristol-7-eoyl-[acyl-carrier protein]	C25H45N2O9PRS	-1	Cytosol
3hcpalm9eACP[c]	(R)-3-hydroxy-cis-palm-9-eoyl-[acyl-carrier protein]	C27H49N2O9PRS	-1	Cytosol
3hcvac11eACP[c]	(R)-3-hydroxy-cis-vacc-11-enoyl-[acyl-carrier protein]	C29H53N2O9PRS	-1	Cytosol
3hddecACP[c]	(R)-3-Hydroxydodecanoyl-[acyl-carrier protein]	C23H43N2O9PRS	-1	Cytosol	C05757
3hdecACP[c]	(R)-3-Hydroxydecanoyl-[acyl-carrier protein]	C21H39N2O9PRS	-1	Cytosol	C04619
3hhexACP[c]	(R)-3-Hydroxyhexanoyl-[acyl-carrier protein]	C17H31N2O9PRS	-1	Cytosol	C05747
3hmrsACP[c]	(R)-3-Hydroxytetradecanoyl-[acyl-carrier protein]	C25H47N2O9PRS	-1	Cytosol	C04688
3hoctaACP[c]	(R)-3-Hydroxyoctadecanoyl-[acyl-carrier protein]	C29H55N2O9PRS	-1	Cytosol	C16220
3hoctACP[c]	(R)-3-Hydroxyoctanoyl-[acyl-carrier protein]	C19H35N2O9PRS	-1	Cytosol	C04620
3hpalmACP[c]	R-3-hydroxypalmitoyl-[acyl-carrier protein]	C27H51N2O9PRS	-1	Cytosol	C04633
3ig3p[c]	C'-(3-Indolyl)-glycerol 3-phosphate	C11H12NO6P	-2	Cytosol	C03506
3mob[c]	3-Methyl-2-oxobutanoate	C5H7O3	-1	Cytosol	C00141
3mop[c]	(S)-3-Methyl-2-oxopentanoate	C6H9O3	-1	Cytosol	C00671
3ocddec5eACP[c]	3-oxo-cis-dodec-5-enoyl-[acyl-carrier protein]	C23H39N2O9PRS	-1	Cytosol
3ocmrs7eACP[c]	3-oxo-cis-myristol-7-eoyl-[acyl-carrier protein]	C25H43N2O9PRS	-1	Cytosol
3ocpalm9eACP[c]	3-oxo-cis-palm-9-eoyl-[acyl-carrier protein]	C27H47N2O9PRS	-1	Cytosol
3ocvac11eACP[c]	3-oxo-cis-vacc-11-enoyl-[acyl-carrier protein]	C29H51N2O9PRS	-1	Cytosol
3oddecACP[c]	3-Oxododecanoyl-[acyl-carrier protein]	C23H41N2O9PRS	-1	Cytosol	C05756
3odecACP[c]	3-Oxodecanoyl-[acyl-carrier protein]	C21H37N2O9PRS	-1	Cytosol	C05753
3ohexACP[c]	3-Oxohexanoyl-[acyl-carrier protein]	C17H29N2O9PRS	-1	Cytosol	C05746
3omrsACP[c]	3-Oxotetradecanoyl-[acyl-carrier protein]	C25H45N2O9PRS	-1	Cytosol	C05759
3ooctACP[c]	3-Oxooctanoyl-[acyl-carrier protein]	C19H33N2O9PRS	-1	Cytosol	C05750
3ooctdACP[c]	3-Oxooctadecanoyl-[acyl-carrier protein]	C29H53N2O9PRS	-1	Cytosol	C16219
3opalmACP[c]	3-Oxohexadecanoyl-[acyl-carrier protein]	C27H49N2O9PRS	-1	Cytosol	C05762
3pg[c]	3-Phospho-D-glycerate	C3H4O7P	-3	Cytosol	C00197
3php[c]	3-Phosphohydroxypyruvate	C3H2O7P	-3	Cytosol	C03232
3psme[c]	5-O-(1-Carboxyvinyl)-3-phosphoshikimate	C10H9O10P	-4	Cytosol	C01269
4abz[c]	4-Aminobenzoate	C7H6NO2	-1	Cytosol	C00568
4abz[e]	4-Aminobenzoate	C7H6NO2	-1	Extracellular	C00568
4adcho[c]	4-amino-4-deoxychorismate	C10H10NO5	-1	Cytosol	C11355
4ahmmp[e]	4-Amino-5-hydroxymethyl-2-methylpyrimidine	C6H9N3O	0	Extracellular	C01279
4ahmmp[c]	4-Amino-5-hydroxymethyl-2-methylpyrimidine	C6H9N3O	0	Cytosol	C01279
4ampm[c]	4-Amino-2-methyl-5-phosphomethylpyrimidine	C6H8N3O4P	-2	Cytosol	C04556
4c2me[c]	4-(cytidine 5'-diphospho)-2-C-methyl-D-erythritol	C14H23N3O14P2	-2	Cytosol	C11435
4cml[c]	4-Carboxymuconolactone	C7H4O6	-2	Cytosol
4h2oglt[c]	4-Hydroxy-2-oxoglutarate	C5H4O6	-2	Cytosol	C01127
4hthr[c]	4-Hydroxy-L-threonine	C4H9NO4	0	Cytosol	C06056
4mhetz[c]	4-Methyl-5-(2-hydroxyethyl)-thiazole	C6H9NOS	0	Cytosol	C04294
4mop[c]	4-Methyl-2-oxopentanoate	C6H9O3	-1	Cytosol	C00233
4mpetz[c]	4-Methyl-5-(2-phosphoethyl)-thiazole	C6H8NO4PS	-2	Cytosol	C04327
4pasp[c]	4-Phospho-L-aspartate	C4H6NO7P	-2	Cytosol	C03082
4per[c]	4-Phospho-D-erythronate	C4H6O8P	-3	Cytosol	C03393
4ppan[c]	D-4'-Phosphopantothenate	C9H15NO8P	-3	Cytosol	C03492
4ppcys[c]	N-((R)-4-Phosphopantothenoyl)-L-cysteine	C12H20N2O9PS	-3	Cytosol	C04352
5aizc[c]	5-amino-1-(5-phospho-D-ribosyl)imidazole-4-carboxylate	C9H11N3O9P	-3	Cytosol	C04751
5fthf[c]	5-Formyltetrahydrofolate	C20H21N7O7	-2	Cytosol	C03479
5mta[c]	5-Methylthioadenosine	C11H15N5O3S	0	Cytosol	C00170
5mthf[c]	5-Methyltetrahydrofolate	C20H24N7O6	-1	Cytosol	C00440
5mtr[c]	5-Methylthio-D-ribose	C6H12O4S	0	Cytosol	C03089
5odhf2a[c]	5-Oxo-4,5-dihydrofuran-2-acetate	C6H5O4	-1	Cytosol	C03586
5prdmbz[c]	N1-(5-Phospho-alpha-D-ribosyl)-5,6-dimethylbenzimidazole	C14H17N2O7P	-2	Cytosol	C04778
6hmhpt[c]	6-hydroxymethyl dihydropterin	C7H9N5O2	0	Cytosol
6hmhptpp[c]	6-hydroxymethyl-dihydropterin pyrophosphate	C7H8N5O8P2	-3	Cytosol
6pgc[c]	6-Phospho-D-gluconate	C6H10O10P	-3	Cytosol	C00345
6pgl[c]	6-phospho-D-glucono-1,5-lactone	C6H9O9P	-2	Cytosol	C01236
abt[c]	L-Arabinitol	C5H12O5	0	Cytosol	C00532
ac[c]	Acetate	C2H3O2	-1	Cytosol	C00033
ac[e]	Acetate	C2H3O2	-1	Extracellular	C00033
acACP[c]	Acetyl-ACP	C13H23N2O8PRS	-1	Cytosol	C03939
acald[c]	Acetaldehyde	C2H4O	0	Cytosol	C00084
acald[e]	Acetaldehyde	C2H4O	0	Extracellular	C00084
accoa[c]	Acetyl-CoA	C23H34N7O17P3S	-4	Cytosol	C00024
acg5p[c]	N-Acetyl-L-glutamyl 5-phosphate	C7H9NO8P	-3	Cytosol	C04133
acg5sa[c]	N-Acetyl-L-glutamate 5-semialdehyde	C7H10NO4	-1	Cytosol	C01250
acgal[c]	N-Acetyl-D-galactosamine	C8H15NO6	0	Cytosol	C01132
acgal1p[c]	N-Acetyl-D-galactosamine-1-phosphate	C8H14NO9P	-2	Cytosol	C04256
acgam[c]	N-Acetyl-D-glucosamine	C8H15NO6	0	Cytosol	C00140
acgam1p[c]	N-Acetyl-D-glucosamine 1-phosphate	C8H14NO9P	-2	Cytosol	C04256
acgam6p[c]	N-Acetyl-D-glucosamine 6-phosphate	C8H14NO9P	-2	Cytosol	C00357
acglu[c]	N-Acetyl-L-glutamate	C7H9NO5	-2	Cytosol	C00624
achms[c]	O-Acetyl-L-homoserine	C6H11NO4	0	Cytosol	C01077
acmalt[c]	Acetyl-maltose	C14H24O12	0	Cytosol	C02130
acmana[c]	N-Acetyl-D-mannosamine	C8H15NO6	0	Cytosol	C00645
acon-T[c]	trans-Aconitate	C6H3O6	-3	Cytosol	C02341
acon-C[c]	cis-Aconitate	C6H3O6	-3	Cytosol	C00417
acorn[c]	N2-Acetyl-L-ornithine	C7H14N2O3	0	Cytosol	C00437
ACP[c]	acyl carrier protein	C11H21N2O7PRS	-1	Cytosol	C00229
actACP[c]	Acetoacetyl-ACP	C15H25N2O9PRS	-1	Cytosol	C05744
actp[c]	Acetyl phosphate	C2H3O5P	-2	Cytosol	C00227
ade[c]	Adenine	C5H5N5	0	Cytosol	C00147
adn[c]	Adenosine	C10H13N5O4	0	Cytosol	C00212
adocbl[c]	Adenosylcobalamin	C72H100CoN18O17P	0	Cytosol	C00194
adp[c]	ADP	C10H12N5O10P2	-3	Cytosol	C00008
adpglc[c]	ADPglucose	C16H23N5O15P2	-2	Cytosol	C00498
adprib[c]	ADPribose	C15H21N5O14P2	-2	Cytosol	C00301
ahcys[c]	S-Adenosyl-L-homocysteine	C14H20N6O5S	0	Cytosol	C00021
ahdt[c]	2-Amino-4-hydroxy-6-(erythro-1,2,3-trihydroxypropyl)dihydropteridine triphosphate	C9H12N5O13P3	-4	Cytosol	C04895
aicar[c]	5-Amino-1-(5-Phospho-D-ribosyl)imidazole-4-carboxamide	C9H13N4O8P	-2	Cytosol	C04677
air[c]	5-amino-1-(5-phospho-D-ribosyl)imidazole	C8H12N3O7P	-2	Cytosol	C03373
akg[c]	2-Oxoglutarate	C5H4O5	-2	Cytosol	C00026
alac-S[c]	(S)-2-Acetolactate	C5H7O4	-1	Cytosol	C06010
ala-D[c]	D-Alanine	C3H7NO2	0	Cytosol	C00133
ala-D[e]	D-Alanine	C3H7NO2	0	Cytosol	C00133
ala-L[c]	L-Alanine	C3H7NO2	0	Cytosol	C00041
ala-L[e]	L-Alanine	C3H7NO2	0	Extracellular	C00041
alatrna[c]	L-Alanyl-tRNA(Ala)	C3H6NOR	1	Cytosol	C00886
alpro[c]	S-Aminomethyldihydrolipoylprotein	CH6NS2X	1	Cytosol	C01242
alaala[c]	D-Alanyl-D-alanine	C6H12N2O3	0	Cytosol	C00993
amet[c]	S-Adenosyl-L-methionine	C15H23N6O5S	1	Cytosol	C00019
amp[c]	AMP	C10H12N5O7P	-2	Cytosol	C00020
anth[c]	Anthranilate	C7H6NO2	-1	Cytosol	C00108
apoACP[c]	apoprotein [acyl carrier protein]	RHO	0	Cytosol	C03688
arabinan[c]	Arabinan	C15H26O13	0	Cytosol
arab-L[c]	L-Arabinose	C5H10O5	0	Cytosol	C00259
arab-L[e]	L-Arabinose	C5H10O5	0	Extracellular	C00259
arg-L[c]	L-Arginine	C6H15N4O2	1	Cytosol	C00062
arg-L[e]	L-Arginine	C6H15N4O2	1	Extracellular	C00062
argsuc[c]	N(omega)-(L-Arginino)succinate	C10H17N4O6	-1	Cytosol	C03406
argtrna[c]	L-Arginyl-tRNA(Arg)	C6H14N4OR	2	Cytosol	C02163
asn-L[c]	L-Asparagine	C4H8N2O3	0	Cytosol	C00152
asn-L[e]	L-Asparagine	C4H8N2O3	0	Extracellular	C00152
asntrna[c]	L-Asparaginyl-tRNA(Asn)	C14H24N2O12PR2	1	Cytosol	C03402
asp-L[c]	L-Aspartate	C4H6NO4	-1	Cytosol	C00049
asp-L[e]	L-Aspartate	C4H6NO4	-1	Extracellular	C00049
aspsa[c]	L-Aspartate 4-semialdehyde	C4H7NO3	0	Cytosol	C00441
asptrna(asn)[c]	L-aspartyl-tRNA(Asn)		0	Cytosol
asptrna[c]	L-Aspartyl-tRNA(Asp)	C4H5NO3R	0	Cytosol	C02984
atp[c]	ATP	C10H12N5O13P3	-4	Cytosol	C00002
bglycogen[c]	branching glycogen	C6H10O5	0	Cytosol
bilea[c]	bile acid			Cytosol
bilea[e]	bile acid			Extracellular
btamp[c]	Biotinyl-5'-AMP	C20H27N7O9PS	-1	Cytosol	C05921
btn[c]	Biotin	C10H15N2O3S	-1	Cytosol	C00120
btn[e]	Biotin	C10H15N2O3S	-1	Extracellular	C00120
but2eACP[c]	But-2-enoyl-[acyl-carrier protein]	C15H25N2O8PRS	-1	Cytosol	C04246
butACP[c]	Butyryl-ACP (n-C4:0ACP)	C15H27N2O8PRS	-1	Cytosol	C05745
ca2[c]	Calcium	Ca	2	Cytosol	C00076
ca2[e]	Calcium	Ca	2	Extracellular	C00076
cbasp[c]	N-Carbamoyl-L-aspartate	C5H6N2O5	-2	Cytosol	C00438
cbl1[c]	Cob(I)alamin	C62H88CoN13O14P	-1	Cytosol	C00853
cbl1[e]	Cob(I)alamin	C62H88CoN13O14P	-1	Extracellular	C00853
cbp[c]	Carbamoyl phosphate	CH2NO5P	-2	Cytosol	C00169
cd2[c]	Cadmium	Cd	2	Cytosol	C01413
cd2[e]	Cadmium	Cd	2	Extracellular	C01413
cddec5eACP[c]	cis-dodec-5-enoyl-[acyl-carrier protein] (n-C12:1)	C23H41N2O8PRS	-1	Cytosol
cdec3eACP[c]	cis-dec-3-enoyl-[acyl-carrier protein] (n-C10:1)	C21H37N2O8PRS	-1	Cytosol
cdp[c]	CDP	C9H12N3O11P2	-3	Cytosol	C00112
cdpdag_BIF[c]	CDPdiacylglycerol (BIF-specific)		0	Cytosol
cdpglyc[c]	CDPglycerol	C12H19N3O13P2	-2	Cytosol	C00513
cellb[c]	Cellobiose	C12H22O11	0	Cytosol	C00185
cellb[e]	Cellobiose	C12H22O11	0	Extracellular	C00185
cgly[c]	Cys-Gly	C5H10N2O3S	0	Cytosol	C01419
cgly[e]	Cys-Gly	C5H10N2O3S	0	Extracellular	C01419
ch4s[c]	Methanethiol	CH4S	0	Cytosol	C00409
ch4s[e]	Methanethiol	CH4S	0	Extracellular	C00409
choc[c]	cholic acid	C24H39O5	-1	Cytosol	C00695
chol[c]	Choline	C5H14NO	1	Cytosol	C00114
chor[c]	chorismate	C10H8O6	-2	Cytosol	C00251
cit[c]	Citrate	C6H5O7	-3	Cytosol	C00158
citr-L[c]	L-Citrulline	C6H13N3O3	0	Cytosol	C00327
cl[c]	Chloride	Cl	-1	Cytosol	C00698
cl[e]	Chloride	Cl	-1	Extracellular	C00698
clpn_BIF[c]	cardiolipin (BIF-specific)		0	Cytosol
cmp[c]	CMP	C9H12N3O8P	-2	Cytosol	C00055
co2[c]	CO2	CO2	0	Cytosol	C00011
co2[e]	CO2	CO2	0	Extracellular	C00011
coa[c]	Coenzyme A	C21H32N7O16P3S	-4	Cytosol	C00010
cobalt2[c]	Co2+	Co	2	Cytosol	C00175
cobalt2[e]	Co2+	Co	2	Extracellular	C00175
cpd15_BIF[c]	Compound 15 (BIF-specific glycophospholipid)		0	Cytosol
cpd17_BIF[c]	Compound 17 (BIF-specific glycophospholipid)		0	Cytosol
cpppg3[c]	Coproporphyrinogen III	C36H40N4O8	-4	Cytosol	C03263
cps_BIF[c]	Capsular polysaccharide subunit (Bifidobacteria specific)			Cytosol
csn[c]	Cytosine	C4H5N3O	0	Cytosol	C00380
ctobiose[c]	Chitobiose	C16H28N2O11	0	Cytosol	C01674
ctp[c]	CTP	C9H12N3O14P3	-4	Cytosol	C00063
cu2[c]	Cu2+	Cu	2	Cytosol	C00070
cu2[e]	Cu2+	Cu	2	Extracellular	C00070
cys-L[c]	L-Cysteine	C3H7NO2S	0	Cytosol	C00097
cys-L[e]	L-Cysteine	C3H7NO2S	0	Extracellular	C00097
cyst-L[c]	L-Cystathionine	C7H14N2O4S	0	Cytosol	C02291
cystrna[c]	L-Cysteinyl-tRNA(Cys)	C3H6NOSR	1	Cytosol	C03125
cytd[c]	Cytidine	C9H13N3O5	0	Cytosol	C00475
dad-2[c]	Deoxyadenosine	C10H13N5O3	0	Cytosol	C00559
dad-5[c]	5'-Deoxyadenosine	C10H13N5O3	0	Cytosol	C05198
dadp[c]	dADP	C10H12N5O9P2	-3	Cytosol	C00206
damp[c]	dAMP	C10H12N5O6P	-2	Cytosol	C00360
datp[c]	dATP	C10H12N5O12P3	-4	Cytosol	C00131
dcaACP[c]	Decanoyl-ACP (n-C10:0ACP)	C21H39N2O8PRS	-1	Cytosol	C05755
dcamp[c]	N6-(1,2-Dicarboxyethyl)-AMP	C14H14N5O11P	-4	Cytosol	C03794
dcdp[c]	dCDP	C9H12N3O10P2	-3	Cytosol	C00705
dcmp[c]	dCMP	C9H12N3O7P	-2	Cytosol	C00239
dctp[c]	dCTP	C9H12N3O13P3	-4	Cytosol	C00458
dcyt[c]	Deoxycytidine	C9H13N3O4	0	Cytosol	C00881
ddcaACP[c]	Dodecanoyl-ACP (n-C12:0ACP)	C23H43N2O8PRS	-1	Cytosol	C05223
dgdp[c]	dGDP	C10H12N5O10P2	-3	Cytosol	C00361
dgmp[c]	dGMP	C10H12N5O7P	-2	Cytosol	C00362
dgsn[c]	Deoxyguanosine	C10H13N5O4	0	Cytosol	C00330
dgtp[c]	dGTP	C10H12N5O13P3	-4	Cytosol	C00286
dha[c]	Dihydroxyacetone	C3H6O3	0	Cytosol	C00184
dhap[c]	Dihydroxyacetone phosphate	C3H5O6P	-2	Cytosol	C00111
dhf[c]	7,8-Dihydrofolate	C19H19N7O6	-2	Cytosol	C00415
dhlam[c]	Dihydrolipoamide	C8H17NOS2	0	Cytosol	C00579
dhlpro[c]	Dihydrolipolprotein	H2S2X	0	Cytosol	C02972
dhna[c]	1,4-Dihydroxy-2-naphthoate	C11H7O4	-1	Cytosol	C03657
dhnpt[c]	Dihydroneopterin	C9H13N5O4	0	Cytosol	C04874
dhor-S[c]	(S)-Dihydroorotate	C5H5N2O4	-1	Cytosol	C00337
dhpmp[c]	Dihydroneopterin monophosphate	C9H12N5O7P	-2	Cytosol	C05925
dhpt[c]	Dihydropteroate	C14H13N6O3	-1	Cytosol	C00921
dhptd[c]	4,5-dihydroxy-2,3-pentanedione	C5H8O4	0	Cytosol	C11838
dimp[c]	dIMP	C10H11N4O7P	-2	Cytosol	C06196
ditp[c]	dITP	C10H11N4O13P3	-4	Cytosol	C01345
dmbzid[c]	5,6-Dimethylbenzimidazole	C9H10N2	0	Cytosol	C03114
dmpp[c]	Dimethylallyl diphosphate	C5H9O7P2	-3	Cytosol	C00235
dna[c]	DNA	C10H17O8PR2	0	Cytosol	C00039
dna5mtc[c]	DNA 5-methylcytosine	C11H19O8PR2	0	Cytosol	C02967
dnad[c]	Deamino-NAD+	C21H24N6O15P2	-2	Cytosol	C00857
dpcoa[c]	Dephospho-CoA	C21H33N7O13P2S	-2	Cytosol	C00882
drib[c]	Deoxyribose	C5H10O4	0	Cytosol	C01801
dscl[c]	dihydrosirohydrochlorin	C42H41N4O16	-7	Cytosol	C02463
dtdp[c]	dTDP	C10H13N2O11P2	-3	Cytosol	C00363
dtdp4d6dg[c]	dTDP-4-dehydro-6-deoxy-D-glucose	C16H22N2O15P2	-2	Cytosol	C00687
dtdp4d6dm[c]	dTDP-4-dehydro-6-deoxy-L-mannose	C16H22N2O15P2	-2	Cytosol	C00688
dtdpglu[c]	dTDPglucose	C16H24N2O16P2	-2	Cytosol	C00842
dtdprmn[c]	dTDP-L-rhamnose	C16H24N2O15P2	-2	Cytosol	C03319
dtmp[c]	dTMP	C10H13N2O8P	-2	Cytosol	C00364
dttp[c]	dTTP	C10H13N2O14P3	-4	Cytosol	C00459
dudp[c]	dUDP	C9H11N2O11P2	-3	Cytosol	C01346
dump[c]	dUMP	C9H11N2O8P	-2	Cytosol	C00365
duri[c]	Deoxyuridine	C9H12N2O5	0	Cytosol	C00526
dutp[c]	dUTP	C9H11N2O14P3	-4	Cytosol	C00460
dxyl5p[c]	1-deoxy-D-xylulose 5-phosphate	C5H9O7P	-2	Cytosol	C11437
e4hglu[c]	L-erythro-4-Hydroxyglutamate	C5H8NO5	-1	Cytosol	C05947
e4p[c]	D-Erythrose 4-phosphate	C4H7O7P	-2	Cytosol	C00279
eig3p[c]	D-erythro-1-(Imidazol-4-yl)glycerol 3-phosphate	C6H9N2O6P	-2	Cytosol	C04666
etha[c]	Ethanolamine	C2H8NO	1	Cytosol	C00189
etoh[c]	Ethanol	C2H6O	0	Cytosol	C00469
etoh[e]	Ethanol	C2H6O	0	Extracellular	C00469
f1p[c]	D-Fructose 1-phosphate	C6H11O9P	-2	Cytosol	C01094
f6p[c]	D-Fructose 6-phosphate	C6H11O9P	-2	Cytosol	C00085
fa1[c]	Fatty acid (Iso-C14:0)	C14H27O2	-1	Cytosol
fa19a[c]	Fatty Acid (anteiso-C19:0)	C19H37O2	-1	Cytosol
fa19aACP[c]	Fatty Acid-ACP (Anteiso-C19:0ACP)		0	Cytosol
fa19coa[c]	Fatty Acid (anteiso-C19:0)-CoA		0	Cytosol
fa1ACP[c]	Fatty acid-ACP (Iso-C14:0ACP)	C25H47N2O9PRS	-1	Cytosol
fa1coa[c]	Iso_C140_CoA	C35H55N7O17P3S	-4	Cytosol
fad[c]	Flavin adenine dinucleotide oxidized	C27H31N9O15P2	-2	Cytosol	C00016
fadh2[c]	Flavin adenine dinucleotide reduced	C27H33N9O15P2	-2	Cytosol	C01352
fdox[c]	ferredoxin (oxidized) 2[4Fe-4S]	Fe8S8X	3	Cytosol
fdp[c]	D-Fructose 1,6-bisphosphate	C6H10O12P2	-4	Cytosol	C00354
fdred[c]	ferredoxin (reduced) 2[4Fe-4S]	Fe8S8X	2	Cytosol
fdxox[c]	Oxidized ferredoxin	X	0	Cytosol	C00139
fdxrd[c]	Reduced ferredoxin	XH2	0	Cytosol	C00138
fe2[c]	Fe2+	Fe	2	Cytosol	C14818
fe2[e]	Fe2+	Fe	2	Extracellular	C14818
fe3[c]	Fe3+	Fe	3	Cytosol	C14819
fe3[e]	Fe3+	Fe	3	Extracellular	C14819
fgam[c]	N2-Formyl-N1-(5-phospho-D-ribosyl)glycinamide	C8H13N2O9P	-2	Cytosol	C04376
fmet[c]	N-Formyl-L-methionine	C6H10NO3S	-1	Cytosol	C03145
fmettrna[c]	N-Formylmethionyl-tRNA	C6H9NO2SR	0	Cytosol	C03294
fmn[c]	FMN	C17H19N4O9P	-2	Cytosol	C00061
fmnh2[c]	Reduced FMN	C17H21N4O9P	-2	Cytosol	C01847
fol[c]	Folate	C19H18N7O6	-1	Cytosol	C00504
fol[e]	Folate	C19H18N7O6	-1	Extracellular	C00504
for[c]	Formate	CH1O2	-1	Cytosol	C00058
for[e]	Formate	CH1O2	-1	Extracellular	C00058
fpram[c]	2-(Formamido)-N1-(5-phospho-D-ribosyl)acetamidine	C8H15N3O8P	-1	Cytosol	C04640
fprica[c]	5-Formamido-1-(5-phospho-D-ribosyl)imidazole-4-carboxamide	C10H13N4O9P	-2	Cytosol	C04734
frdp[c]	Farnesyl diphosphate	C15H25O7P2	-3	Cytosol	C00448
fru[c]	D-Fructose	C6H12O6	0	Cytosol	C00095
fru[e]	D-Fructose	C6H12O6	0	Extracellular	C00095
fum[c]	Fumarate	C4H2O4	-2	Cytosol	C00122
g1p[c]	D-Glucose 1-phosphate	C6H11O9P	-2	Cytosol	C00103
g3p[c]	Glyceraldehyde 3-phosphate	C3H5O6P	-2	Cytosol	C00118
g3pc[c]	sn-Glycero-3-phosphocholine	C8H20NO6P	0	Cytosol	C00670
g3pe[c]	sn-Glycero-3-phosphoethanolamine	C5H14NO6P	0	Cytosol	C01233
g6p[c]	D-Glucose 6-phosphate	C6H11O9P	-2	Cytosol	C00092
g6p-B[c]	beta-D-glucose 6-phosphate	C6H11O9P	-2	Cytosol	C01172
gal[c]	D-Galactose	C6H12O6	0	Cytosol	C00124
gal[e]	D-Galactose	C6H12O6	0	Extracellular	C00124
gal12dg_BIF[c]	galactosyl-1,2-diacylglycerol (BIF-specific)		0	Cytosol
gal1p[c]	alpha-D-Galactose 1-phosphate	C6H11O9P	-2	Cytosol	C00446
gam1p[c]	D-Glucosamine 1-phosphate	C6H13NO8P	-1	Cytosol	C06156
gam6p[c]	D-Glucosamine 6-phosphate	C6H13NO8P	-1	Cytosol	C00352
gar[c]	N1-(5-Phospho-D-ribosyl)glycinamide	C7H14N2O8P	-1	Cytosol	C03838
gcald[c]	Glycolaldehyde	C2H4O2	0	Cytosol	C00266
gdp[c]	GDP	C10H12N5O11P2	-3	Cytosol	C00035
gdpmann[c]	GDP-D-mannose	C16H23N5O16P2	-2	Cytosol	C00096
gdptp[c]	Guanosine 3'-diphosphate 5'-triphosphate	C10H11N5O20P5	-7	Cytosol	C04494
ggdp[c]	Geranylgeranyl diphosphate	C20H33O7P2	-3	Cytosol	C00353
glc-B[c]	beta-D-Glucose	C6H12O6	0	Cytosol	C00221
glc-B[e]	beta-D-Glucose	C6H12O6	0	Extracellular	C00221
glc-D[c]	alpha-D-Glucose	C6H12O6	0	Cytosol	C00031
glc-D[e]	alpha-D-Glucose	C6H12O6	0	Extracellular	C00031
glcn[c]	D-Gluconate	C6H11O7	-1	Extracellular	C00257
gln-L[c]	L-Glutamine	C5H10N2O3	0	Cytosol	C00064
gln-L[e]	L-Glutamine	C5H10N2O3	0	Extracellular	C00064
glntrna[c]	L-Glutaminyl-tRNA(Gln)	C5H9N2O2R	1	Cytosol	C02282
glu5p[c]	L-Glutamate 5-phosphate	C5H8NO7P	-2	Cytosol	C03287
glu5sa[c]	L-Glutamate 5-semialdehyde	C5H9NO3	0	Cytosol	C01165
glucys[c]	gamma-L-Glutamyl-L-cysteine	C8H13N2O5S	-1	Cytosol	C00669
glu-D[c]	D-Glutamate	C5H8NO4	-1	Cytosol	C00217
glu-L[c]	L-Glutamate	C5H8NO4	-1	Cytosol	C00025
glu-L[e]	L-Glutamate	C5H8NO4	-1	Extracellular	C00025
glutrna(gln)[c]	L-glutamyl-tRNA(Gln)	C5H7NO3R	0	Cytosol
glutrna[c]	L-Glutamyl-tRNA(Glu)	C5H7NO3R	0	Cytosol	C02987
gly[c]	Glycine	C2H5NO2	0	Cytosol	C00037
gly[e]	Glycine	C2H5NO2	0	Extracellular	C00037
glyald[c]	D-Glyceraldehyde	C3H6O3	0	Cytosol	C00577
glyc[c]	Glycerol	C3H8O3	0	Cytosol	C00116
glyc[e]	Glycerol	C3H8O3	0	Extracellular	C00116
glyc3p[c]	Glycerol 3-phosphate	C3H7O6P	-2	Cytosol	C00093
glyc3p[e]	Glycerol 3-phosphate	C3H7O6P	-2	Extracellular	C00093
glychoc[c]	Glycocholate	C26H42NO6	-1	Cytosol	C01921
glyclt[c]	Glycolate	C2H3O3	-1	Cytosol	C00160
glycogen[c]	glycogen	C6H10O5	0	Cytosol	C00182
glyc-R[c]	D-Glycerate	C3H5O4	-1	Cytosol	C00258
glytrna[c]	Glycyl-tRNA(Gly)	C2H4NOR	1	Cytosol	C02412
gmp[c]	GMP	C10H12N5O8P	-2	Cytosol	C00144
gnb[c]	beta-D-galactopyranosyl-(1-3)-2-acetamido-2-deoxy-D-galactose	C14H25NO11	0	Cytosol
gnb[e]	beta-D-galactopyranosyl-(1-3)-2-acetamido-2-deoxy-D-galactose	C14H25NO11	0	Extracellular
grdp[c]	Geranyl diphosphate	C10H17O7P2	-3	Cytosol	C00341
gsn[c]	Guanosine	C10H13N5O5	0	Cytosol	C00387
gthrd[e]	Reduced glutathione	C10H16N3O6S	-1	Extracellular	C00051
gthrd[c]	Reduced glutathione	C10H16N3O6S	-1	Cytosol	C00051
gtp[c]	GTP	C10H12N5O14P3	-4	Cytosol	C00044
gua[c]	Guanine	C5H5N5O	0	Cytosol	C00242
h[c]	H+	H	1	Cytosol	C00080
h[e]	H+	H	1	Extracellular	C00080
h2[e]	H2	H2	0	Extracellular	C00282
h2co3[c]	carbonic acid	H2CO3	0	Cytosol
h2mb4p[c]	1-hydroxy-2-methyl-2-(E)-butenyl 4-diphosphate	C5H9O8P2	-3	Cytosol	C11811
h2o[c]	H2O	H2O	0	Cytosol	C00001
h2o[e]	H2O	H2O	0	Extracellular	C00001
h2o2[c]	Hydrogen peroxide	H2O2	0	Cytosol	C00027
h2o2[e]	Hydrogen peroxide	H2O2	0	Extracellular	C00027
h2s[c]	Hydrogen sulfide	H2S	0	Cytosol	C00283
h2s[e]	Hydrogen sulfide	H2S	0	Extracellular	C00283
hco3[c]	Bicarbonate	CHO3	-1	Cytosol	C00288
hcys-L[c]	L-Homocysteine	C4H9NO2S	0	Cytosol	C00155
hdca[c]	Hexadecanoate (n-C16:0)	C16H31O2	-1	Cytosol	C00249
hdcea[c]	Hexadecenoate (n-C16:1)	C16H29O2	-1	Cytosol	C08362
hdcoa[c]	Hexadecenoyl-CoA (n-C16:1CoA)	C37H60N7O17P3S	-4	Cytosol	C05272
hdeACP[c]	cis-hexadec-9-enoyl-[acyl-carrier protein] (n-C16:1)	C27H49N2O8PRS	-1	Cytosol	c16520
hepdp[c]	all-trans-Heptaprenyl diphosphate	C35H57O7P2	-3	Cytosol	C04216
hexACP[c]	Hexanoyl-ACP (n-C6:0ACP)	C17H31N2O8PRS	-1	Cytosol	C05749
hexdp[c]	all-trans-Hexaprenyl diphosphate	C30H49O7P2	-3	Cytosol	C01230
hg2[c]	Hg2+	Hg	2	Cytosol	C00703
hg2[e]	Hg2+	Hg	2	Extracellular	C00703
his-L[c]	L-Histidine	C6H9N3O2	0	Cytosol	C00135
his-L[e]	L-Histidine	C6H9N3O2	0	Extracellular	C00135
hisp[c]	L-Histidinol phosphate	C6H11N3O4P	-1	Cytosol	C01100
histd[c]	L-Histidinol	C6H12N3O	1	Cytosol	C00860
histrna[c]	L-Histidyl-tRNA(His)	C6H8N3OR	1	Cytosol	C02988
hom-L[c]	L-Homoserine	C4H9NO3	0	Cytosol	C00263
hpglu[c]	Tetrahydropteroyltri-L-glutamate	C29H33N9O12	-4	Cytosol	C04144
hxan[c]	Hypoxanthine	C5H4N4O	0	Cytosol	C00262
hxan[e]	Hypoxanthine	C5H4N4O	0	Extracellular	C00262
iasp[c]	iminoaspartate	C4H3NO4	-2	Cytosol	C05840
ibcoa[c]	Isobutyryl-CoA	C25H38N7O17P3S	-4	Cytosol	C00630
icit[c]	Isocitrate	C6H5O7	-3	Cytosol	C00311
ile-L[c]	L-Isoleucine	C6H13NO2	0	Cytosol	C00407
ile-L[e]	L-Isoleucine	C6H13NO2	0	Extracellular	C00407
iletrna[c]	L-Isoleucyl-tRNA(Ile)	C6H12NOR	1	Cytosol	C03127
imacp[c]	3-(Imidazol-4-yl)-2-oxopropyl phosphate	C6H7N2O5P	-2	Cytosol	C01267
imp[c]	IMP	C10H11N4O8P	-2	Cytosol	C00130
indole[c]	Indole	C8H7N	0	Cytosol	C00463
inost[c]	myo-Inositol	C6H12O6	0	Cytosol	C00137
ins[c]	Inosine	C10H12N4O5	0	Cytosol	C00294
ipdp[c]	Isopentenyl diphosphate	C5H9O7P2	-3	Cytosol	C00129
isomalt[c]	isomaltose	C12H22O11	0	Cytosol	C00252
k[c]	potassium	K	1	Cytosol	C00238
k[e]	potassium	K	1	Extracellular	C00238
lac-L[c]	L-Lactate	C3H5O3	-1	Cytosol	C00186
lac-L[e]	L-Lactate	C3H5O3	-1	Extracellular	C00186
lcts[c]	Lactose	C12H22O11	0	Cytosol	C00243
lcts[e]	Lactose	C12H22O11	0	Extracellular	C00243
leu-L[c]	L-Leucine	C6H13NO2	0	Cytosol	C00123
leu-L[e]	L-Leucine	C6H13NO2	0	Extracellular	C00123
leutrna[c]	L-Leucyl-tRNA(Leu)	C6H12NOR	1	Cytosol	C02047
lipota_BIF[c]	Lipoteichoic acid (Bifido-specific)			Cytosol
lnb[c]	beta-D-galactopyranosyl-(1-3)-2-acetamido-2-deoxy-D-glucopyranose	C14H25NO11	0	Cytosol	C06372
lnb[e]	beta-D-galactopyranosyl-(1-3)-2-acetamido-2-deoxy-D-glucopyranose	C14H25NO11	0	Extracellular	C06372
lpam[c]	Lipoamide (Thioctic acid amide)	C8H15NOS2	0	Cytosol	C00248
lpro[c]	Lipoylprotein	S2X	0	Cytosol	C02051
lys-L[c]	L-Lysine	C6H15N2O2	1	Cytosol	C00047
lys-L[e]	L-Lysine	C6H15N2O2	1	Extracellular	C00047
lystrna[c]	L-Lysine-tRNA (Lys)	C6H14N2OR	2	Cytosol	C01931
m2mn[c]	(alpha-D-mannosyl)2-beta-D-mannosyl-N-acetylglucosamine	C26H45NO21	0	Cytosol
malACP[c]	Malonyl-[acyl-carrier protein]	C14H22N2O10PRS	-2	Cytosol	C01209
malcoa[c]	Malonyl-CoA	C24H33N7O19P3S	-5	Cytosol	C00083
malt[c]	Maltose	C12H22O11	0	Cytosol	C00208
malt[e]	Maltose	C12H22O11	0	Extracellular	C00208
malthp[c]	Maltoheptaose	C42H72O36	0	Cytosol
malthx[c]	Maltohexaose	C36H62O31	0	Cytosol	C01936
malthx[e]	Maltohexaose	C36H62O31	0	Extracellular	C01936
maltpt[c]	Maltopentaose	C30H52O26	0	Cytosol
malttr[c]	Maltotriose	C18H32O16	0	Cytosol	C01835
malttr[e]	Maltotriose	C18H32O16	0	Extracellular	C01835
maltttr[c]	Maltotetraose	C24H42O21	0	Cytosol	C02052
maltttr[e]	Maltotetraose	C24H42O21	0	Extracellular	C02052
man[c]	D-Mannose	C6H12O6	0	Cytosol	C00159
man[e]	D-Mannose	C6H12O6	0	Extracellular	C00159
man1p[c]	D-Mannose 1-phosphate	C6H11O9P	-2	Cytosol	C00636
man6p[c]	D-Mannose 6-phosphate	C6H11O9P	-2	Cytosol	C00275
mannin[c]	Manninotriose	C18H32O16	0	Cytosol	C05404
melib[c]	Melibiose	C12H22O11	0	Cytosol	C05402
melib[e]	Melibiose	C12H22O11	0	Extracellular	C05402
methf[c]	5,10-Methenyltetrahydrofolate	C20H20N7O6	-1	Cytosol	C00445
met-L[c]	L-Methionine	C5H11NO2S	0	Cytosol	C00073
met-L[e]	L-Methionine	C5H11NO2S	0	Extracellular	C00073
metsox-S-L[c]	L-Methionine Sulfoxide	C5H11NO3S	0	Cytosol	C02989
metsox-S-L[e]	L-Methionine Sulfoxide	C5H11NO3S	0	Extracellular	C02989
mettrna[c]	L-Methionyl-tRNA (Met)	C5H10NOSR	1	Cytosol	C02430
mg2[c]	magnesium	Mg	2	Cytosol	C00305
mg2[e]	magnesium	Mg	2	Extracellular	C00305
mhpglu[c]	5-Methyltetrahydropteroyltri-L-glutamate	C30H35N9O12	-4	Cytosol	C04489
mi1p-D[c]	1D-myo-Inositol 1-phosphate	C6H11O9P	-2	Cytosol	C01177
mi3p-D[c]	1D-myo-Inositol 3-phosphate	C6H11O9P	-2	Cytosol	C04006
mi4p-D[c]	1D-myo-Inositol 4-phosphate	C6H11O9P	-2	Cytosol	C03546
micit[c]	methylisocitrate	C7H7O7	-3	Cytosol	C04593
mlthf[c]	5,10-Methylenetetrahydrofolate	C20H21N7O6	-2	Cytosol	C00143
mn[c]	Beta-1,4-mannose-N-acetylglucosamine	C14H25NO11	0	Cytosol
mn2[c]	Mn2+	Mn	2	Cytosol	C00034
mn2[e]	Mn2+	Mn	2	Extracellular	C00034
mobd[c]	molybdate	MoO4	-2	Cytosol
mobd[e]	molybdate	MoO4	-2	Extracellular
mql8[c]	Menaquinol 8	C51H74O2	0	Cytosol	C05819
mqn8[c]	Menaquinone 8	C51H72O2	0	Cytosol	C00828
mqn4[e]	Menaquinone 4	C31H40O2	0	Extracellular	C00828
mqn4[c]	Menaquinone 4	C31H40O2	0	Cytosol	C00828
myrsACP[c]	Myristoyl-ACP (n-C14:0ACP)	C25H47N2O8PRS	-1	Cytosol	C05761
na1[c]	Sodium	Na	1	Cytosol	C01330
na1[e]	Sodium	Na	1	Extracellular	C01330
nac[c]	Nicotinate	C6H4NO2	-1	Cytosol	C00253
nac[e]	Nicotinate	C6H4NO2	-1	Extracellular	C00253
nad[c]	Nicotinamide adenine dinucleotide	C21H26N7O14P2	-1	Cytosol	C00003
nadh[c]	Nicotinamide adenine dinucleotide - reduced	C21H27N7O14P2	-2	Cytosol	C00004
nadp[c]	Nicotinamide adenine dinucleotide phosphate	C21H25N7O17P3	-3	Cytosol	C00006
nadph[c]	Nicotinamide adenine dinucleotide phosphate - reduced	C21H26N7O17P3	-4	Cytosol	C00005
ncam[c]	Nicotinamide	C6H6N2O	0	Cytosol	C00153
ncam[e]	Nicotinamide	C6H6N2O	0	Extracellular	C00153
nh4[c]	Ammonium	H4N	1	Cytosol	C01342
nh4[e]	Ammonium	H4N	1	Extracellular	C01342
ni2[c]	nickel	Ni	2	Cytosol	C0029
ni2[e]	nickel	Ni	2	Extracellular	C0029
nicrns[c]	Nicotinate D-ribonucleoside	C11H12NO6	-1	Cytosol	C05841
nicrnt[c]	Nicotinate D-ribonucleotide	C11H12NO9P	-2	Cytosol	C01185
nmn[c]	NMN	C11H14N2O8P	-1	Cytosol	C00455
o2[c]	O2	O2	0	Cytosol	C00007
o2[e]	O2	O2	0	Extracellular	C00007
ocACP[c]	Octanoyl-ACP (n-C8:0ACP)	C19H35N2O8PRS	-1	Cytosol	C05752
ocdca[c]	octadecanoate (n-C18:0)	C18H35O2	-1	Cytosol	C01530
ocdcaACP[c]	Octadecanoyl-ACP (n-C18:0ACP)	C29H55N2O8PRS	-1	Cytosol	C04088
ocdcea[c]	octadecenoate (n-C18:1)	C18H33O2	-1	Cytosol	C00712
ocdcya[c]	octadecadienoate (n-C18:2)	C18H31O2	-1	Cytosol
ocdcyaACP[c]	Octadecynoyl-ACP (n-C18:2ACP)	C29H51N2O8PRS	-1	Cytosol
ocdycacoa[c]	Octadecynoyl-CoA (n-C18:2CoA)	C39H62N7O17P3S	-4	Cytosol
octdp[c]	all-trans-Octaprenyl diphosphate	C40H65O7P2	-3	Cytosol	C04146
octeACP[c]	cis-octadec-11-enoyl-[acyl-carrier protein] (n-C18:1)	C29H53N2O8PRS	-1	Cytosol
odecoa[c]	Octadecenoyl-CoA (n-C18:1CoA)	C39H64N7O17P3S	-4	Cytosol	C00510
ohpb[c]	2-Oxo-3-hydroxy-4-phosphobutanoate	C4H4O8P	-3	Cytosol	C06054
orn[c]	Ornithine	C5H13N2O2	1	Cytosol	C01602
orn[e]	Ornithine	C5H13N2O2	1	Extracellular	C01602
orot[c]	Orotate	C5H3N2O4	-1	Cytosol	C00295
orot5p[c]	Orotidine 5'-phosphate	C10H10N2O11P	-3	Cytosol	C01103
oaa[c]	Oxaloacetate	C4H2O5	-2	Cytosol	C00036
palmACP[c]	Palmitoyl-ACP (n-C16:0ACP)	C27H51N2O8PRS	-1	Cytosol	C05764
pan4p[c]	Pantetheine 4'-phosphate	C11H21N2O7PS	-2	Cytosol	C01134
ptt[c]	Pantethine	C22H42N4O8S2	0	Cytosol	C12661
ptt[e]	Pantethine	C22H42N4O8S2	0	Extracellular	C12661
ptth[c]	Pantetheine	C11H22N2O4S	0	Cytosol	C00831
pant-R[c]	(R)-Pantoate	C6H11O4	-1	Cytosol	C00522
pap[c]	Adenosine 3',5'-bisphosphate	C10H11N5O10P2	-4	Cytosol	C00054
pdx5p[c]	Pyridoxine 5'-phosphate	C8H10NO6P	-2	Cytosol	C00627
pep[c]	Phosphoenolpyruvate	C3H2O6P	-3	Cytosol	C00074
peptido_BL[c]	Peptidoglycan subunit (A3_beta)	C51H84N12O25	0	Cytosol
pglyc_BIF[c]	phosphatidylglycerol (BIF-specific)		0	Cytosol
pglyp_BIF[c]	Phosphatidylglycerophosphate (BIF-specific)		0	Cytosol
phe-L[c]	L-Phenylalanine	C9H11NO2	0	Cytosol	C00079
phe-L[e]	L-Phenylalanine	C9H11NO2	0	Extracellular	C00079
phetrna[c]	L-Phenylalanyl-tRNA(Phe)	C9H10NOR	1	Cytosol	C03511
phom[c]	O-Phospho-L-homoserine	C4H8NO6P	-2	Cytosol	C01102
phpyr[c]	Phenylpyruvate	C9H7O3	-1	Cytosol	C00166
phthr[c]	O-Phospho-4-hydroxy-L-threonine	C4H8NO7P	-2	Cytosol	C06055
pi[c]	Phosphate	HO4P	-2	Cytosol	C00009
pi[e]	Phosphate	HO4P	-2	Extracellular	C00009
pmtcoa[c]	Palmitoyl-CoA (n-C16:0CoA)	C37H62N7O17P3S	-4	Cytosol	C00154
pnto-R[c]	(R)-Pantothenate	C9H16NO5	-1	Cytosol	C00864
pnto-R[e]	(R)-Pantothenate	C9H16NO5	-1	Extracellular	C00864
ppa[c]	Propionate (n-C3:0)	C3H5O2	-1	Cytosol	C00163
ppap[c]	Propanoyl phosphate	C3H5O5P	-2	Cytosol	C02876
ppcoa[c]	Propanoyl-CoA	C24H36N7O17P3S	-4	Cytosol	C00100
ppgpp[c]	Guanosine 3',5'-bis(diphosphate)	C10H11N5O17P4	-6	Cytosol	C01228
pphn[c]	Prephenate	C10H8O6	-2	Cytosol	C00254
ppi[c]	Diphosphate	HO7P2	-3	Cytosol	C00013
ppp9[c]	Protoporphyrin	C34H32N4O4	-2	Cytosol	C02191
pppg9[c]	Protoporphyrinogen IX	C34H38N4O4	-2	Cytosol	C01079
pppi[c]	Inorganic triphosphate	HO10P3	-4	Cytosol	C00536
pram[c]	5-Phospho-beta-D-ribosylamine	C5H11NO7P	-1	Cytosol	C03090
pran[c]	N-(5-Phospho-D-ribosyl)anthranilate	C12H13NO9P	-3	Cytosol	C04302
prbamp[c]	1-(5-Phosphoribosyl)-AMP	C15H19N5O14P2	-4	Cytosol	C02741
prbatp[c]	1-(5-Phosphoribosyl)-ATP	C15H19N5O20P4	-6	Cytosol	C02739
prfp[c]	1-(5-Phosphoribosyl)-5-[(5-phosphoribosylamino)methylideneamino]imidazole-4-carboxamide	C15H21N5O15P2	-4	Cytosol	C04896
prlp[c]	5-[(5-phospho-1-deoxyribulos-1-ylamino)methylideneamino]-1-(5-phosphoribosyl)imidazole-4-carboxamide	C15H21N5O15P2	-4	Cytosol	C04916
pro-L[c]	L-Proline	C5H9NO2	0	Cytosol	C00148
pro-L[e]	L-Proline	C5H9NO2	0	Extracellular	C00148
protrna[c]	L-Prolyl-tRNA(Pro)	C5H8NOR	1	Cytosol	C02702
prpp[c]	5-Phospho-alpha-D-ribose 1-diphosphate	C5H8O14P3	-5	Cytosol	C00119
psd5p[c]	Pseudouridine 5'-phosphate	C9H11N2O9P	-2	Cytosol	C01168
pser-L[c]	O-Phospho-L-serine	C3H6NO6P	-2	Cytosol	C01005
ptrc[c]	Putrescine	C4H14N2	2	Cytosol	C00134
ptrc[e]	Putrescine	C4H14N2	2	Extracellular	C00134
pyam5p[c]	Pyridoxamine 5'-phosphate	C8H12N2O5P	-1	Cytosol	C00647
pydam[c]	Pyridoxamine	C8H13N2O2	1	Cytosol	C00534
pydx[c]	Pyridoxal	C8H9NO3	0	Cytosol	C00250
pydx5p[c]	Pyridoxal 5'-phosphate	C8H8NO6P	-2	Cytosol	C00018
pydxn[c]	Pyridoxine	C8H11NO3	0	Cytosol	C00314
pyr[c]	Pyruvate	C3H3O3	-1	Cytosol	C00022
pyr[e]	Pyruvate	C3H3O3	-1	Extracellular	C00022
q8[c]	Ubiquinone-8	C49H74O4	0	Cytosol	C00399
q8h2[c]	Ubiquinol-8	C49H76O4	0	Cytosol	C00390
quln[c]	Quinolinate	C7H3NO4	-2	Cytosol	C03722
r1p[c]	alpha-D-Ribose 1-phosphate	C5H9O8P	-2	Cytosol	C00442
r5p[c]	alpha-D-Ribose 5-phosphate	C5H9O8P	-2	Cytosol	C00117
raffin[c]	Raffinose	C18H32O16	0	Cytosol	C00492
raffin[e]	Raffinose	C18H32O16	0	Extracellular	C00492
rbl-D[c]	D-Ribulose	C5H10O5	0	Cytosol	C00309
rbl-L[c]	L-Ribulose	C5H10O5	0	Cytosol	C00508
rhcys[c]	S-Ribosyl-L-homocysteine	C9H17NO6S	0	Cytosol	C03539
rib-D[c]	D-Ribose	C5H10O5	0	Cytosol	C00121
rib-D[e]	D-Ribose	C5H10O5	0	Extracellular	C00121
ribflv[c]	Riboflavin	C17H20N4O6	0	Cytosol	C00255
ribflv[e]	Riboflavin	C17H20N4O6	0	Extracellular	C00255
rmn[e]	L-Rhamnose	C6H12O5	0	Extracellular	C00507
rnam[c]	N-Ribosylnicotinamide	C11H15N2O5	1	Cytosol	C03150
ru5p-D[c]	D-Ribulose 5-phosphate	C5H9O8P	-2	Cytosol	C00199
ru5p-L[c]	L-Ribulose 5-phosphate	C5H9O8P	-2	Cytosol	C01101
s17bp[c]	Sedoheptulose 1,7-bisphosphate	C7H12O13P2	-4	Cytosol	C00447
s7p[c]	Sedoheptulose 7-phosphate	C7H13O10P	-2	Cytosol	C05382
scl[c]	sirohydrochlorin	C42H39N4O16	-7	Cytosol	C05778
ser-L[c]	L-Serine	C3H7NO3	0	Cytosol	C00065
ser-L[e]	L-Serine	C3H7NO3	0	Extracellular	C00065
sertrna[c]	L-Seryl-tRNA(Ser)	C3H6NO2R	1	Cytosol	C02553
sheme[c]	Siroheme	C42H36FeN4O16	-8	Cytosol	C00748
skm[c]	Shikimate	C7H9O5	-1	Cytosol	C00493
skm[e]	Shikimate	C7H9O5	-1	Extracellular	C00493
skm5p[c]	Shikimate 5-phosphate	C7H8O8P	-3	Cytosol	C03175
sl26da[c]	N-Succinyl-LL-2,6-diaminoheptanedioate	C11H16N2O7	-2	Cytosol	C04421
sl2a6o[c]	N-Succinyl-2-L-amino-6-oxoheptanedioate	C11H12NO8	-3	Cytosol	C04462
so4[e]	Sulfate	O4S	-2	Extracellular	C00059
spmd[c]	Spermidine	C7H22N3	3	Cytosol	C00315
spmd[e]	Spermidine	C7H22N3	3	Extracellular	C00315
stcoa[c]	Stearoyl-CoA (n-C18:0CoA)	C39H66N7O17P3S	-4	Cytosol	C00412
strcoa[c]	Stearoyl-CoA (n-C18:0CoA)		0	Cytosol
suc6p[c]	Sucrose 6-phosphate	C12H21O14P	-2	Cytosol	C02591
succ[c]	Succinate	C4H4O4	-2	Cytosol	C00042
succ[e]	Succinate	C4H4O4	-2	Extracellular	C00042
succoa[c]	Succinyl-CoA	C25H35N7O19P3S	-5	Cytosol	C00091
suchms[c]	O-Succinyl-L-homoserine	C8H12NO6	-1	Cytosol	C01118
sucr[c]	Sucrose	C12H22O11	0	Cytosol	C00089
sucr[e]	Sucrose	C12H22O11	0	Extracellular	C00089
t3c11vaceACP[c]	trans-3-cis-11-vacceoyl-[acyl-carrier protein]	C29H51N2O8PRS	-1	Cytosol
t3c5ddeceACP[c]	trans-3-cis-5-dodecenoyl-[acyl-carrier protein]	C23H39N2O8PRS	-1	Cytosol
t3c7mrseACP[c]	trans-3-cis-7-myristoleoyl-[acyl-carrier protein]	C25H43N2O8PRS	-1	Cytosol
t3c9palmeACP[c]	trans-3-cis-9-palmitoleoyl-[acyl-carrier protein]	C27H47N2O8PRS	-1	Cytosol
tdcoa[c]	Tetradecanoyl-CoA (n-C14:0CoA)	C35H58N7O17P3S	-4	Cytosol	C02593
tddec2eACP[c]	trans-Dodec-2-enoyl-[acyl-carrier protein]	C23H41N2O8PRS	-1	Cytosol	C05758
tdeACP[c]	cis-tetradec-7-enoyl-[acyl-carrier protein] (n-C14:1)	C25H45N2O8PRS	-1	Cytosol
tdec2eACP[c]	trans-Dec-2-enoyl-[acyl-carrier protein]	C21H37N2O8PRS	-1	Cytosol	C05754
tdecoa[c]	Tetradecenoyl-CoA (n-C14:1CoA)	C35H56N7O17P3S	-4	Cytosol	C06737
thdp[c]	2,3,4,5-Tetrahydrodipicolinate	C7H7NO4	-2	Cytosol	C03972
thex2eACP[c]	trans-Hex-2-enoyl-[acyl-carrier protein]	C17H29N2O8PRS	-1	Cytosol	C05748
thf[c]	5,6,7,8-Tetrahydrofolate	C19H21N7O6	-2	Cytosol	C00101
thfglu[c]	Tetrahydrofolyl-[Glu](2)	C24H27N8O9	-3	Cytosol	C09332
thm[c]	Thiamin	C12H17N4OS	1	Cytosol	C00378
thm[e]	Thiamin	C12H17N4OS	1	Extracellular	C00378
thmmp[c]	Thiamin monophosphate	C12H16N4O4PS	-1	Cytosol	C01081
thmpp[c]	Thiamine diphosphate	C12H16N4O7P2S	-2	Cytosol	C00068
thmtp[c]	thiamine triphosphate	C12H16N4O10P3S	-3	Cytosol	C03028
thr-L[c]	L-Threonine	C4H9NO3	0	Cytosol	C00188
thr-L[e]	L-Threonine	C4H9NO3	0	Extracellular	C00188
thrtrna[c]	L-Threonyl-tRNA(Thr)	C4H8NO2R	1	Cytosol	C02992
thymd[c]	Thymidine	C10H14N2O5	0	Cytosol	C00214
tmrs2eACP[c]	trans-Tetradec-2-enoyl-[acyl-carrier protein]	C25H45N2O8PRS	-1	Cytosol	C05760
toct2eACP[c]	trans-Oct-2-enoyl-[acyl-carrier protein]	C19H33N2O8PRS	-1	Cytosol	C05751
toctd2eACP[c]	trans-octadec-2-enoyl-[acyl-carrier protein]	C29H53N2O8PRS	-1	Cytosol	C16221
tpalm2eACP[c]	trans-Hexadec-2-enoyl-[acyl-carrier protein]	C27H49N2O8PRS	-1	Cytosol	C05763
trdox[c]	Oxidized thioredoxin	X	0	Cytosol	C00343
trdrd[c]	Reduced thioredoxin	XH2	0	Cytosol	C00342
tre[c]	Trehalose	C12H22O11	0	Cytosol	C01083
trnacys[c]	tRNA(Cys)	R	0	Cytosol	C01639
trnagln[c]	tRNA(Gln)	R	0	Cytosol	C01640
trnaglu[c]	tRNA (Glu)	R	0	Cytosol	C01641
trnagly[c]	tRNA(Gly)	R	0	Cytosol	C01642
trnahis[c]	tRNA(His)	R	0	Cytosol	C01643
trnaile[c]	tRNA(Ile)	R	0	Cytosol	C01644
trnaleu[c]	tRNA(Leu)	R	0	Cytosol	C01645
trnalys[c]	tRNA(Lys)	R	0	Cytosol	C01646
trnamet[c]	tRNA(Met)	R	0	Cytosol	C01647
trnaphe[c]	tRNA(Phe)	R	0	Cytosol	C01648
trnapro[c]	tRNA(Pro)	R	0	Cytosol	C01649
trnaser[c]	tRNA(Ser)	R	0	Cytosol	C01650
trnathr[c]	tRNA(Thr)	R	0	Cytosol	C01651
trnatrp[c]	tRNA(Trp)	R	0	Cytosol	C01652
trnatyr[c]	tRNA(Tyr)	R	0	Cytosol	C00787
trnaval[c]	tRNA(Val)	R	0	Cytosol	C01653
trnaala[c]	tRNA(Ala)	R	0	Cytosol	C01635
trnaarg[c]	tRNA(Arg)	R	0	Cytosol	C01636
trnaasn[c]	tRNA(Asn)	C10H17O10PR2	0	Cytosol	C01637
trnaasp[c]	tRNA(Asp)	R	0	Cytosol	C01638
trp-L[c]	L-Tryptophan	C11H12N2O2	0	Cytosol	C00078
trp-L[e]	L-Tryptophan	C11H12N2O2	0	Extracellular	C00078
trptrna[c]	L-Tryptophanyl-tRNA(Trp)	C11H11N2OR	1	Cytosol	C03512
ttdca[c]	tetradecanoate (n-C14:0)	C14H27O2	-1	Cytosol	C06424
ttdcea[c]	tetradecenoate (n-C14:1)	C14H25O2	-1	Cytosol	c08322
tungs[e]	tungstate	O4W1	-2	Extracellular
tyr-L[c]	L-Tyrosine	C9H11NO3	0	Cytosol	C00082
tyr-L[e]	L-Tyrosine	C9H11NO3	0	Extracellular	C00082
tyrtrna[c]	L-Tyrosyl-tRNA(Tyr)	C9H10NO2R	1	Cytosol	C02839
uaccg[c]	UDP-N-acetyl-3-O-(1-carboxyvinyl)-D-glucosamine	C20H26N3O19P2	-3	Cytosol	C04631
uacgala[c]	UDP-N-acetyl-D-galactosamine	C17H25N3O17P2	-2	Cytosol	C00203
uacgam[c]	UDP-N-acetyl-D-glucosamine	C17H25N3O17P2	-2	Cytosol	C00043
uacmam[c]	UDP-N-acetyl-D-mannosamine	C17H25N3O17P2	-2	Cytosol	C01170
uaGgoa[c]	Undecaprenyl-diphospho-N-acetylmuramoyl-L-alanyl-gamma-D-glutamyl-L-ornithinyl-D-alanyl-D-alanine	C85H138N7O21P2	-3	Cytosol
uama[c]	UDP-N-acetylmuramoyl-L-alanine	C23H33N4O20P2	-3	Cytosol	C01212
uamag[c]	UDP-N-acetylmuramoyl-L-alanyl-D-glutamate	C28H39N5O23P2	-4	Cytosol	C00692
uamr[c]	UDP-N-acetylmuramate	C20H28N3O19P2	-3	Cytosol	C01050
udcpdp[c]	Undecaprenyl diphosphate	C55H89O7P2	-3	Cytosol	C04574Ê
udcpp[c]	Undecaprenyl phosphate	C55H89O4P	-2	Cytosol	C00348
udp[c]	UDP	C9H11N2O12P2	-3	Cytosol	C00015
udpg[c]	UDPglucose	C15H22N2O17P2	-2	Cytosol	C00029
udpgal[c]	UDPgalactose	C15H22N2O17P2	-2	Cytosol	C00052
udpgalfur[c]	UDP-D-galacto-1,4-furanose	C15H22N2O17P2	-2	Cytosol	C03733
udpglcur[c]	UDP-D-glucuronate	C15H19N2O18P2	-3	Cytosol	C00167
uGgo[c]	UDP-N-acetylmuramoyl-L-alanyl-gamma-D-glutamyl-L-ornithine	C33H50N7O24P2	-3	Cytosol
uGgoa[c]	UDP-N-acetylmuramoyl-L-alanyl-gamma-D-glutamyl-L-ornithinyl-D-alanyl-D-alanine	C39H60N9O26P2	-3	Cytosol
ump[c]	UMP	C9H11N2O9P	-2	Cytosol	C00105
unaga[c]	Undecaprenyl diphospho N-acetyl-glucosamine	C63H103NO12P2	-2	Cytosol	C01289
uppg3[c]	Uroporphyrinogen III	C40H36N4O16	-8	Cytosol	C01051
ura[c]	Uracil	C4H4N2O2	0	Cytosol	C00106
ura[e]	Uracil	C4H4N2O2	0	Extracellular	C00106
urcan[c]	Urocanate	C6H5N2O2	-1	Cytosol	C00785
urea[c]	Urea	CH4N2O	0	Cytosol	C00086
urea[e]	Urea	CH4N2O	0	Extracellular	C00086
uri[c]	Uridine	C9H12N2O6	0	Cytosol	C00299
utp[c]	UTP	C9H11N2O15P3	-4	Cytosol	C00075
uaaGgoa[c]	Undecaprenyl-diphospho-N-acetylmuramoyl-(N-acetylglucosamine)-L-alanyl-gamma-D-glutamyl-L-onithinyl-D-alanyl-D-alanine	C93H151N8O26P2	-3	Cytosol
uaaGgoasata[c]	Undecaprenyl-diphospho-N-acetylmuramoyl-(N-acetylglucosamine)-L-alanyl-gamma-D-glutamyl-L-ornithinyl(L-alanine-L-threonine-L-alanine-L-serine)D-alanyl-D-alanine	C106H173N12O32P2	-3	Cytosol
val-L[c]	L-Valine	C5H11NO2	0	Cytosol	C00183
val-L[e]	L-Valine	C5H11NO2	0	Extracellular	C00183
valtrna[c]	L-Valyl-tRNA(Val)	C5H10NOR	1	Cytosol	C02554
xan[c]	Xanthine	C5H4N4O2	0	Cytosol	C00385
xan[e]	Xanthine	C5H4N4O2	0	Extracellular	C00385
xmp[c]	Xanthosine 5'-phosphate	C10H11N4O9P	-2	Cytosol	C00655
xtp[c]	XTP	C10H11N4O15P3	-4	Cytosol	C00700
xtsn[c]	Xanthosine	C10H12N4O6	0	Cytosol	C01762
xu5p-D[c]	D-Xylulose 5-phosphate	C5H9O8P	-2	Cytosol	C00231
xyl-D[c]	D-Xylose	C5H10O5	0	Cytosol	C00181
xyl-D[e]	D-Xylose	C5H10O5	0	Extracellular	C00181
xylu-D[c]	D-Xylulose	C5H10O5	0	Cytosol	C00310
zn2[c]	zinc	Zn	2	Cytosol	C00038
zn2[e]	zinc	Zn	2	Extracellular	C00038
cyc190ACP	Cyclopropane (19:0) fatty acid	C30H55N2O8PRS	-1	Cytosol
ametam[c]	S-Adenosylmethionamide	C14H24N6O3S	2	Cytosol	C01137
mdhdhf[c]	(2R,4S)-2-methyl-2,4-dihydroxydihydrofuran-3-one	C5H8O4	0	Cytosol
mththf[c]	(2R,4S)-2-methyl-2,3,3,4-tetrahydroxytetrahydrofuran	C5H10O5	0	Cytosol
aconm[c]	E-3-carboxy-2-pentenedioate 6-methyl ester	C7H6O6	-2	Cytosol	C11514
lald-L[c]	L-lactaldehyde	C3H6O2	0	Cytosol	C00424
lald-D[c]	D-lactaldehyde	C3H6O2	0	Cytosol	C00937
12ppd-S[c]	(S)-Propane-1,2-diol	C3H8O2	0	Cytosol	C02917
12ppd-R[c]	(R)-Propane-1,2-diol	C3H8O2	0	Cytosol	C02912
