# Supplementary material for: Identifying the essential nutritional requirements of the probiotic bacteria Bifidobacterium animalis and Bifidobacterium longum through genome-scale modeling
Source: NPJ Syst Biol Appl. 2021 Dec 9;7:47. doi: 10.1038/s41540-021-00207-4 (PMC8660834; doi:10.1038/s41540-021-00207-4)
Supplement: Supplementary file 8 — Supplementary Data 7 [file 41540_2021_207_MOESM8_ESM.xlsx]

## Sheet: Workflow
	Workflow used for metabolic network reconstruction and generation of iAZ480 and iMS520. A draft network reconstruction of BB-12 was generated using Model SEED. The draft reconstruction was subjected to extensive manual curation, using information from biochemical databases, literature as well as experimental data generated in this study. The BB-12 draft reconstruction was converted into a mathema…

## Sheet: BB-12 Draft Model Seed
Draft reconstruction of BB-12, generated using Model Seed	ID	Name	Equation	Definition	EC	Compartment	DeltaG
	rxn03903	UDPMurAc(oyl-L-Ala-D-gamma-Glu-L-Lys-D-Ala-D-Ala):undecaprenyl-	cpd00286 + cpd02862 <=> cpd00091 + cpd02948	Undecaprenylphosphate + UDPMurAc(oyl-L-Ala-D-gamma-Glu-L-Lys-D-Ala-D-Ala) <=> UMP + MurAc(oyl-L-Ala-D-gamma-Glu-L-Lys-D-Ala-D-Ala)-diphospho- undecaprenol	|2.7.8.13|	c	0
	rxn09979	beta-glucosidase	cpd00001 + cpd15585 <=> cpd00027 + cpd00116	H2O + beta-Methylglucoside <=> Glucose + Methanol	|3.2.1.21|	c	0.137
	rxn05663	L-tryptophan transport in via proton symport	cpd00065[e] + cpd00067[e] <=> cpd00065 + cpd00067	Tryptophan[e] + H+[e] <=> Tryptophan + H+	|TC-2.A.3.1|2.A.3.1|	c	0
	rxn12643	aminopeptidase	cpd00001 + cpd11583 => cpd00035 + cpd00107	H2O + Ala-Leu => ALA + L-Leucine		c	-2.273
	rxn12638	aminopeptidase	cpd00001 + cpd11588 => cpd00033 + cpd00067 + cpd00129	H2O + gly-pro-L => Gly + H+ + L-Proline		c	-9.163
	rxn00974	citrate hydro-lyase	cpd00137 <=> cpd00001 + cpd00331	Citrate <=> H2O + cis-Aconitate	|4.2.1.3|4.2.1.4|	c	1.473
	rxn10194	Teichoic acid (unsubstituted) export	cpd15661 + cpd15666 <=> cpd00286 + cpd15667	Prenol-45n teichoic acid + Peptidoglycan polymer (n-1 subunits) <=> Undecaprenylphosphate + glycerol teichoic acid (n=45), linked, unsubstituted	|3.6.3.40|	c	-4.5
	rxn05740	cpd00155 phosphorylase	cpd00009 + cpd00067 + cpd00155 <=> cpd00089 + cpd15302	Phosphate + H+ + Glycogen <=> Cori ester + glycogen(n-1)	2.4.1.1	c	-0.796
	rxn05542	Dipeptide transport via ABC system (ala-gly)	cpd00001 + cpd00002 + cpd11585[e] => cpd00008 + cpd00009 + cpd00067 + cpd11585	H2O + ATP + L-alanylglycine[e] => ADP + Phosphate + H+ + L-alanylglycine	|TC-3.A.1.5|3.A.1.5|	c	-6.817
	rxn00293	UTP:N-acetyl-alpha-D-glucosamine-1-phosphate uridylyltransferase	cpd00062 + cpd02611 <=> cpd00012 + cpd00037	UTP + N-Acetyl-D-glucosamine1-phosphate <=> PPi + UDP-N-acetylglucosamine	2.7.7.23	c	1.07
	rxn08811	Lysophospholipase L1 (2-acylglycerophosphoglycerol, n-C14:0) (periplasm)	cpd00001 + cpd15319 <=> cpd00067 + cpd02090 + cpd03847	H2O + 1-Acyl-sn-glycero-3-phosphoglycerol tetradecanoyl <=> H+ + Glycerophosphoglycerol + Myristic acid	|3.1.1.5|	c	-2.143
	rxn01106	2-Phospho-D-glycerate 2,3-phosphomutase	cpd00482 <=> cpd00169	2-Phospho-D-glycerate <=> 3-Phosphoglycerate	5.4.2.1|5.4.2.4	c	0
	rxn03406	Undecaprenyl-diphospho-N-acetylmuramoyl-(N-acetylglucosamine)-	cpd00002 + cpd00013 + cpd03487 => cpd00008 + cpd00009 + cpd00067 + cpd03488	ATP + NH3 + Undecaprenyl-diphospho-N-acetylmuramoyl-(N-acetylglucosamine)-L-alanyl-D-glutamyl-L-lysyl-D-alanyl-D-alanine => ADP + Phosphate + H+ + Undecaprenyl-diphospho-N-acetylmuramoyl-(N-acetylglucosamine)-L-alanyl-D-glutaminyl-L-lysyl-D-alanyl-D-alanine	|6.3.1.2|	c	-2.094
	rxn02185	2-Acetolactate pyruvate-lyase (carboxylating)	cpd00056 + cpd00668 <=> cpd00020 + cpd03049	TPP + ALCTT <=> Pyruvate + 2-Hydroxyethyl-ThPP	|2.2.1.6|	c	3.66
	rxn00777	D-Ribose-5-phosphate ketol-isomerase	cpd00101 <=> cpd00171	Ribose 5-phosphate <=> D-Ribulose5-phosphate	5.3.1.6	c	0.62
	rxn01466	Geranyl-diphosphate:isopentenyl-diphosphate geranyltrans-transferase	cpd00113 + cpd00283 => cpd00012 + cpd00350	Isopentenyldiphosphate + Geranyldiphosphate => PPi + Farnesyldiphosphate	2.5.1.1|2.5.1.10|2.5.1.29	c	-13
	rxn01445	2'-Deoxyguanosine 5'-monophosphate phosphohydrolase	cpd00001 + cpd00296 => cpd00009 + cpd00067 + cpd00277	H2O + dGMP => Phosphate + H+ + Deoxyguanosine	3.1.3.5|3.1.3.5)	c	-2.317
	rxn00337	ATP:L-aspartate 4-phosphotransferase	cpd00002 + cpd00041 + cpd00067 <=> cpd00008 + cpd01977	ATP + Aspartate + H+ <=> ADP + 4-Phospho-L-aspartate	2.7.2.4	c	2.63
	rxn00695	ATP:alpha-D-glucose-1-phosphate adenyltransferase	cpd00002 + cpd00089 <=> cpd00012 + cpd00387	ATP + Cori ester <=> PPi + ADPglucose	2.7.7.27	c	1.07
	rxn05651	sulfate transport in via proton symport	cpd00048[e] + cpd00067[e] <=> cpd00048 + cpd00067	SLF[e] + H+[e] <=> SLF + H+	|TC-2.A.53|2.A.53|	c	0
	rxn02760	Sucrose 6-phosphate fructohydrolase	cpd00001 + cpd01693 <=> cpd00079 + cpd00082	H2O + 6-Phosphosucrose <=> Robison ester + Levulose	3.2.1.26	c	-3.113
	rxn00838	IMP:L-aspartate ligase (GDP-forming)	cpd00038 + cpd00041 + cpd00114 <=> cpd00009 + cpd00031 + (2) cpd00067 + cpd02375	GTP + Aspartate + IMP <=> Phosphate + GDP + 2 H+ + Adenylosuccinate	6.3.4.4	c	-2.594
	rxn08819	Lysophospholipase L2 (2-acylglycerophosphotidate, n-C14:1)	cpd00001 + cpd15362 => cpd00067 + cpd00080 + cpd15298	H2O + 2-tetradec-7-enoyl-sn-glycerol 3-phosphate => H+ + GLYC-3-P + tetradecenoate	|3.1.1.5|	c	-2.803
	rxn05233	Ribonucleotide reductase: GDP	cpd00031 + cpd11421 => cpd00001 + cpd00295 + cpd11420	GDP + trdrd => H2O + dGDP + trdox	1.17.4.1	c	-17.299
	rxn10310	isoheptadecanoyl-lipoteichoic acid synthesis (n=24), linked, N-acetylglucosamine substituted	(24) cpd00037 + cpd15749 <=> (24) cpd00014 + cpd15767	24 UDP-N-acetylglucosamine + Isoheptadecanoyllipoteichoic acid (n=24), linked, unsubstituted <=> 24 UDP + Isoheptadecanoyllipoteichoic acid (n=24), linked, N-acetyl-D-glucosamine	|2.7.8.-|	c	-40.8
	rxn08793	L-Lactate dehydrogenase (menaquinone)	cpd00159 + cpd15500 => cpd00020 + cpd15499	LCTT + Menaquinone 8 => Pyruvate + Menaquinol 8	1.1.2.3	c	-15.309
	rxn10343	Mercury (Hg+2) ABC transporter	cpd00001 + cpd00002 + cpd00531 => cpd00008 + cpd00009 + cpd00067 + cpd00531[e]	H2O + ATP + Hg2+ => ADP + Phosphate + H+ + Hg2+[e]		c	-6.817
	rxn08088	1-octadecanoyl-sn-glycerol 3-phosphate O-acyltransferase (n-C18:0)	cpd15268 + cpd15329 => cpd11493 + cpd15526	Octadecanoyl-ACP + 1-octadecanoyl-sn-glycerol 3-phosphate => ACP + 1,2-dioctadecanoyl-sn-glycerol 3-phosphate	|2.3.1.51|	c	-3.614
	rxn00947	Palmitate:CoA ligase (AMP-forming)	cpd00002 + cpd00010 + cpd00067 + cpd00214 => cpd00012 + cpd00018 + cpd00134	ATP + CoA + H+ + Palmitate => PPi + AMP + Palmitoyl-CoA	|6.2.1.3|	c	-2.486
	rxn00903	L-Valine:2-oxoglutarate aminotransferase	cpd00024 + cpd00156 <=> cpd00023 + cpd00123	2-Oxoglutarate + L-Valine <=> GLU + 3MOB	2.6.1.42|2.6.1.6	c	0
	rxn09112	Phosphatidylglycerol synthase (n-C16:1)	cpd00080 + cpd15418 <=> cpd00046 + cpd15546	GLYC-3-P + CDP-1,2-dihexadec-9-enoylglycerol <=> CMP + Phosphatidylglycerophosphate dihexadec-9-enoyl	|2.7.8.5|	c	-4.5
	rxn00165	L-serine ammonia-lyase	cpd00054 => cpd00013 + cpd00020	Serine => NH3 + Pyruvate	4.2.1.13|4.3.1.15|4.3.1.17|4.3.1.19	c	-7.51
	rxn00083	NADPH:NAD+ oxidoreductase (B-specific)	cpd00003 + cpd00005 <=> cpd00004 + cpd00006	NAD + TPNH <=> NADH + TPN	1.6.1.1|1.6.1.2	c	0
	rxn12847	Gly-Try aminopeptidase	cpd00001 + cpd15606 <=> cpd00033 + cpd00069	H2O + Gly-Tyr <=> Gly + Tyrosine	|3.4.11.2|	c	10000000
	rxn01265	Nicotinate D-ribonucleotide:pyrophosphate phosphoribosyltransferase	cpd00012 + cpd00873 <=> cpd00067 + cpd00103 + cpd00218	PPi + Nicotinate ribonucleotide <=> H+ + PRPP + Niacin	|2.4.2.11|	c	0.07
	rxn05613	L-methionine S-oxide transport via ABC system	cpd00001 + cpd00002 + cpd01914[e] => cpd00008 + cpd00009 + cpd00067 + cpd01914	H2O + ATP + L-Methionine S-oxide[e] => ADP + Phosphate + H+ + L-Methionine S-oxide		c	-6.817
	rxn01257	chorismate:L-glutamine aminotransferase	cpd00053 + cpd00216 <=> cpd00023 + cpd08210	L-Glutamine + Chorismate <=> GLU + ADC	|2.6.1.85|	c	-7.19
	rxn08820	Lysophospholipase L2 (2-acylglycerophosphotidate, n-C16:0)	cpd00001 + cpd15355 <=> cpd00067 + cpd00080 + cpd00214	H2O + 2-hexadecanoyl-sn-glycerol 3-phosphate <=> H+ + GLYC-3-P + Palmitate	|3.1.1.5|	c	-2.143
	rxn05957	O-Succinyl-L-homoserine succinate-lyase (adding cysteine)	cpd00239 + cpd00822 => cpd00036 + cpd00067 + cpd00135	H2S + O-Succinyl-L-homoserine => Succinate + H+ + L-Homocysteine	|2.5.1.48|4.2.99.9|2.5.1.-|	c	-11.414
	rxn08335	dihydoorotic acid dehydrogenase (quinone8)	cpd00282 + cpd15560 => cpd00247 + cpd15561	L-Dihydroorotate + Ubiquinone-8 => Orotate + Ubiquinol-8	1.3.3.1	c	-12.66
	rxn02465	N-Acetyl-L-glutamate-5-semialdehyde:NADP+ 5-oxidoreductase	cpd00006 + cpd00009 + cpd00918 <= cpd00005 + cpd02552	TPN + Phosphate + 2-Acetamido-5-oxopentanoate <= TPNH + n-acetylglutamyl-phosphate	1.2.1.38	c	-0.356
	rxn03904	UDPMurAc(oyl-L-Ala-D-gamma-Glu-L-Lys-D-Ala-D-Ala):undecaprenyl-	cpd00286 + cpd02968 <=> cpd00091 + cpd03494	Undecaprenylphosphate + UDP-N-acetylmuramoyl-L-alanyl-D-glutamyl-6-carboxy-L-lysyl-D-alanyl- D-alanine <=> UMP + Undecaprenyl-diphospho-N-acetylmuramoyl-L-alanyl-D-glutamyl-meso-2,6-diaminopimeloyl-D-alanyl-D-alanine	2.7.8.13	c	0
	rxn00931	L-Proline:NADP+ 5-oxidoreductase	cpd00006 + cpd00129 <=> cpd00005 + cpd00067 + cpd02431	TPN + L-Proline <=> TPNH + H+ + 1-Pyrroline-5-carboxylate	1.5.1.2	c	-0.99
	rxn05736	fatty-acid--CoA ligase (tetradecanoate)	cpd00002 + cpd00010 + cpd00067 + cpd03847 => cpd00012 + cpd00018 + cpd01695	ATP + CoA + H+ + Myristic acid => PPi + AMP + Myristoyl-CoA	|6.2.1.3|	c	-2.486
	rxn00139	AMP:pyrophosphate phosphoribosyltransferase	cpd00012 + cpd00018 <= cpd00103 + cpd00128	PPi + AMP <= PRPP + Adenine	2.4.2.7|2.4.2.8	c	3.01
	rxn00575	alpha-D-Glucoside glucohydrolase	cpd00001 + cpd00076 => cpd00027 + cpd00082	H2O + SUCR => Glucose + Levulose	|3.2.1.20|3.2.1.26|3.2.1.48|	c	-3.113
	rxn02938	1-(5-Phospho-D-ribosyl)-5-amino-4-imidazolecarboxylate carboxy-lyase	cpd00067 + cpd02893 => cpd00011 + cpd02140	H+ + 5'-Phosphoribosyl-4-carboxy-5-aminoimidazole => CO2 + AIR	|4.1.1.21|	c	-1.32
	rxn05608	Maltotriose transport via ABC system	cpd00001 + cpd00002 + cpd01262[e] => cpd00008 + cpd00009 + cpd00067 + cpd01262	H2O + ATP + Maltotriose[e] => ADP + Phosphate + H+ + Maltotriose		c	-6.817
	rxn05516	cadmium transport out via ABC system	cpd00001 + cpd00002 + cpd01012 => cpd00008 + cpd00009 + cpd00067 + cpd01012[e]	H2O + ATP + Cd2+ => ADP + Phosphate + H+ + Cd2+[e]	|TC-3.A.3|3.A.3|	c	-6.817
	rxn05251	FACOAL170(anteiso)	cpd00002 + cpd00010 + cpd00067 + cpd11433 => cpd00012 + cpd00018 + cpd11434	ATP + CoA + H+ + fa12 => PPi + AMP + fa12coa	|6.2.1.3|	c	-2.486
	rxn08801	Lysophospholipase L1 (2-acylglycerophosphotidate, n-C18:0) (periplasm)	cpd00001 + cpd15329 <=> cpd00067 + cpd00080 + cpd01080	H2O + 1-octadecanoyl-sn-glycerol 3-phosphate <=> H+ + GLYC-3-P + Stearate	|3.1.1.5|	c	-2.143
	rxn00609	1L-myo-Inositol-1-phosphate lyase (isomerizing)	cpd00867 <=> cpd00079	Inositol 1-phosphate <=> Robison ester	|5.5.1.4|	c	1.68
	rxn05546	Dipeptide transport via ABC system (gly-asn)	cpd00001 + cpd00002 + cpd11581[e] => cpd00008 + cpd00009 + cpd00067 + cpd11581	H2O + ATP + gly-asn-L[e] => ADP + Phosphate + H+ + gly-asn-L	|TC-3.A.1.5|3.A.1.5|	c	-6.817
	rxn10312	isotetradecanoyl-lipoteichoic acid synthesis (n=24), linked, N-acetylglucosamine substituted	(24) cpd00037 + cpd15751 <=> (24) cpd00014 + cpd15769	24 UDP-N-acetylglucosamine + Isotetradecanoyllipoteichoic acid (n=24), linked, unsubstituted <=> 24 UDP + Isotetradecanoyllipoteichoic acid (n=24), linked, N-acetyl-D-glucosamine	|2.7.8.-|	c	-40.8
	rxn03445	O-Phospho-4-hydroxy-L-threonine:2-oxoglutarate aminotransferase	cpd00024 + cpd03607 <=> cpd00023 + cpd03606	2-Oxoglutarate + 4-(Phosphonooxy)-threonine <=> GLU + 2-Oxo-3-hydroxy-4-phosphobutanoate	2.6.1.52	c	0
	rxn05244	Branched chain amino acid:H+ symporter (Isoleucine)	cpd00067[e] + cpd00322[e] <=> cpd00067 + cpd00322	H+[e] + L-Isoleucine[e] <=> H+ + L-Isoleucine		c	0
	rxn00980	2-Phosphoglycolate phosphohydrolase	cpd00001 + cpd00727 => cpd00009 + cpd00067 + cpd00139	H2O + 2-Phosphoglycolate => Phosphate + H+ + Glycolate	3.1.3.18	c	-2.317
	rxn05937	Ferredoxin:NADP+ oxidoreductase	cpd00006 + cpd00067 + cpd11620 <=> cpd00005 + cpd11621	TPN + H+ + Reducedferredoxin <=> TPNH + Oxidizedferredoxin	|1.18.1.2|	c	10000000
	rxn06937	L-Glutamate:tRNA(Glu) ligase (AMP-forming)	cpd00002 + cpd00023 + cpd00067 + cpd11912 => cpd00012 + cpd00018 + cpd12227	ATP + GLU + H+ + tRNA-Glu => PPi + AMP + L-Glutamyl-tRNA-Glu	6.1.1.17|6.1.1.24	c	-6.1
	rxn05547	Dipeptide transport via ABC system (gly-gln)	cpd00001 + cpd00002 + cpd11580[e] => cpd00008 + cpd00009 + cpd00067 + cpd11580	H2O + ATP + Gly-Gln[e] => ADP + Phosphate + H+ + Gly-Gln	|TC-3.A.1.5|3.A.1.5|	c	-6.817
	rxn00414	Carbon-dioxide:L-glutamine amido-ligase (ADP-forming,	cpd00001 + (2) cpd00002 + cpd00053 + cpd00242 => (2) cpd00008 + cpd00009 + cpd00023 + cpd00067 + cpd00146	H2O + 2 ATP + L-Glutamine + HCO3- => 2 ADP + Phosphate + GLU + H+ + Carbamoylphosphate	6.3.5.5	c	-11.257
	rxn00126	ATP:L-methione S-adenosyltransferase	cpd00001 + cpd00002 + cpd00060 => cpd00009 + cpd00012 + cpd00017	H2O + ATP + Methionine => Phosphate + PPi + SAM	2.5.1.6	c	-3.087
	rxn00097	ATP:AMP phosphotransferase	cpd00002 + cpd00018 <=> (2) cpd00008	ATP + AMP <=> 2 ADP	2.7.4.3	c	0
	rxn01521	5'-nucleotidase (dUMP)	cpd00001 + cpd00299 => cpd00009 + cpd00067 + cpd00412	H2O + dUMP => Phosphate + H+ + Deoxyuridine	3.1.3.5|3.1.3.5)	c	-2.317
	rxn05235	Ribonucleotide reductase: CTP	cpd00052 + cpd11421 => cpd00001 + cpd00356 + cpd11420	CTP + trdrd => H2O + dCTP + trdox	1.17.4.2	c	-17.299
	rxn00102	Carbonic acid hydro-lyase	cpd00067 + cpd00242 <=> cpd00001 + cpd00011	H+ + HCO3- <=> H2O + CO2	|4.2.1.1|	c	0.843
	rxn10052	adenylate kinase (Inorganic triphosphate)	cpd00018 + cpd00067 + cpd00421 <=> cpd00008 + cpd00012	AMP + H+ + Triphosphate <=> ADP + PPi	|2.7.4.3|	c	10000000
	rxn00347	L-Aspartate ammonia-lyase	cpd00041 <=> cpd00013 + cpd00106	Aspartate <=> NH3 + Fumarate	3.5.1.38|4.3.1.1	c	3.08
	rxn00543	Ethanol:NAD+ oxidoreductase	cpd00003 + cpd00363 <=> cpd00004 + cpd00067 + cpd00071	NAD + ETOH <=> NADH + H+ + AALD	|1.1.1.1|1.1.1.71|	c	5.78
	rxn01739	ATP:shikimate 3-phosphotransferase	cpd00002 + cpd00383 <=> cpd00008 + cpd02030	ATP + Shikimate <=> ADP + 3-phosphoshikimate	2.7.1.71	c	-4.5
	rxn08849	Lysophospholipase L2 (2-acylglycerophosphoglycerol, n-C16:1)	cpd00001 + cpd15347 <=> cpd00067 + cpd02090 + cpd15237	H2O + 2-Acyl-sn-glycero-3-phosphoglycerol hexadec-9-enoyl <=> H+ + Glycerophosphoglycerol + hexadecenoate	|3.1.1.5|	c	-2.143
	rxn04783	glycinamide ribonucleotide transformylase	cpd00002 + cpd00047 + cpd02394 => cpd00008 + cpd00009 + cpd00067 + cpd02678	ATP + FORM + GAR => ADP + Phosphate + H+ + N-Formyl-GAR	|2.1.2.-|Undetermined|	c	-7.554
	rxn00145	(S)-Lactate:ferricytochrome-c 2-oxidoreductase	(2) cpd00109 + cpd00159 <=> cpd00020 + (2) cpd00067 + (2) cpd00110	2 Cytochrome c3+ + LCTT <=> Pyruvate + 2 H+ + 2 Cytochrome c2+	|1.1.2.3|	c	10000000
	rxn00211	UDPglucose:NAD+ oxidoreductase	cpd00001 + (2) cpd00003 + cpd00026 <=> (2) cpd00004 + (3) cpd00067 + cpd00144	H2O + 2 NAD + UDPglucose <=> 2 NADH + 3 H+ + UDPglucuronate	1.1.1.22	c	-4.583
	rxn00611	sn-Glycerol-3-phosphate:NAD+ 2-oxidoreductase	cpd00003 + cpd00080 <=> cpd00004 + cpd00067 + cpd00095	NAD + GLYC-3-P <=> NADH + H+ + Glycerone phosphate	|1.1.1.8|1.1.1.94|1.1.1.261|	c	3.76
	rxn00770	ATP:D-ribose-5-phosphate pyrophosphotransferase	cpd00002 + cpd00101 <=> cpd00018 + cpd00103	ATP + Ribose 5-phosphate <=> AMP + PRPP	2.7.6.1	c	-4.5
	rxn08796	Lysophospholipase L1 (2-acylglycerophosphotidate, n-C12:0) (periplasm)	cpd00001 + cpd15325 <=> cpd00067 + cpd00080 + cpd01741	H2O + 1-dodecanoyl-sn-glycerol 3-phosphate <=> H+ + GLYC-3-P + ddca	|3.1.1.5|	c	-2.143
	rxn10223	isopentadecanoyl-phosphatidate cytidylyltransferase	cpd00052 + cpd15680 <=> cpd00012 + cpd15686	CTP + 1,2-diisopentadecanoyl-sn-glycerol 3-phosphate <=> PPi + CDP-1,2-diisopentadecanoylglycerol	|2.7.7.41|	c	1.07
	rxn00256	Citrate oxaloacetate-lyase ((pro-3S)-CH2COO- -> acetyl-CoA)	cpd00010 + cpd00067 + cpd00137 <= cpd00001 + cpd00022 + cpd00032	CoA + H+ + Citrate <= H2O + Acetyl-CoA + Oxaloacetate	2.3.3.1|2.3.3.3|4.1.3.7	c	8.927
	rxn02503	ATP:2-amino-4-hydroxy-6-hydroxymethyl-7,8-dihydropteridine	cpd00002 + cpd00954 <=> cpd00018 + cpd02920	ATP + 6-hydroxymethyl dihydropterin <=> AMP + 7,8-Dihydropterin pyrophosphate	|2.7.6.3|	c	-4.5
	rxn00285	Succinate:CoA ligase (ADP-forming)	cpd00002 + cpd00010 + cpd00036 <=> cpd00008 + cpd00009 + cpd00078	ATP + CoA + Succinate <=> ADP + Phosphate + Succinyl-CoA	6.2.1.4|6.2.1.5	c	-1.06
	rxn00547	ATP:D-fructose 6-phosphotransferase	cpd00002 + cpd00082 <=> cpd00008 + cpd00072	ATP + Levulose <=> ADP + Neuberg ester	|2.7.1.1|2.7.1.4|	c	-4.5
	rxn08845	Lysophospholipase L2 (2-acylglycerophosphoglycerol, n-C12:0)	cpd00001 + cpd15343 <=> cpd00067 + cpd01741 + cpd02090	H2O + 2-Acyl-sn-glycero-3-phosphoglycerol dodecanoyl <=> H+ + ddca + Glycerophosphoglycerol	|3.1.1.5|	c	-2.143
	rxn04794	Acetyl-CoA:formate C-acetyltransferase	cpd00010 + cpd00094 <=> cpd00047 + cpd00086	CoA + 2-Oxobutyrate <=> FORM + Propanoyl-CoA	|2.3.1.54|	c	-5.046
	rxn10307	palmitoyl-lipoteichoic acid synthesis (n=24), linked, N-acetylglucosamine substituted	(24) cpd00037 + cpd15746 <=> (24) cpd00014 + cpd15764	24 UDP-N-acetylglucosamine + Palmitoyllipoteichoic acid (n=24), linked, unsubstituted <=> 24 UDP + Palmitoyllipoteichoic acid (n=24), linked, N-acetyl-D-glucosamine	|2.7.8.-|	c	-40.8
	rxn01334	Sedoheptulose 1,7-bisphosphate D-glyceraldehyde-3-phosphate-lyase	cpd00349 <=> cpd00095 + cpd00236	D-Sedoheptulose 1,7-bisphosphate <=> Glycerone phosphate + D-Erythrose4-phosphate	|4.1.2.13|	c	2.56
	rxn08087	1-hexadec-7-enoyl-sn-glycerol 3-phosphate O-acyltransferase (n-C16:1)	cpd15239 + cpd15326 => cpd11493 + cpd15525	Hexadecenoyl-ACP + 1-hexadec-9-enoyl-sn-glycerol 3-phosphate => ACP + 1,2-dihexadec-9-enoyl-sn-glycerol 3-phosphate	|2.3.1.51|	c	-3.614
	rxn05248	FACOAL150(anteiso)	cpd00002 + cpd00010 + cpd00067 + cpd11438 => cpd00012 + cpd00018 + cpd11439	ATP + CoA + H+ + fa4 => PPi + AMP + fa4coa	|6.2.1.3|	c	-2.486
	rxn11944	Methyltransferase	cpd00019 + cpd00067 + cpd02738 <=> cpd00017 + cpd02555	S-Adenosylhomocysteine + H+ + 5-Methyltetrahydropteroyltri-L-glutamate <=> SAM + Tetrahydropteroyltri-L-glutamate	|2.1.1.-|	c	6.74
	rxn01187	D-Xylulose 5-phosphate D-glyceraldehyde-3-phosphate-lyase	cpd00009 + cpd00067 + cpd00198 => cpd00001 + cpd00102 + cpd00196	Phosphate + H+ + D-Xylulose5-phosphate => H2O + Glyceraldehyde3-phosphate + Acetylphosphate	|4.1.2.9|	c	-12.533
	rxn00313	meso-2,6-Diaminoheptanedioate carboxy-lyase	cpd00067 + cpd00516 => cpd00011 + cpd00039	H+ + meso-2,6-Diaminopimelate => CO2 + Lysine	4.1.1.20	c	-3.09
	rxn09562	guanylate kinase (GMP:dATP)	cpd00115 + cpd00126 <=> cpd00031 + cpd00177	dATP + GMP <=> GDP + dADP	|2.7.4.8|	c	0
	rxn08813	Lysophospholipase L1 (2-acylglycerophosphoglycerol, n-C16:0) (periplasm)	cpd00001 + cpd15321 <=> cpd00067 + cpd00214 + cpd02090	H2O + 1-Acyl-sn-glycero-3-phosphoglycerol hexadecanoyl <=> H+ + Palmitate + Glycerophosphoglycerol	|3.1.1.5|	c	-2.143
	rxn05150	Zinc-ABC transport	cpd00001 + cpd00002 + cpd00034[e] => cpd00008 + cpd00009 + cpd00034 + cpd00067	H2O + ATP + Zinc[e] => ADP + Phosphate + Zinc + H+	|TC-3.A.1.15|3.A.1.15|	c	-6.817
	rxn12639	aminopeptidase	cpd00001 + cpd11587 <=> cpd00035 + cpd00053	H2O + Ala-Gln <=> ALA + L-Glutamine		c	-0.463
	rxn05293	MECDPDH	cpd00004 + cpd00067 + cpd08301 => cpd00001 + cpd00003 + cpd08615	NADH + H+ + 2-C-methyl-D-erythritol2-4-cyclodiphosphate => H2O + NAD + 1-Hydroxy-2-methyl-2-butenyl 4-diphosphate		c	-41.397
	rxn00834	IMP:NAD+ oxidoreductase	cpd00001 + cpd00003 + cpd00114 <=> cpd00004 + cpd00067 + cpd00497	H2O + NAD + IMP <=> NADH + H+ + XMP	1.1.1.205	c	1.577
	rxn08128	Amylomaltase (maltopentaose)	cpd00179 + cpd15495 <=> cpd00027 + cpd01329	Maltose + Maltopentaose <=> Glucose + Maltohexaose	2.4.1.25	c	0
	rxn08805	Lysophospholipase L1 (2-acylglycerophosphoethanolamine, n-C14:1) (periplasm)	cpd00001 + cpd15315 <=> cpd00067 + cpd00908 + cpd15298	H2O + 1-Acyl-sn-glycero-3-phosphoethanolamine tetradec-7-enoyl <=> H+ + Glycerophosphoethanolamine + tetradecenoate	|3.1.1.5|	c	-2.143
	rxn02473	D-erythro-1-(Imidazol-4-yl)glycerol 3-phosphate hydro-lyase	cpd02843 => cpd00001 + cpd00930	D-erythro-imidazol-glycerol-phosphate => H2O + Imidazole-acetol phosphate	4.2.1.19	c	-10.627
	rxn00790	5-Phosphoribosylamine:pyrophosphate phosphoribosyltransferase	cpd00012 + cpd00023 + cpd01982 <= cpd00001 + cpd00053 + cpd00103	PPi + GLU + 5-Phosphoribosylamine <= H2O + L-Glutamine + PRPP	2.4.2.14	c	10.933
	rxn06673	Acetyl-CoA:carbon-dioxide ligase (ADP-forming)	cpd00022 + cpd12543 => cpd00070 + cpd12848	Acetyl-CoA + Carboxybiotin-carboxyl-carrier protein => Malonyl-CoA + Holo-[carboxylase]	|6.4.1.2|	c	-10.65
	rxn00907	5,10-methylenetetrahydrofolate:NADP+ oxidoreductase	cpd00006 + cpd00125 <=> cpd00005 + cpd00347	TPN + 5,10-Methylene-THF <=> TPNH + 5,10-Methenyltetrahydrofolate	1.5.1.5	c	1.92
	rxn00566	L-Cysteine L-homocysteine-lyase (deaminating)	cpd00001 + cpd00084 => cpd00013 + cpd00020 + cpd00239	H2O + L-Cysteine => NH3 + Pyruvate + H2S	4.1.99.1|4.4.1.1|4.4.1.8	c	1.761
	rxn09988	alpha-N-arabinofuranosidase	(2) cpd00001 + cpd12115 => (3) cpd00224	2 H2O + Arabinan => 3 arabinose	|3.2.1.55|	c	-1.546
	rxn12634	aminopeptidase	cpd00001 + cpd11592 <=> cpd00023 + cpd00033	H2O + gly-glu-L <=> GLU + Gly		c	-0.463
	rxn10261	isotetradecanoyl-CDPdiacylglycerol:sn-glycerol-3-phosphate 3-phosphatidyltransferase	cpd00080 + cpd15685 <=> cpd00046 + cpd15718	GLYC-3-P + CDP-1,2-diisotetradecanoylglycerol <=> CMP + Diisotetradecanoylphosphatidylglycerophosphate	|2.7.8.5|	c	-4.5
	rxn03068	(R)-2,3-Dihydroxy-3-methylbutanoate:NADP+ oxidoreductase	cpd00006 + cpd02498 <=> cpd00005 + cpd00067 + cpd02569	TPN + 2,3-Dihydroxy-isovalerate <=> TPNH + H+ + 2-Oxo-3-hydroxyisovalerate	|1.1.1.86|	c	6.22
	rxn09108	Phosphatidylglycerol synthase (n-C12:0)	cpd00080 + cpd15417 <=> cpd00046 + cpd15542	GLYC-3-P + CDP-1,2-didodecanoylglycerol <=> CMP + Phosphatidylglycerophosphate didodecanoyl	|2.7.8.5|	c	-4.5
	rxn05618	manganese transport in via proton symport	cpd00030[e] + cpd00067[e] => cpd00030 + cpd00067	Mn2+[e] + H+[e] => Mn2+ + H+	|TC-2.A.55|2.A.55|	c	0
	rxn05534	Dipeptide transport via ABC system (gly-glu)	cpd00001 + cpd00002 + cpd11592[e] => cpd00008 + cpd00009 + cpd00067 + cpd11592	H2O + ATP + gly-glu-L[e] => ADP + Phosphate + H+ + gly-glu-L	|TC-3.A.1.5|3.A.1.5|	c	-6.817
	rxn01226	Guanosine ribohydrolase	cpd00001 + cpd00311 <=> cpd00105 + cpd00207	H2O + Guanosine <=> D-Ribose + GNN	|3.2.2.1|3.2.2.8|	c	-0.733
	rxn05223	Biotin ABC transporter	cpd00001 + cpd00002 + cpd00104[e] => cpd00008 + cpd00009 + cpd00067 + cpd00104	H2O + ATP + BIOT[e] => ADP + Phosphate + H+ + BIOT		c	-6.817
	rxn10473	chlorideion transport out via diffusion	cpd00099[e] <=> cpd00099	HCl[e] <=> HCl		c	0
	rxn01672	dCTP aminohydrolase	cpd00001 + cpd00067 + cpd00356 => cpd00013 + cpd00358	H2O + H+ + dCTP => NH3 + dUTP	3.5.4.13	c	-5.143
	rxn02504	2-Amino-4-hydroxy-6-(D-erythro-1,2,3-trihydroxypropyl)-7,8-	cpd02961 <=> cpd00229 + cpd00954	Dihydroneopterin <=> Glycolaldehyde + 6-hydroxymethyl dihydropterin	|4.1.2.25|	c	2.56
	rxn05247	FACOAL140(ISO)	cpd00002 + cpd00010 + cpd00067 + cpd11430 => cpd00012 + cpd00018 + cpd11435	ATP + CoA + H+ + fa1 => PPi + AMP + fa1coa	|6.2.1.3|	c	-4.296
	rxn00881	myo-Inositol 1-phosphate phosphahydrolase	cpd00001 + cpd00867 => cpd00009 + cpd00067 + cpd00121	H2O + Inositol 1-phosphate => Phosphate + H+ + Bios I	3.1.3.25	c	-2.317
	rxn12642	aminopeptidase	cpd00001 + cpd11584 <=> cpd00035 + cpd00119	H2O + Ala-His <=> ALA + L-Histidine		c	-0.463
	rxn10264	isohexadecanoyl-CDPdiacylglycerol:sn-glycerol-3-phosphate 3-phosphatidyltransferase	cpd00080 + cpd15688 <=> cpd00046 + cpd15721	GLYC-3-P + CDP-1,2-diisohexadecanoylglycerol <=> CMP + Diisohexadecanoylphosphatidylglycerophosphate	|2.7.8.5|	c	-4.5
	rxn01300	ATP:L-homoserine O-phosphotransferase	cpd00002 + cpd00227 <=> cpd00008 + cpd00809	ATP + L-Homoserine <=> ADP + O-Phospho-L-homoserine	2.7.1.39	c	-4.5
	rxn02914	3-Phosphoserine:2-oxoglutarate aminotransferase	cpd00024 + cpd00738 <=> cpd00023 + cpd02069	2-Oxoglutarate + phosphoserine <=> GLU + 3-Phosphonooxypyruvate	2.6.1.52	c	0
	rxn06076	2'-Deoxycytidine diphosphate:oxidized-thioredoxin 2'-oxidoreductase	cpd00001 + cpd00533 + cpd11420 <= cpd00096 + cpd11421	H2O + dCDP + trdox <= CDP + trdrd	1.17.4.1	c	17.299
	rxn03891	trans-hexaprenyltranstransferase	cpd00113 + cpd00906 => cpd00012 + cpd02590	Isopentenyldiphosphate + all-trans-Hexaprenyl diphosphate => PPi + all-trans-Heptaprenyl diphosphate	|2.5.1.30|	c	-13
	rxn08936	Maltodextrin glucosidase (maltoheptaose)	cpd00001 + cpd15494 <=> cpd00027 + cpd01329	H2O + Maltoheptaose <=> Glucose + Maltohexaose		c	-3.113
	rxn00727	Chorismate pyruvate-lyase (amino-accepting)	cpd00053 + cpd00216 => cpd00020 + cpd00023 + cpd00067 + cpd00093	L-Glutamine + Chorismate => Pyruvate + GLU + H+ + Vitamin L1	4.1.3.27	c	-44.16
	rxn00056	Fe(II):oxygen oxidoreductase	cpd00007 + (4) cpd00067 + (4) cpd10515 <=> (2) cpd00001 + (4) cpd10516	O2 + 4 H+ + 4 Fe2+ <=> 2 H2O + 4 fe3	|1.16.3.1|	c	-8.1737
	rxn02159	L-Histidinol:NAD+ oxidoreductase	cpd00003 + cpd00641 <=> cpd00004 + cpd00067 + cpd01324	NAD + L-Histidinol <=> NADH + H+ + L-Histidinal	|1.1.1.23|	c	5.22
	rxn00742	L-Cystathionine Lysteine-lyase (deaminating)	cpd00001 + cpd00424 => cpd00013 + cpd00084 + cpd00094	H2O + Cystathionine => NH3 + L-Cysteine + 2-Oxobutyrate	|4.4.1.1|	c	-1.837
	rxn05555	iron (II) transport via ABC system	cpd00001 + cpd00002 + cpd10515[e] => cpd00008 + cpd00009 + cpd00067 + cpd10515	H2O + ATP + Fe2+[e] => ADP + Phosphate + H+ + Fe2+		c	-6.817
	rxn08307	CDP-diacylglycerol synthetase (n-C14:0)	cpd00052 + cpd15522 <=> cpd00012 + cpd15423	CTP + 1,2-ditetradecanoyl-sn-glycerol 3-phosphate <=> PPi + CDP-1,2-ditetradecanoylglycerol	|2.7.7.41|	c	1.07
	rxn08810	Lysophospholipase L1 (2-acylglycerophosphoglycerol, n-C12:0) (periplasm)	cpd00001 + cpd15318 <=> cpd00067 + cpd01741 + cpd02090	H2O + 1-Acyl-sn-glycero-3-phosphoglycerol dodecanoyl <=> H+ + ddca + Glycerophosphoglycerol	|3.1.1.5|	c	-2.143
	rxn00818	Raffinose galactohydrolase	cpd00001 + cpd00382 => cpd00076 + cpd00108	H2O + Melitose => SUCR + GALC	|3.2.1.22|	c	-3.113
	rxn03975	FMNH2:NADP+ oxidoreductase	cpd00006 + cpd01270 <= cpd00005 + cpd00050 + cpd00067	TPN + FMNH2 <= TPNH + FMN + H+	|1.5.1.29|	c	18.85
	rxn08756	1-hydroxy-2-methyl-2-(E)-butenyl 4-diphosphate reductase (ipdp)	cpd00004 + cpd00067 + cpd08615 => cpd00001 + cpd00003 + cpd00113	NADH + H+ + 1-Hydroxy-2-methyl-2-butenyl 4-diphosphate => H2O + NAD + Isopentenyldiphosphate		c	-16.857
	rxn03436	(S)-2-Aceto-2-hydroxybutanoate:NADP+ oxidoreductase (isomerizing)	cpd00498 <=> cpd10162	2-Aceto-2-hydroxybutanoate <=> (R)-3-Hydroxy-3-methyl-2-oxopentanoate	|1.1.1.86|5.4.99.3|	c	2.46
	rxn09449	fatty-acid--CoA ligase (octadecanoate)	cpd00002 + cpd00010 + cpd00067 + cpd01080 => cpd00012 + cpd00018 + cpd00327	ATP + CoA + H+ + Stearate => PPi + AMP + strcoa	|6.2.1.3|	c	-2.486
	rxn10217	isopentadecanoyl-1-acylglycerol-3-phosphate O-acyltransferase	cpd11437 + cpd15674 => cpd00010 + cpd15680	fa3coa + 1-isopentadecanoyl-sn-glycerol 3-phosphate => CoA + 1,2-diisopentadecanoyl-sn-glycerol 3-phosphate	|2.3.1.51|	c	-3.614
	rxn00223	xylose isomerase	cpd00027 <=> cpd00082	Glucose <=> Levulose	5.3.1.5	c	-0.89
	rxn09978	beta-glucosidase (methyl-alpha-D-glucoside)	cpd00001 + cpd15584 <=> cpd00027 + cpd00116	H2O + alpha-Methyl-D-glucoside <=> Glucose + Methanol	|3.2.1.21|	c	0.137
	rxn01299	Inosine ribohydrolase	cpd00001 + cpd00246 <=> cpd00105 + cpd00226	H2O + Inosine <=> D-Ribose + HYXN	|3.2.2.1|3.2.2.2|3.2.2.8|	c	-0.733
	rxn00863	L-Histidinal:NAD+ oxidoreductase	cpd00001 + cpd00003 + cpd01324 => cpd00004 + (2) cpd00067 + cpd00119	H2O + NAD + L-Histidinal => NADH + 2 H+ + L-Histidine	|1.1.1.23|	c	-9.803
	rxn01465	(S)-Dihydroorotate amidohydrolase	cpd00001 + cpd00282 <=> cpd00067 + cpd00343	H2O + L-Dihydroorotate <=> H+ + N-Carbamoyl-L-aspartate	3.5.2.3	c	-5.283
	rxn00179	ATP:L-glutamate 5-phosphotransferase	cpd00002 + cpd00023 + cpd00067 <=> cpd00008 + cpd02097	ATP + GLU + H+ <=> ADP + L-Glutamyl 5-phosphate	2.7.2.11	c	2.63
	rxn08818	Lysophospholipase L2 (2-acylglycerophosphotidate, n-C14:0)	cpd00001 + cpd15363 <=> cpd00067 + cpd00080 + cpd03847	H2O + 2-tetradecanoyl-sn-glycerol 3-phosphate <=> H+ + GLYC-3-P + Myristic acid	|3.1.1.5|	c	-2.143
	rxn08792	L-Lactate dehydrogenase (ubiquinone)	cpd00159 + cpd15560 => cpd00020 + cpd15561	LCTT + Ubiquinone-8 => Pyruvate + Ubiquinol-8	1.1.2.3	c	-11.22
	rxn05234	Ribonucleotide reductase: GTP	cpd00038 + cpd11421 => cpd00001 + cpd00241 + cpd11420	GTP + trdrd => H2O + dGTP + trdox	1.17.4.2	c	-17.299
	rxn01520	5,10-Methylenetetrahydrofolate:dUMP C-methyltransferase	cpd00125 + cpd00299 => cpd00298 + cpd00330	5,10-Methylene-THF + dUMP => dTMP + Dihydrofolate	2.1.1.45	c	-15.88
	rxn00800	N6-(1,2-Dicarboxyethyl)AMP AMP-lyase	cpd02375 <=> cpd00018 + cpd00106	Adenylosuccinate <=> AMP + Fumarate	4.3.2.2	c	7.34
	rxn10042	ATP synthase (four protons for one ATP)	cpd00008 + cpd00009 + (4) cpd00067[e] <=> cpd00001 + cpd00002 + (3) cpd00067	ADP + Phosphate + 4 H+[e] <=> H2O + ATP + 3 H+	3.6.3.14	c	6.817
	rxn01331	D-erythrose 4-phosphate:NAD+ oxidoreductase	cpd00001 + cpd00003 + cpd00236 => cpd00004 + (2) cpd00067 + cpd02147	H2O + NAD + D-Erythrose4-phosphate => NADH + 2 H+ + 4-Phosphoerythronate	|1.2.1.72|	c	-9.803
	rxn02789	2-Isopropylmalate hydro-lyase	cpd01646 <=> cpd00001 + cpd01710	2-Isopropylmalate <=> H2O + 2-Isopropylmaleate	4.2.1.33	c	1.473
	rxn05201	Hypoxanthine ion-coupled transport	cpd00067[e] + cpd00226[e] <=> cpd00067 + cpd00226	H+[e] + HYXN[e] <=> H+ + HYXN		c	0
	rxn05161	L-Leucine-ABC transport	cpd00001 + cpd00002 + cpd00107[e] => cpd00008 + cpd00009 + cpd00067 + cpd00107	H2O + ATP + L-Leucine[e] => ADP + Phosphate + H+ + L-Leucine		c	-6.817
	rxn01218	2'-Deoxycytidine 5'-monophosphate phosphohydrolase	cpd00001 + cpd00206 => cpd00009 + cpd00067 + cpd00654	H2O + dCMP => Phosphate + H+ + Deoxycytidine	3.1.3.5|3.1.3.5)	c	-2.317
	rxn12846	Gly-Phe aminopeptidase	cpd00001 + cpd15605 <=> cpd00033 + cpd00066	H2O + Gly-Phe <=> Gly + L-Phenylalanine	|3.4.11.2|	c	10000000
	rxn01044	D-Xylose ketol-isomerase	cpd00154 <=> cpd00259	Xylose <=> D-Xylulose	5.3.1.5	c	-0.89
	rxn09113	Phosphatidylglycerol synthase (n-C18:0)	cpd00080 + cpd15421 <=> cpd00046 + cpd15547	GLYC-3-P + CDP-1,2-dioctadecanoylglycerol <=> CMP + Phosphatidylglycerophosphate dioctadecanoyl	|2.7.8.5|	c	-4.5
	rxn00917	Xanthosine-5'-phosphate:L-glutamine amido-ligase (AMP-forming)	cpd00001 + cpd00002 + cpd00053 + cpd00497 => cpd00012 + cpd00018 + cpd00023 + cpd00067 + cpd00126	H2O + ATP + L-Glutamine + XMP => PPi + AMP + GLU + H+ + GMP	6.3.5.2	c	-4.083
	rxn02186	2,3-Dihydroxy-3-methylbutanoate:NADP+ oxidoreductase (isomerizing)	cpd00005 + cpd00067 + cpd00668 <=> cpd00006 + cpd02498	TPNH + H+ + ALCTT <=> TPN + 2,3-Dihydroxy-isovalerate	1.1.1.86	c	-3.76
	rxn01259	Isomaltose 6-alpha-D-glucanohydrolase	cpd00001 + cpd00217 => (2) cpd00027	H2O + Brachiose => 2 Glucose	|3.2.1.10|	c	-3.113
	rxn00775	ADPribose ribophosphohydrolase	cpd00001 + cpd00251 => cpd00018 + cpd00101	H2O + ADPribose => AMP + Ribose 5-phosphate	|3.6.1.13|	c	-9.313
	rxn00973	citrate hydro-lyase	cpd00137 <=> cpd00260	Citrate <=> Isocitrate	4.2.1.3	c	1.42
	rxn01133	Acetyl-CoA:maltose O-acetyltransferase	cpd00022 + cpd00179 => cpd00010 + cpd01441	Acetyl-CoA + Maltose => CoA + Acetyl-maltose	|2.3.1.79|	c	-3.614
	rxn00781	D-Glyceraldehyde-3-phosphate:NAD+ oxidoreductase(phosphorylating)	cpd00003 + cpd00009 + cpd00102 <=> cpd00004 + cpd00203	NAD + Phosphate + Glyceraldehyde3-phosphate <=> NADH + 1,3-Bisphospho-D-glycerate	1.2.1.12|1.2.1.13|1.2.1.59	c	-0.356
	rxn01575	L-Isoleucine:2-oxoglutarate aminotransferase	cpd00024 + cpd00322 <=> cpd00023 + cpd00508	2-Oxoglutarate + L-Isoleucine <=> GLU + 3MOP	2.6.1.42	c	0
	rxn04954	5-methyltetrahydrofolate:NAD+ oxidoreductase	cpd00003 + cpd00345 <=> cpd00004 + cpd00067 + cpd00125	NAD + 5-Methyltetrahydrofolate <=> NADH + H+ + 5,10-Methylene-THF	|1.5.1.20|	c	3.79
	rxn01870	D-Fructose 1-phosphate D-glyceraldehyde-3-phosphate-lyase	cpd00802 <=> cpd00095 + cpd00448	Fructose 1-phosphate <=> Glycerone phosphate + D-Glyceraldehyde	|4.1.2.13|	c	4.31
	rxn01513	ATP:dTMP phosphotransferase	cpd00002 + cpd00298 <=> cpd00008 + cpd00297	ATP + dTMP <=> ADP + dTDP	2.7.4.12|2.7.4.9	c	0
	rxn00708	Uridine 5'-monophosphate phosphohydrolase	cpd00001 + cpd00091 => cpd00009 + cpd00067 + cpd00249	H2O + UMP => Phosphate + H+ + Uridine	3.1.3.5|3.1.3.5)	c	-2.317
	rxn05155	L-Glutamine-ABC transport	cpd00001 + cpd00002 + cpd00053[e] => cpd00008 + cpd00009 + cpd00053 + cpd00067	H2O + ATP + L-Glutamine[e] => ADP + Phosphate + L-Glutamine + H+	|3.A.1.3|	c	-6.817
	rxn05173	L-Arabinose-ABC transport	cpd00001 + cpd00002 + cpd00224[e] => cpd00008 + cpd00009 + cpd00067 + cpd00224	H2O + ATP + arabinose[e] => ADP + Phosphate + H+ + arabinose	|3.A.1.2|	c	-6.817
	rxn00927	Adenosine ribohydrolase	cpd00001 + cpd00182 <=> cpd00105 + cpd00128	H2O + Adenosine <=> D-Ribose + Adenine	|3.2.2.1|3.2.2.7|3.2.2.8|	c	-0.733
	rxn05466	Ammonia transport via diffusion	cpd00013[e] <=> cpd00013	NH3[e] <=> NH3		c	0
	rxn00016	Hexosaminidase	cpd00001 + cpd01157 => (2) cpd00122	H2O + Chitobiose => 2 GlcNAc	|3.2.1.52|	c	-3.113
	rxn05252	FACOAL170(ISO)	cpd00002 + cpd00010 + cpd00067 + cpd11431 => cpd00012 + cpd00018 + cpd11432	ATP + CoA + H+ + fa11 => PPi + AMP + fa11coa	|6.2.1.3|	c	-4.296
	rxn05147	D-Glucose-ABC transport	cpd00001 + cpd00002 + cpd00027[e] => cpd00008 + cpd00009 + cpd00027 + cpd00067	H2O + ATP + Glucose[e] => ADP + Phosphate + Glucose + H+		c	-6.817
	rxn00011	pyruvate:thiamin diphosphate acetaldehydetransferase	cpd00011 + cpd03049 <= cpd00020 + cpd00056 + cpd00067	CO2 + 2-Hydroxyethyl-ThPP <= Pyruvate + TPP + H+	|1.2.4.1|2.2.1.6|4.1.1.1|	c	6.87
	rxn10195	Teichoic acid (glucose substituted) export	cpd15662 + cpd15666 <=> cpd00286 + cpd15669	Prenol-45n teichoic acid-glucose substituted + Peptidoglycan polymer (n-1 subunits) <=> Undecaprenylphosphate + glycerol teichoic acid (n=45), linked, glucose substituted	|3.6.3.40|	c	-4.5
	rxn08842	Lysophospholipase L2 (2-acylglycerophosphoethanolamine, n-C16:1)	cpd00001 + cpd15340 <=> cpd00067 + cpd00908 + cpd15237	H2O + 2-Acyl-sn-glycero-3-phosphoethanolamine hexadec-9-enoyl <=> H+ + Glycerophosphoethanolamine + hexadecenoate	|3.1.1.5|	c	-2.143
	rxn03084	5'-Phosphoribosylformylglycinamide:L-glutamine amido-ligase	cpd00001 + cpd00002 + cpd00053 + cpd02678 => cpd00008 + cpd00009 + cpd00023 + cpd00067 + cpd02826	H2O + ATP + L-Glutamine + N-Formyl-GAR => ADP + Phosphate + GLU + H+ + 5'-Phosphoribosylformylglycinamidine	6.3.5.3	c	-13.457
	rxn08127	Amylomaltase (maltotetraose)	cpd00179 + cpd01399 <=> cpd00027 + cpd15495	Maltose + Maltotetraose <=> Glucose + Maltopentaose	2.4.1.25	c	0
	rxn00785	D-Fructose 6-phosphate:D-glyceraldehyde-3-phosphate glycolaldehyde	cpd00072 + cpd00102 <=> cpd00198 + cpd00236	Neuberg ester + Glyceraldehyde3-phosphate <=> D-Xylulose5-phosphate + D-Erythrose4-phosphate	2.2.1.1	c	1.75
	rxn08129	Amylomaltase (maltohexaose)	cpd00179 + cpd01329 <=> cpd00027 + cpd15494	Maltose + Maltohexaose <=> Glucose + Maltoheptaose	2.4.1.25	c	0
	rxn08086	1-hexadecanoyl-sn-glycerol 3-phosphate O-acyltransferase (n-C16:0)	cpd15277 + cpd15327 => cpd11493 + cpd15524	Palmitoyl-ACP + 1-hexadecanoyl-sn-glycerol 3-phosphate => ACP + 1,2-dihexadecanoyl-sn-glycerol 3-phosphate	|2.3.1.51|	c	-3.614
	rxn05669	L-valine transport in via proton symport	cpd00067[e] + cpd00156[e] <=> cpd00067 + cpd00156	H+[e] + L-Valine[e] <=> H+ + L-Valine		c	0
	rxn00526	L-arogenate:NAD+ oxidoreductase	cpd00006 + cpd00616 => cpd00005 + cpd00011 + cpd00069	TPN + L-Arogenate => TPNH + CO2 + Tyrosine	|1.3.1.43|1.3.1.78|1.3.1.79|	c	-16.12
	rxn05179	L-Isoleucine-ABC transport	cpd00001 + cpd00002 + cpd00322[e] => cpd00008 + cpd00009 + cpd00067 + cpd00322	H2O + ATP + L-Isoleucine[e] => ADP + Phosphate + H+ + L-Isoleucine		c	-6.817
	rxn00363	Cytidine-5'-monophosphate phosphohydrolase	cpd00001 + cpd00046 => cpd00009 + cpd00067 + cpd00367	H2O + CMP => Phosphate + H+ + Cytidine	3.1.3.5|3.1.3.5)	c	-2.317
	rxn05540	Dipeptide transport via ABC system (ala-gln)	cpd00001 + cpd00002 + cpd11587[e] => cpd00008 + cpd00009 + cpd00067 + cpd11587	H2O + ATP + Ala-Gln[e] => ADP + Phosphate + H+ + Ala-Gln	|TC-3.A.1.5|3.A.1.5|	c	-6.817
	rxn01987	Deoxyribokinase	cpd00008 + cpd00510 <=> cpd00002 + cpd01242	ADP + deoxyribose-5-phosphate <=> ATP + Thyminose	|2.7.1.15|	c	4.5
	rxn01291	L-Arabitol:NADP+ 1-oxidoreductase	cpd00006 + cpd00417 <=> cpd00005 + cpd00067 + cpd00224	TPN + L-Lyxitol <=> TPNH + H+ + arabinose	|1.1.1.21|	c	4.7
	rxn13784	RNA transcription	NONE => cpd17043	NONE		c	10000000
	rxn01485	D-Glucosamine 1-phosphate 1,6-phosphomutase	cpd03671 <=> cpd00288	D-Glucosamine1-phosphate <=> D-Glucosamine phosphate	5.4.2.10|5.4.2.2	c	0
	rxn03408	UDP-N-acetylglucosamine-N-acetylmuramyl-(pentapeptide)pyrophosphoryl-undecaprenol N-acetylglucosamine transferase	cpd00037 + cpd03494 <=> cpd00014 + cpd03495	UDP-N-acetylglucosamine + Undecaprenyl-diphospho-N-acetylmuramoyl-L-alanyl-D-glutamyl-meso-2,6-diaminopimeloyl-D-alanyl-D-alanine <=> UDP + Undecaprenyl-diphospho-N-acetylmuramoyl--N-acetylglucosamine-L-ala-D-glu-meso-2-6-diaminopimeloyl-D-ala-D-ala	|2.4.1.227|	c	-1.7
	rxn05671	D-xylose transport in via proton symport	cpd00067[e] + cpd00154[e] <=> cpd00067 + cpd00154	H+[e] + Xylose[e] <=> H+ + Xylose		c	0
	rxn01670	Nicotinamide ribonucleotide phosphohydrolase	cpd00001 + cpd00355 => cpd00009 + cpd00067 + cpd02016	H2O + NMN => Phosphate + H+ + N-Ribosylnicotinamide	|3.1.3.5|	c	-2.317
	rxn01304	Succinyl-CoA:L-homoserine O-succinyltransferase	cpd00078 + cpd00227 => cpd00010 + cpd00822	Succinyl-CoA + L-Homoserine => CoA + O-Succinyl-L-homoserine	2.3.1.46	c	-3.614
	rxn00758	sn-Glycero-3-phosphocholine glycerophosphohydrolase	cpd00001 + cpd00507 => cpd00080 + cpd00098	H2O + Glycerophosphocholine => GLYC-3-P + Choline	3.1.4.2|3.1.4.46	c	-4.813
	rxn02400	Nicotinate D-ribonucleotide phosphohydrolase	cpd00001 + cpd00873 => cpd00009 + cpd00067 + cpd03471	H2O + Nicotinate ribonucleotide => Phosphate + H+ + Nicotinate D-ribonucleoside	|3.1.3.5|	c	-2.317
	rxn00392	ATP:riboflavin 5'-phosphotransferase	cpd00002 + cpd00220 <=> cpd00008 + cpd00050	ATP + RIBF <=> ADP + FMN	2.7.1.26	c	-4.5
	rxn10222	isotetradecanoyl-phosphatidate cytidylyltransferase	cpd00052 + cpd15679 <=> cpd00012 + cpd15685	CTP + 1,2-diisotetradecanoyl-sn-glycerol 3-phosphate <=> PPi + CDP-1,2-diisotetradecanoylglycerol	|2.7.7.41|	c	1.07
	rxn03958	1-Deoxy-D-xylulose-5-phosphate isomeroreductase	cpd00006 + cpd08286 <=> cpd00005 + cpd00067 + cpd08289	TPN + 2-C-methyl-D-erythritol4-phosphate <=> TPNH + H+ + 1-deoxy-D-xylulose5-phosphate	|1.1.1.267|	c	5.18
	rxn01360	(S)-Dihydroorotate:oxygen oxidoreductase	cpd00007 + cpd00282 => cpd00025 + cpd00247	O2 + L-Dihydroorotate => H2O2 + Orotate	|1.3.3.1|1.3.99.11|	c	-26.9297
	rxn03194	(S)-2-Aceto-2-hydroxybutanoate pyruvate-lyase (carboxylating)	cpd00094 + cpd03049 <=> cpd00056 + cpd00498	2-Oxobutyrate + 2-Hydroxyethyl-ThPP <=> TPP + 2-Aceto-2-hydroxybutanoate	|2.2.1.6|	c	-3.66
	rxn01255	5-O-(1-Carboxyvinyl)-3-phosphoshikimate phosphate-lyase	cpd00932 => cpd00009 + cpd00067 + cpd00216	O5-(1-Carboxyvinyl)-3-phosphoshikimate => Phosphate + H+ + Chorismate	4.2.3.5	c	-13.424
	rxn09296	hydrogen peroxide reductase (thioredoxin)	cpd00025 + cpd11421 => (2) cpd00001 + cpd11420	H2O2 + trdrd => 2 H2O + trdox		c	-81.776
	rxn12646	aminopeptidase	cpd00001 + cpd11580 <=> cpd00033 + cpd00053	H2O + Gly-Gln <=> Gly + L-Glutamine		c	-0.463
	rxn09110	Phosphatidylglycerol synthase (n-C14:1)	cpd00080 + cpd15422 <=> cpd00046 + cpd15544	GLYC-3-P + CDP-1,2-ditetradec-7-enoylglycerol <=> CMP + Phosphatidylglycerophosphate ditetradec-7-enoyl	|2.7.8.5|	c	-4.5
	rxn00836	IMP:pyrophosphate phosphoribosyltransferase	cpd00012 + cpd00114 <= cpd00103 + cpd00226	PPi + IMP <= PRPP + HYXN	2.4.2.8	c	3.01
	rxn00776	Uracil hydro-lyase (adding D-ribose 5-phosphate)	cpd00092 + cpd00101 => cpd00001 + cpd00859	Uracil + Ribose 5-phosphate => H2O + Pseudouridine 5'-phosphate	|4.2.1.70|	c	-11.947
	rxn00650	membrane alanyl aminopeptidase	cpd00001 + cpd01017 <=> cpd00033 + cpd00084	H2O + Cys-Gly <=> Gly + L-Cysteine	|3.4.11.2|3.4.11.1|3.4.11.23|3.4.13.3|	c	-0.463
	rxn08848	Lysophospholipase L2 (2-acylglycerophosphoglycerol, n-C16:0)	cpd00001 + cpd15346 <=> cpd00067 + cpd00214 + cpd02090	H2O + 2-Acyl-sn-glycero-3-phosphoglycerol hexadecanoyl <=> H+ + Palmitate + Glycerophosphoglycerol	|3.1.1.5|	c	-2.143
	rxn00670	acetyl-CoA:phosphate acetyltransferase	cpd00009 + cpd00067 + cpd00086 <=> cpd00010 + cpd01844	Phosphate + H+ + Propanoyl-CoA <=> CoA + Propanoyl phosphate	|2.3.1.8|	c	3.69
	rxn00184	L-Glutamate:NADP+ oxidoreductase (deaminating)	cpd00001 + cpd00006 + cpd00023 <=> cpd00005 + cpd00013 + cpd00024 + cpd00067	H2O + TPN + GLU <=> TPNH + NH3 + 2-Oxoglutarate + H+	1.4.1.3|1.4.1.4	c	8.687
	rxn01602	Dihydrofolate:NADP+ oxidoreductase	cpd00006 + cpd00330 <=> cpd00005 + cpd00067 + cpd00393	TPN + Dihydrofolate <=> TPNH + H+ + FOL	|1.5.1.3|	c	-4.41
	rxn08802	Lysophospholipase L1 (2-acylglycerophosphotidate, n-C18:1) (periplasm)	cpd00001 + cpd15328 <=> cpd00067 + cpd00080 + cpd15269	H2O + 1-octadec-11-enoyl-sn-glycerol 3-phosphate <=> H+ + GLYC-3-P + octadecenoate	|3.1.1.5|	c	-2.143
	rxn01211	5,10-Methenyltetrahydrofolate 5-hydrolase(decyclizing)	cpd00001 + cpd00347 <=> cpd00067 + cpd00201	H2O + 5,10-Methenyltetrahydrofolate <=> H+ + 10-Formyl-THF	3.5.4.9|6.3.4.3	c	-0.613
	rxn03147	1-(5-Phosphoribosyl)-5-amino-4-carboxyimidazole:L-aspartate ligase	cpd00002 + cpd00041 + cpd02893 => cpd00008 + cpd00009 + (2) cpd00067 + cpd02921	ATP + Aspartate + 5'-Phosphoribosyl-4-carboxy-5-aminoimidazole => ADP + Phosphate + 2 H+ + SAICAR	6.3.2.6	c	-16.084
	rxn10218	anteisopentadecanoyl-1-acylglycerol-3-phosphate O-acyltransferase	cpd11439 + cpd15675 => cpd00010 + cpd15681	fa4coa + 1-anteisopentadecanoyl-sn-glycerol 3-phosphate => CoA + 1,2-dianteisopentadecanoyl-sn-glycerol 3-phosphate	|2.3.1.51|	c	-3.614
	rxn05287	GGTT	cpd00113 + cpd00289 => cpd00012 + cpd02591	Isopentenyldiphosphate + Geranylgeranyl diphosphate => PPi + pendp		c	-13
	rxn00726	Chorismate pyruvate-lyase (amino-accepting)	cpd00013 + cpd00216 => cpd00001 + cpd00020 + cpd00067 + cpd00093	NH3 + Chorismate => H2O + Pyruvate + H+ + Vitamin L1	|4.1.3.27|	c	-39.437
	rxn02373	L-Glutamate-5-semialdehyde:NADP+ 5-oxidoreductase (phosphorylationg)	cpd00006 + cpd00009 + cpd00858 <= cpd00005 + cpd02097	TPN + Phosphate + L-Glutamate5-semialdehyde <= TPNH + L-Glutamyl 5-phosphate	1.2.1.41	c	-0.356
	rxn05581	glycerol transport in/out via diffusion reversible	cpd00100 <=> cpd00100[e]	GLYC <=> GLYC[e]		c	0
	rxn02835	1-(5-phospho-D-ribosyl)-AMP 1,6-hydrolase	cpd00001 + cpd01777 <=> cpd02979	H2O + Phosphoribosyl-AMP <=> phosphoribosylformiminoaicar-phosphate	3.5.4.19	c	4.037
	rxn05236	Ribonucleotide reductase: UTP	cpd00062 + cpd11421 => cpd00001 + cpd00358 + cpd11420	UTP + trdrd => H2O + dUTP + trdox	1.17.4.2	c	-17.299
	rxn04996	dimethyallyl diphosphate:NADP+ oxidoreductase	cpd00001 + cpd00006 + cpd00202 <= cpd00005 + cpd00067 + cpd08615	H2O + TPN + DMAPP <= TPNH + H+ + 1-Hydroxy-2-methyl-2-butenyl 4-diphosphate	|1.17.1.2|	c	16.197
	rxn04082	L-ribulose-5-phosphate 4-epimerase	cpd00808 <=> cpd00198	L-Ribulose 5-phosphate <=> D-Xylulose5-phosphate	5.1.3.4	c	0
	rxn00988	Acetoacetate:CoA ligase (AMP-forming)	cpd00002 + cpd00010 + cpd00067 + cpd00142 => cpd00012 + cpd00018 + cpd00279	ATP + CoA + H+ + Acetoacetate => PPi + AMP + Acetoacetyl-CoA	|6.2.1.16|	c	-2.486
	rxn01137	Adenosine aminohydrolase	cpd00001 + cpd00067 + cpd00182 <=> cpd00013 + cpd00246	H2O + H+ + Adenosine <=> NH3 + Inosine	3.5.4.4	c	-8.483
	rxn03136	1-(5'-Phosphoribosyl)-5-amino-4-(N-succinocarboxamide)-imidazole	cpd02921 <=> cpd00106 + cpd02851	SAICAR <=> Fumarate + AICAR	4.3.2.2	c	7.34
	rxn00138	Deamino-NAD+:ammonia ligase (AMP-forming)	cpd00002 + cpd00013 + cpd00638 => cpd00003 + cpd00012 + cpd00018	ATP + NH3 + Deamido-NAD => NAD + PPi + AMP	6.3.1.5	c	-3.52
	rxn10174	maltohexaose transport via ABC system	cpd00001 + cpd00002 + cpd01329[e] => cpd00008 + cpd00009 + cpd00067 + cpd01329	H2O + ATP + Maltohexaose[e] => ADP + Phosphate + H+ + Maltohexaose		c	-6.817
	rxn00763	Glycerol:NAD+ oxidoreductase	cpd00003 + cpd00100 <=> cpd00004 + cpd00067 + cpd00448	NAD + GLYC <=> NADH + H+ + D-Glyceraldehyde	1.1.1.1|1.1.1.2|1.1.1.21|1.1.1.72	c	5.22
	rxn08850	Lysophospholipase L2 (2-acylglycerophosphoglycerol, n-C18:0)	cpd00001 + cpd15348 <=> cpd00067 + cpd01080 + cpd02090	H2O + 2-Acyl-sn-glycero-3-phosphoglycerol octadecanoyl <=> H+ + Stearate + Glycerophosphoglycerol	|3.1.1.5|	c	-2.143
	rxn00499	(S)-Lactate:NAD+ oxidoreductase	cpd00003 + cpd00159 <=> cpd00004 + cpd00020 + cpd00067	NAD + LCTT <=> NADH + Pyruvate + H+	|1.1.1.27|	c	6.22
	rxn06023	CoA:apo-[acyl-carrier-protein] pantetheinephosphotransferase	cpd00010 + cpd12370 <=> cpd00045 + cpd11493	CoA + apo-ACP <=> PAP + ACP	2.7.8.7	c	-4.5
	rxn05250	FACOAL160(ISO)	cpd00002 + cpd00010 + cpd00067 + cpd11440 => cpd00012 + cpd00018 + cpd11441	ATP + CoA + H+ + fa6 => PPi + AMP + fa6coa	|6.2.1.3|	c	-4.296
	rxn04113	isopentenyl-diphosphate:NAD(P)+ oxidoreductase	cpd00005 + cpd00067 + cpd08615 => cpd00001 + cpd00006 + cpd00113	TPNH + H+ + 1-Hydroxy-2-methyl-2-butenyl 4-diphosphate => H2O + TPN + Isopentenyldiphosphate	|1.17.1.2|	c	-16.857
	rxn12633	aminopeptidase	cpd00001 + cpd11593 <=> cpd00035 + cpd00041	H2O + ala-L-asp-L <=> ALA + Aspartate		c	-0.463
	rxn00711	UMP:pyrophosphate phosphoribosyltransferase	cpd00012 + cpd00091 <= cpd00092 + cpd00103	PPi + UMP <= Uracil + PRPP	2.4.2.9	c	3.01
	rxn10309	stearoyl-lipoteichoic acid synthesis (n=24), linked, N-acetylglucosamine substituted	(24) cpd00037 + cpd15748 <=> (24) cpd00014 + cpd15766	24 UDP-N-acetylglucosamine + Stearoyllipoteichoic acid (n=24), linked, unsubstituted <=> 24 UDP + Stearoyllipoteichoic acid (n=24), linked, N-acetyl-D-glucosamine	|2.7.8.-|	c	-40.8
	rxn00612	sn-Glycerol-3-phosphate:NADP+ 2-oxidoreductase	cpd00006 + cpd00080 <=> cpd00005 + cpd00067 + cpd00095	TPN + GLYC-3-P <=> TPNH + H+ + Glycerone phosphate	1.1.1.261|1.1.1.94	c	3.76
	rxn00239	ATP:(d)GMP phosphotransferase	cpd00002 + cpd00126 <=> cpd00008 + cpd00031	ATP + GMP <=> ADP + GDP	2.7.4.8	c	0
	rxn08821	Lysophospholipase L2 (2-acylglycerophosphotidate, n-C16:1)	cpd00001 + cpd15354 <=> cpd00067 + cpd00080 + cpd15237	H2O + 2-hexadec-9-enoyl-sn-glycerol 3-phosphate <=> H+ + GLYC-3-P + hexadecenoate	|3.1.1.5|	c	-2.143
	rxn10315	isohexadecanoyl-lipoteichoic acid synthesis (n=24), linked, N-acetylglucosamine substituted	(24) cpd00037 + cpd15754 <=> (24) cpd00014 + cpd15772	24 UDP-N-acetylglucosamine + Isohexadecanoyllipoteichoic acid (n=24), linked, unsubstituted <=> 24 UDP + Isohexadecanoyllipoteichoic acid (n=24), linked, N-acetyl-D-glucosamine	|2.7.8.-|	c	-40.8
	rxn12641	aminopeptidase	cpd00001 + cpd11585 <=> cpd00033 + cpd00035	H2O + L-alanylglycine <=> Gly + ALA		c	-0.463
	rxn08838	Lysophospholipase L2 (2-acylglycerophosphoethanolamine, n-C12:0)	cpd00001 + cpd15336 <=> cpd00067 + cpd00908 + cpd01741	H2O + 2-Acyl-sn-glycero-3-phosphoethanolamine dodecanoyl <=> H+ + Glycerophosphoethanolamine + ddca	|3.1.1.5|	c	-2.143
	rxn10211	palmitoyl-1-acylglycerol-3-phosphate O-acyltransferase	cpd00134 + cpd15327 => cpd00010 + cpd15524	Palmitoyl-CoA + 1-hexadecanoyl-sn-glycerol 3-phosphate => CoA + 1,2-dihexadecanoyl-sn-glycerol 3-phosphate	|2.3.1.51|	c	-3.614
	rxn01507	2'-Deoxyadenosine 5'-monophosphate phosphohydrolase	cpd00001 + cpd00294 => cpd00009 + cpd00067 + cpd00438	H2O + dAMP => Phosphate + H+ + Deoxyadenosine	3.1.3.5|3.1.3.5)	c	-2.317
	rxn05533	Dipeptide transport via ABC system (ala-asp)	cpd00001 + cpd00002 + cpd11593[e] => cpd00008 + cpd00009 + cpd00067 + cpd11593	H2O + ATP + ala-L-asp-L[e] => ADP + Phosphate + H+ + ala-L-asp-L	|TC-3.A.1.5|3.A.1.5|	c	-6.817
	rxn02305	2-Methyl-4-amino-5-hydroxymethylpyrimidine-diphosphate:4-methyl-5-	cpd00067 + cpd02654 + cpd02894 <=> cpd00012 + cpd00793	H+ + 4-Methyl-5--2-phosphoethyl-thiazole + 4-Amino-2-methyl-5-diphosphomethylpyrimidine <=> PPi + TMP	2.5.1.3	c	-0.07
	rxn01000	Prephenate hydro-lyase (decarboxylating)	cpd00067 + cpd00219 => cpd00001 + cpd00011 + cpd00143	H+ + Prephenate => H2O + CO2 + Phenylpyruvate	4.2.1.51|4.2.1.91	c	-29.067
	rxn00171	acetaldehyde:NAD+ oxidoreductase (CoA-acetylating)	cpd00003 + cpd00010 + cpd00071 <=> cpd00004 + cpd00022 + cpd00067	NAD + CoA + AALD <=> NADH + Acetyl-CoA + H+	1.2.1.10	c	-4.696
	rxn00410	UTP:ammonia ligase(ADP-forming)	cpd00002 + cpd00013 + cpd00062 <=> cpd00008 + cpd00009 + cpd00052 + (2) cpd00067	ATP + NH3 + UTP <=> ADP + Phosphate + CTP + 2 H+	|6.3.4.2|	c	-1.674
	rxn00772	ATP:D-ribose 5-phosphotransferase	cpd00002 + cpd00105 <=> cpd00008 + cpd00101	ATP + D-Ribose <=> ADP + Ribose 5-phosphate	2.7.1.15	c	-4.5
	rxn12849	Gly-Leu ABC transporters	cpd00001 + cpd00002 + cpd15604[e] => cpd00008 + cpd00009 + cpd15604	H2O + ATP + Gly-Leu[e] => ADP + Phosphate + Gly-Leu	|3.A.1.5|	c	2.713
	rxn05144	rxn05144	cpd00053 + cpd00102 + cpd00171 => (3) cpd00001 + cpd00009 + cpd00016 + cpd00023 + (2) cpd00067	L-Glutamine + Glyceraldehyde3-phosphate + D-Ribulose5-phosphate => 3 H2O + Phosphate + Pyridoxal phosphate + GLU + 2 H+		c	-52.835
	rxn08312	CDP-diacylglycerol synthetase (n-C18:1)	cpd00052 + cpd15527 <=> cpd00012 + cpd15420	CTP + 1,2-dioctadec-11-enoyl-sn-glycerol 3-phosphate <=> PPi + CDP-1,2-dioctadec-11-enoylglycerol	|2.7.7.41|	c	1.07
	rxn03892	PPTT	cpd00113 + cpd02591 => cpd00012 + cpd00906	Isopentenyldiphosphate + pendp => PPi + all-trans-Hexaprenyl diphosphate	|2.5.1.33|	c	-13
	rxn08309	CDP-diacylglycerol synthetase (n-C16:0)	cpd00052 + cpd15524 <=> cpd00012 + cpd15419	CTP + 1,2-dihexadecanoyl-sn-glycerol 3-phosphate <=> PPi + CDP-1,2-dihexadecanoylglycerol	|2.7.7.41|	c	1.07
	rxn01127	ATP:AMP phosphotransferase	cpd00002 + cpd00294 <=> cpd00008 + cpd00177	ATP + dAMP <=> ADP + dADP	2.7.4.11|2.7.4.3	c	0
	rxn05543	Dipeptide transport via ABC system (ala-his)	cpd00001 + cpd00002 + cpd11584[e] => cpd00008 + cpd00009 + cpd00067 + cpd11584	H2O + ATP + Ala-His[e] => ADP + Phosphate + H+ + Ala-His	|TC-3.A.1.5|3.A.1.5|	c	-6.817
	rxn01021	Methylthioadenosine methylthioribohydrolase	cpd00001 + cpd00147 <=> cpd00128 + cpd01981	H2O + MTA <=> Adenine + methylthioribose	3.2.2.16|3.2.2.9	c	-0.733
	rxn08799	Lysophospholipase L1 (2-acylglycerophosphotidate, n-C16:0) (periplasm)	cpd00001 + cpd15327 <=> cpd00067 + cpd00080 + cpd00214	H2O + 1-hexadecanoyl-sn-glycerol 3-phosphate <=> H+ + GLYC-3-P + Palmitate	|3.1.1.5|	c	-2.143
	rxn01270	L-Aspartate:2-oxoglutarate aminotransferase	cpd00032 + cpd00616 <=> cpd00041 + cpd00219	Oxaloacetate + L-Arogenate <=> Aspartate + Prephenate	|2.6.1.57|2.6.1.78|	c	0
	rxn02187	2-Acetolactate methylmutase	cpd00668 <=> cpd02569	ALCTT <=> 2-Oxo-3-hydroxyisovalerate	|5.4.99.3|1.1.1.86|	c	2.46
	rxn00295	UDP-N-acetyl-D-glucosamine 4-epimerase	cpd00037 <=> cpd00175	UDP-N-acetylglucosamine <=> UDP-N-acetyl-D-galactosamine	|5.1.3.7|	c	0
	rxn00251	Orthophosphate:oxaloacetate carboxyl-lyase (phosphorylating)	cpd00009 + cpd00032 + (2) cpd00067 <=> cpd00001 + cpd00011 + cpd00061	Phosphate + Oxaloacetate + 2 H+ <=> H2O + CO2 + PEP	4.1.1.31	c	6.527
	rxn08817	Lysophospholipase L2 (2-acylglycerophosphotidate, n-C12:0)	cpd00001 + cpd15350 <=> cpd00067 + cpd00080 + cpd01741	H2O + 2-dodecanoyl-sn-glycerol 3-phosphate <=> H+ + GLYC-3-P + ddca	|3.1.1.5|	c	-2.143
	rxn00832	IMP 1,2-hydrolase (decyclizing)	cpd00001 + cpd00114 <=> cpd02884	H2O + IMP <=> FAICAR	3.5.4.10	c	-2.583
	rxn00085	L-Glutamate:NADP+ oxidoreductase (transaminating)	cpd00006 + (2) cpd00023 <=> cpd00005 + cpd00024 + cpd00053 + cpd00067	TPN + 2 GLU <=> TPNH + 2-Oxoglutarate + L-Glutamine + H+	1.4.1.13	c	13.41
	rxn12845	Gly-Leu aminopeptidase	cpd00001 + cpd15604 <=> cpd00033 + cpd00107	H2O + Gly-Leu <=> Gly + L-Leucine	|3.4.11.2|	c	10000000
	rxn08815	Lysophospholipase L1 (2-acylglycerophosphoglycerol, n-C18:0) (periplasm)	cpd00001 + cpd15323 <=> cpd00067 + cpd01080 + cpd02090	H2O + 1-Acyl-sn-glycero-3-phosphoglycerol octadecanoyl <=> H+ + Stearate + Glycerophosphoglycerol	|3.1.1.5|	c	-2.143
	rxn03435	(R)-2,3-Dihydroxy-3-methylpentanoate:NADP+ oxidoreductase	cpd00006 + cpd02535 <=> cpd00005 + cpd00067 + cpd10162	TPN + 2,3-Dihydroxy-3-methylvalerate <=> TPNH + H+ + (R)-3-Hydroxy-3-methyl-2-oxopentanoate	|1.1.1.86|	c	6.22
	rxn05306	PHEt6	cpd00066[e] + cpd00067[e] <=> cpd00066 + cpd00067	L-Phenylalanine[e] + H+[e] <=> L-Phenylalanine + H+	|TC-2.A.3.1|2.A.3.1|	c	0
	rxn09114	Phosphatidylglycerol synthase (n-C18:1)	cpd00080 + cpd15420 <=> cpd00046 + cpd15548	GLYC-3-P + CDP-1,2-dioctadec-11-enoylglycerol <=> CMP + Phosphatidylglycerophosphate dioctadec-11-enoyl	|2.7.8.5|	c	-4.5
	rxn00474	L-Serine hydro-lyase (adding indoleglycerol-phosphate)	cpd00054 + cpd00359 => cpd00001 + cpd00065	Serine + indol => H2O + Tryptophan	4.2.1.20	c	-11.947
	rxn02380	beta-D-Glucose 6-phosphate ketol-isomerase	cpd00863 <=> cpd00072	beta-D-Glucose 6-phosphate <=> Neuberg ester	|5.3.1.9|	c	-0.89
	rxn00808	ATP:D-galactose 1-phosphotransferase	cpd00002 + cpd00108 <=> cpd00008 + cpd00348	ATP + GALC <=> ADP + alpha-D-Galactose1-phosphate	2.7.1.6	c	-4.5
	rxn05231	Ribonucleotide reductase: ADP	cpd00008 + cpd11421 => cpd00001 + cpd00177 + cpd11420	ADP + trdrd => H2O + dADP + trdox	1.17.4.1	c	-17.299
	rxn12510	ATP:pantothenate 4'-phosphotransferase	cpd00002 + cpd00644 <=> cpd00008 + cpd02201	ATP + PAN <=> ADP + D-4-Phosphopantothenate	2.7.1.33	c	-4.5
	rxn00559	D-Mannose-6-phosphate ketol-isomerase	cpd00235 <=> cpd00072	D-Mannose6-phosphate <=> Neuberg ester	5.3.1.8	c	-0.89
	rxn01964	L-Serine hydro-lyase (adding indoleglycerol-phosphate)	cpd00054 + cpd02210 => cpd00001 + cpd00065 + cpd00102	Serine + Indoleglycerol phosphate => H2O + Tryptophan + Glyceraldehyde3-phosphate	4.2.1.20	c	-9.167
	rxn10263	anteisopentadecanoyl-CDPdiacylglycerol:sn-glycerol-3-phosphate 3-phosphatidyltransferase	cpd00080 + cpd15687 <=> cpd00046 + cpd15720	GLYC-3-P + CDP-1,2-dianteisopentadecanoylglycerol <=> CMP + Dianteisopentadecanoylphosphatidylglycerophosphate	|2.7.8.5|	c	-4.5
	rxn01975	beta-D-Glucose-6-phosphate:NADP+ 1-oxoreductase	cpd00006 + cpd00863 <=> cpd00005 + cpd00067 + cpd00911	TPN + beta-D-Glucose 6-phosphate <=> TPNH + H+ + 6-Phospho-D-glucono-1,5-lactone	|1.1.1.49|	c	-2
	rxn01519	dUTP nucleotidohydrolase	cpd00001 + cpd00358 => cpd00012 + cpd00299	H2O + dUTP => PPi + dUMP	3.6.1.19|3.6.1.23	c	-8.243
	rxn03446	O-Phospho-4-hydroxy-L-threonine phospho-lyase (adding water)	cpd00001 + cpd03607 => cpd00009 + cpd00067 + cpd03608	H2O + 4-(Phosphonooxy)-threonine => Phosphate + H+ + 4-Hydroxy-L-threonine	|4.2.3.1|	c	-2.317
	rxn00020	beta-D-Glucoside glucohydrolase	cpd00001 + cpd00158 => (2) cpd00190	H2O + CELB => 2 beta-D-Glucose	|3.2.1.21|	c	-3.113
	rxn00222	1,4-beta-D-Glucan glucohydrolase	cpd00001 + cpd00158 => (2) cpd00027	H2O + CELB => 2 Glucose	|3.2.1.74|3.2.1.21|	c	-3.113
	rxn10214	isoheptadecanoyl-1-acylglycerol-3-phosphate O-acyltransferase	cpd11432 + cpd15671 => cpd00010 + cpd15677	fa11coa + 1-isoheptadecanoyl-sn-glycerol 3-phosphate => CoA + 1,2-diisoheptadecanoyl-sn-glycerol 3-phosphate	|2.3.1.51|	c	-3.614
	rxn01388	isocitrate hydro-lyase	cpd00260 <=> cpd00001 + cpd00331	Isocitrate <=> H2O + cis-Aconitate	|4.2.1.3|	c	0.053
	rxn01973	N-Succinyl-LL-2,6-diaminoheptanedioate amidohydrolase	cpd00001 + cpd02698 <=> cpd00036 + cpd00504	H2O + N-Succinyl-L-2,6-diaminopimelate <=> Succinate + LL-2,6-Diaminopimelate	3.5.1.18	c	-0.463
	rxn03062	3-Isopropylmalate:NAD+ oxidoreductase	cpd00003 + cpd02693 <=> cpd00004 + cpd00067 + cpd02605	NAD + 3-Isopropylmalate <=> NADH + H+ + 2-isopropyl-3-oxosuccinate	1.1.1.85	c	6.22
	rxn08669	Glycerophosphodiester phosphodiesterase (Glycerophosphoglycerol)	cpd00001 + cpd02090 => cpd00080 + cpd00100	H2O + Glycerophosphoglycerol => GLYC-3-P + GLYC	3.1.4.46	c	-4.813
	rxn02213	3-Dehydroquinate hydro-lyase	cpd00699 => cpd00001 + cpd01716	3-Dehydroquinate => H2O + 3-Dehydroshikimate	4.2.1.10	c	-8.477
	rxn08841	Lysophospholipase L2 (2-acylglycerophosphoethanolamine, n-C16:0)	cpd00001 + cpd15339 <=> cpd00067 + cpd00214 + cpd00908	H2O + 2-Acyl-sn-glycero-3-phosphoethanolamine (n-C16:0) <=> H+ + Palmitate + Glycerophosphoethanolamine	|3.1.1.5|	c	-2.143
	rxn08308	CDP-diacylglycerol synthetase (n-C14:1)	cpd00052 + cpd15523 <=> cpd00012 + cpd15422	CTP + 1,2-ditetradec-7-enoyl-sn-glycerol 3-phosphate <=> PPi + CDP-1,2-ditetradec-7-enoylglycerol	|2.7.7.41|	c	1.07
	rxn03908	ATP: 4-(Cytidine 5'-diphospho)-2-C-methyl-D-erythritol	cpd00002 + cpd08287 <=> cpd00008 + cpd08288	ATP + 4--cytidine5-diphospho-2-C-methyl-D-erythritol <=> ADP + 2-phospho-4--cytidine5-diphospho-2-C-methyl-D-erythritol	|2.7.1.148|	c	-4.5
	rxn01116	D-Ribulose-5-phosphate 3-epimerase	cpd00171 <=> cpd00198	D-Ribulose5-phosphate <=> D-Xylulose5-phosphate	5.1.3.1	c	0
	rxn00122	ATP:FMN adenylyltransferase	cpd00002 + cpd00050 => cpd00012 + cpd00015	ATP + FMN => PPi + FAD	2.7.7.2	c	-13.23
	rxn01434	L-Citrulline:L-aspartate ligase (AMP-forming)	cpd00002 + cpd00041 + cpd00274 <=> cpd00012 + cpd00018 + cpd02152	ATP + Aspartate + Citrulline <=> PPi + AMP + L-Argininosuccinate	6.3.4.5	c	-0.12
	rxn00303	ATP:GTP 3'-pyrophosphotransferase	cpd00002 + cpd00038 <=> cpd00018 + cpd02740	ATP + GTP <=> AMP + Guanosine 3'-diphosphate 5'-triphosphate	|2.7.6.5|	c	-4.5
	rxn08806	Lysophospholipase L1 (2-acylglycerophosphoethanolamine, n-C16:0) (periplasm)	cpd00001 + cpd15316 <=> cpd00067 + cpd00214 + cpd00908	H2O + 1-Acyl-sn-glycero-3-phosphoethanolamine hexadecanoyl <=> H+ + Palmitate + Glycerophosphoethanolamine	|3.1.1.5|	c	-2.143
	rxn01333	Sedoheptulose-7-phosphate:D-glyceraldehyde-3-phosphate	cpd00102 + cpd00238 <=> cpd00072 + cpd00236	Glyceraldehyde3-phosphate + Sedoheptulose7-phosphate <=> Neuberg ester + D-Erythrose4-phosphate	2.2.1.2	c	-1.75
	rxn08935	Maltodextrin glucosidase (maltohexaose)	cpd00001 + cpd01329 <=> cpd00027 + cpd15495	H2O + Maltohexaose <=> Glucose + Maltopentaose		c	-3.113
	rxn05537	Dipeptide transport via ABC system (gly-asp)	cpd00001 + cpd00002 + cpd11589[e] => cpd00008 + cpd00009 + cpd00067 + cpd11589	H2O + ATP + gly-asp-L[e] => ADP + Phosphate + H+ + gly-asp-L	|TC-3.A.1.5|3.A.1.5|	c	-6.817
	rxn05202	Xanthine ion-coupled transport	cpd00067[e] + cpd00309[e] <=> cpd00067 + cpd00309	H+[e] + XAN[e] <=> H+ + XAN	|TC-2.A.40|2.A.40|	c	0
	rxn03933	UDP-N-acetylglucosamine-N-acetylmuramyl-(pentapeptide)pyrophosphoryl-undecaprenol N-acetylglucosamine transferase	cpd00037 + cpd02948 <=> cpd00014 + cpd03491	UDP-N-acetylglucosamine + MurAc(oyl-L-Ala-D-gamma-Glu-L-Lys-D-Ala-D-Ala)-diphospho- undecaprenol <=> UDP + Undecaprenyl-diphospho-N-acetylmuramoyl-(N-acetylglucosamine)-L-alanyl-gamma-D-glutamyl-L-lysyl-D-alanyl-D-alanine	|2.4.1.227|	c	-1.7
	rxn03901	Undecaprenyl-diphosphate phosphohydrolase	cpd00001 + cpd02229 => cpd00009 + cpd00067 + cpd00286	H2O + Undecaprenyldiphosphate => Phosphate + H+ + Undecaprenylphosphate	3.6.1.27	c	-6.817
	rxn02507	1-(2-Carboxyphenylamino)-1-deoxy-D-ribulose-5-phosphate	cpd00067 + cpd00956 => cpd00001 + cpd00011 + cpd02210	H+ + 1-(2-carboxyphenylamino)-1-deoxyribulose 5-phosphate => H2O + CO2 + Indoleglycerol phosphate	4.1.1.48	c	-14.457
	rxn08808	Lysophospholipase L1 (2-acylglycerophosphoethanolamine, n-C18:0) (periplasm)	cpd00001 + cpd00067 + cpd12547 => cpd00908 + cpd01080	H2O + H+ + L-2-Lysophosphatidylethanolamine => Glycerophosphoethanolamine + Stearate	|3.1.1.5|	c	-5.443
	rxn08083	1-tetradecanoyl-sn-glycerol 3-phosphate O-acyltransferase (n-C12:0)	cpd11468 + cpd15325 => cpd11493 + cpd15521	Dodecanoyl-ACP + 1-dodecanoyl-sn-glycerol 3-phosphate => ACP + 1,2-didodecanoyl-sn-glycerol 3-phosphate	|2.3.1.51|	c	-3.614
	rxn10126	succinate dehyrdogenase	cpd00982 + cpd15560 => cpd00015 + cpd15561	FADH2 + Ubiquinone-8 => FAD + Ubiquinol-8	|Undetermined|	c	-12.89
	rxn00882	myo-Inositol 4-phosphate phosphahydrolase	cpd00001 + cpd02230 => cpd00009 + cpd00067 + cpd00121	H2O + Inositol 4-phosphate => Phosphate + H+ + Bios I	|3.1.3.25|	c	-2.317
	rxn02320	5-Amino-2-oxopentanoate:2-oxoglutarate aminotransferase	cpd00024 + cpd00807 <=> cpd00023 + cpd00930	2-Oxoglutarate + L-Histidinol phosphate <=> GLU + Imidazole-acetol phosphate	2.6.1.9	c	-2.46
	rxn03437	(R)-2,3-Dihydroxy-3-methylpentanoate hydro-lyase	cpd02535 => cpd00001 + cpd00508	2,3-Dihydroxy-3-methylvalerate => H2O + 3MOP	|4.2.1.9|	c	-6.747
	rxn10221	anteisoheptadecanoyl-phosphatidate cytidylyltransferase	cpd00052 + cpd15678 <=> cpd00012 + cpd15684	CTP + 1,2-dianteisoheptadecanoyl-sn-glycerol 3-phosphate <=> PPi + CDP-1,2-dianteisoheptadecanoylglycerol	|2.7.7.41|	c	1.07
	rxn08812	Lysophospholipase L1 (2-acylglycerophosphoglycerol, n-C14:1) (periplasm)	cpd00001 + cpd15320 <=> cpd00067 + cpd02090 + cpd15298	H2O + 1-Acyl-sn-glycero-3-phosphoglycerol tetradec-7-enoyl <=> H+ + Glycerophosphoglycerol + tetradecenoate	|3.1.1.5|	c	-2.143
	rxn00953	L-Serine hydro-lyase (adding homocysteine)	cpd00054 + cpd00135 <=> cpd00001 + cpd00424	Serine + L-Homocysteine <=> H2O + Cystathionine	|4.2.1.22|	c	-5.673
	rxn10212	myristoyl-1-acylglycerol-3-phosphate O-acyltransferase	cpd01695 + cpd15331 => cpd00010 + cpd15522	Myristoyl-CoA + 1-tetradecanoyl-sn-glycerol 3-phosphate => CoA + 1,2-ditetradecanoyl-sn-glycerol 3-phosphate	|2.3.1.51|	c	-3.614
	rxn00283	L-Alanine racemase	cpd00035 <=> cpd00117	ALA <=> D-Ala	5.1.1.1	c	0
	rxn08089	1-octadec-7-enoyl-sn-glycerol 3-phosphate O-acyltransferase (n-C18:1)	cpd11825 + cpd15328 => cpd11493 + cpd15527	Octadecenoyl-ACP + 1-octadec-11-enoyl-sn-glycerol 3-phosphate => ACP + 1,2-dioctadec-11-enoyl-sn-glycerol 3-phosphate	|2.3.1.51|	c	-2.954
	rxn00461	Phosphoenolpyruvate:UDP-N-acetyl-D-glucosamine	cpd00037 + cpd00061 <=> cpd00009 + cpd00067 + cpd02820	UDP-N-acetylglucosamine + PEP <=> Phosphate + H+ + UDP-N-acetylglucosamine enolpyruvate	2.5.1.7	c	0.796
	rxn00915	GMP:pyrophosphate phosphoribosyltransferase	cpd00012 + cpd00126 <= cpd00103 + cpd00207	PPi + GMP <= PRPP + GNN	|2.4.2.7|2.4.2.8|2.4.2.22|	c	3.01
	rxn02008	UDP-N-acetylmuramoyl-L-alanine:D-glutamate ligase(ADP-forming)	cpd00002 + cpd00186 + cpd00890 => cpd00008 + cpd00009 + cpd00067 + cpd00525	ATP + D-Glutamate + UDP-N-acetylmuramoyl-L-alanine => ADP + Phosphate + H+ + UDP-N-acetylmuramoyl-L-alanyl-D-glutamate	6.3.2.9	c	-6.354
	rxn02155	ATP:nicotinamide-nucleotide adenylyltransferase	cpd00002 + cpd00873 <=> cpd00012 + cpd00638	ATP + Nicotinate ribonucleotide <=> PPi + Deamido-NAD	2.7.7.1|2.7.7.18	c	1.07
	rxn12645	aminopeptidase	cpd00001 + cpd11581 <=> cpd00033 + cpd00132	H2O + gly-asn-L <=> Gly + L-Asparagine		c	-0.463
	rxn01974	LL-2,6-Diaminoheptanedioate 2-epimerase	cpd00504 <=> cpd00516	LL-2,6-Diaminopimelate <=> meso-2,6-Diaminopimelate	5.1.1.7	c	0
	rxn08847	Lysophospholipase L2 (2-acylglycerophosphoglycerol, n-C14:1)	cpd00001 + cpd15345 => cpd00067 + cpd02090 + cpd15298	H2O + 2-Acyl-sn-glycero-3-phosphoglycerol tetradec-7-enoyl => H+ + Glycerophosphoglycerol + tetradecenoate	|3.1.1.5|	c	-2.803
	rxn09111	Phosphatidylglycerol synthase (n-C16:0)	cpd00080 + cpd15419 <=> cpd00046 + cpd15545	GLYC-3-P + CDP-1,2-dihexadecanoylglycerol <=> CMP + Phosphatidylglycerophosphate dihexadecanoyl	|2.7.8.5|	c	-4.5
	rxn08126	Amylomaltase (maltotriose)	cpd00179 + cpd01262 <=> cpd00027 + cpd01399	Maltose + Maltotriose <=> Glucose + Maltotetraose	2.4.1.25	c	0
	rxn13783	DNA replication	NONE => cpd17042	NONE		c	10000000
	rxn00355	UTP:alpha-D-hexose-1-phosphate uridylyltransferase	cpd00062 + cpd00348 <=> cpd00012 + cpd00043	UTP + alpha-D-Galactose1-phosphate <=> PPi + UDPgalactose	|2.7.7.10|	c	1.07
	rxn00527	L-Tyrosine:2-oxoglutarate aminotransferase	cpd00024 + cpd00069 <=> cpd00023 + cpd00868	2-Oxoglutarate + Tyrosine <=> GLU + 4-Hydroxyphenylpyruvate	2.6.1.1|2.6.1.1 or 2.6.1.9|2.6.1.5|2.6.1.57|2.6.1.9	c	0
	rxn01114	ATP:D-ribulose 5-phosphotransferase	cpd00002 + cpd00258 <=> cpd00008 + cpd00171	ATP + D-Ribulose <=> ADP + D-Ribulose5-phosphate	|2.7.1.16|2.7.1.47|	c	-4.55
	rxn00690	Formate:tetrahydrofolate ligase (ADP-forming)	cpd00002 + cpd00047 + cpd00087 <=> cpd00008 + cpd00009 + cpd00201	ATP + FORM + THF <=> ADP + Phosphate + 10-Formyl-THF	|3.5.4.9|6.3.4.3|	c	-0.874
	rxn03137	10-Formyltetrahydrofolate:5'-phosphoribosyl-5-amino-4-	cpd00201 + cpd02851 <=> cpd00087 + cpd02884	10-Formyl-THF + AICAR <=> THF + FAICAR	2.1.2.3	c	-5.44
	rxn02484	ATP:4-amino-5-hydroxymethyl-2-methylpyrimidine 5-phosphotransferase	cpd00002 + cpd00939 <=> cpd00008 + cpd02775	ATP + Toxopyrimidine <=> ADP + 4-Amino-2-methyl-5-phosphomethylpyrimidine	2.7.1.49	c	-4.5
	rxn05219	L-Methionine ABC transport	cpd00001 + cpd00002 + cpd00060[e] => cpd00008 + cpd00009 + cpd00060 + cpd00067	H2O + ATP + Methionine[e] => ADP + Phosphate + Methionine + H+		c	-6.817
	rxn00260	L-Aspartate:2-oxoglutarate aminotransferase	cpd00024 + cpd00041 <=> cpd00023 + cpd00032	2-Oxoglutarate + Aspartate <=> GLU + Oxaloacetate	2.6.1.1	c	0
	rxn05541	Dipeptide transport via ABC system (ala-glu)	cpd00001 + cpd00002 + cpd11586[e] => cpd00008 + cpd00009 + cpd00067 + cpd11586	H2O + ATP + ala-L-glu-L[e] => ADP + Phosphate + H+ + ala-L-glu-L	|TC-3.A.1.5|3.A.1.5|	c	-6.817
	rxn00555	L-Glutamine:D-fructose-6-phosphate aminotransferase (hexose	cpd00053 + cpd00072 <=> cpd00023 + cpd00288	L-Glutamine + Neuberg ester <=> GLU + D-Glucosamine phosphate	2.6.1.16	c	-6.3
	rxn01997	dTDPglucose 4,6-hydro-lyase	cpd00626 => cpd00001 + cpd00521	dTDPglucose => H2O + dTDP-4-oxo-6-deoxy-D-glucose	4.2.1.46	c	-13.897
	rxn01396	ATP:pyridoxal 5'-phosphotransferase	cpd00002 + cpd00263 <=> cpd00008 + cpd00478	ATP + Pyridoxol <=> ADP + Pyridoxine phosphate	2.7.1.35	c	-4.5
	rxn01069	O-Phospho-L-homoserine phospho-lyase (adding water)	cpd00001 + cpd00809 => cpd00009 + cpd00067 + cpd00161	H2O + O-Phospho-L-homoserine => Phosphate + H+ + threonine	4.2.3.1|4.2.99.2	c	-4.127
	rxn00898	2,3-Dihydroxy-3-methylbutanoate hydro-lyase	cpd02498 => cpd00001 + cpd00123	2,3-Dihydroxy-isovalerate => H2O + 3MOB	4.2.1.9	c	-6.747
	rxn08822	Lysophospholipase L2 (2-acylglycerophosphotidate, n-C18:0)	cpd00001 + cpd15358 <=> cpd00067 + cpd00080 + cpd01080	H2O + 2-octadecanoyl-sn-glycerol 3-phosphate <=> H+ + GLYC-3-P + Stearate	|3.1.1.5|	c	-2.143
	rxn01486	trans,trans-Farnesyl-diphosphate:isopentenyl-diphosphate	cpd00113 + cpd00350 => cpd00012 + cpd00289	Isopentenyldiphosphate + Farnesyldiphosphate => PPi + Geranylgeranyl diphosphate	|2.5.1.29|	c	-13
	rxn10311	anteisoheptadecanoyl-lipoteichoic acid synthesis (n=24), linked, N-acetylglucosamine substituted	(24) cpd00037 + cpd15750 <=> (24) cpd00014 + cpd15768	24 UDP-N-acetylglucosamine + Anteisoheptadecanoyllipoteichoic acid (n=24), linked, unsubstituted <=> 24 UDP + Anteisoheptadecanoyllipoteichoic acid (n=24), linked, N-acetyl-D-glucosamine	|2.7.8.-|	c	-40.8
	rxn01292	L-Arabinose ketol-isomerase	cpd00224 <=> cpd00397	arabinose <=> L-Ribulose	5.3.1.4	c	-0.89
	rxn01682	(1S,2R)-1-C-(indol-3-yl)glycerol 3-phosphate	cpd02210 <=> cpd00102 + cpd00359	Indoleglycerol phosphate <=> Glyceraldehyde3-phosphate + indol	4.1.2.8|4.2.1.20	c	2.78
	rxn02286	UDP-N-acetylmuramate:L-alanine ligase (ADP-forming)	cpd00002 + cpd00035 + cpd00773 => cpd00008 + cpd00009 + cpd00067 + cpd00890	ATP + ALA + UDP-MurNAc => ADP + Phosphate + H+ + UDP-N-acetylmuramoyl-L-alanine	6.3.2.8	c	-6.354
	rxn03407	Undecaprenyl-diphospho-N-acetylmuramoyl-(N-acetylglucosamine)-	cpd00002 + cpd00013 + cpd03491 => cpd00008 + cpd00009 + cpd00067 + cpd03492	ATP + NH3 + Undecaprenyl-diphospho-N-acetylmuramoyl-(N-acetylglucosamine)-L-alanyl-gamma-D-glutamyl-L-lysyl-D-alanyl-D-alanine => ADP + Phosphate + H+ + Undecaprenyl-diphospho-N-acetylmuramoyl-(N-acetylglucosamine)-L-alanyl-D-isoglutaminyl-L-lysyl-D-alanyl-D-alanine	|6.3.1.2|	c	-2.094
	rxn00910	5-methyltetrahydrofolate:NADP+ oxidoreductase	cpd00006 + cpd00345 <=> cpd00005 + cpd00067 + cpd00125	TPN + 5-Methyltetrahydrofolate <=> TPNH + H+ + 5,10-Methylene-THF	|1.5.1.20|1.7.99.5|	c	3.79
	rxn13782	Protein biosynthesis	NONE => cpd17041	NONE		c	10000000
	rxn01301	L-Homoserine:NAD+ oxidoreductase	cpd00003 + cpd00227 <=> cpd00004 + cpd00067 + cpd00346	NAD + L-Homoserine <=> NADH + H+ + L-Aspartic 4-semialdehyde	|1.1.1.3|	c	5.22
	rxn00525	L-arogenate:NAD+ oxidoreductase	cpd00003 + cpd00616 => cpd00004 + cpd00011 + cpd00069	NAD + L-Arogenate => NADH + CO2 + Tyrosine	|1.3.1.43|1.3.1.79|	c	-16.12
	rxn03409	Undecaprenyl-diphospho-N-acetylmuramoyl-(N-acetylglucosamine)-	cpd00002 + cpd00013 + cpd03495 => cpd00008 + cpd00009 + cpd00067 + cpd03496	ATP + NH3 + Undecaprenyl-diphospho-N-acetylmuramoyl--N-acetylglucosamine-L-ala-D-glu-meso-2-6-diaminopimeloyl-D-ala-D-ala => ADP + Phosphate + H+ + Undecaprenyl-diphospho-N-acetylmuramoyl-(N-acetylglucosamine)-L-alanyl-D-glutaminyl-meso-2,6-diaminopimeloyl-D-alanyl-D-alanine	|6.3.1.2|	c	-2.094
	rxn05249	FACOAL150(ISO)	cpd00002 + cpd00010 + cpd00067 + cpd11436 => cpd00012 + cpd00018 + cpd11437	ATP + CoA + H+ + fa3 => PPi + AMP + fa3coa	|6.2.1.3|	c	-4.296
	rxn08840	Lysophospholipase L2 (2-acylglycerophosphoethanolamine, n-C14:1)	cpd00001 + cpd15338 => cpd00067 + cpd00908 + cpd15298	H2O + 2-Acyl-sn-glycero-3-phosphoethanolamine tetradec-7-enoyl => H+ + Glycerophosphoethanolamine + tetradecenoate	|3.1.1.5|	c	-2.803
	rxn10308	myristoyl-lipoteichoic acid synthesis (n=24), linked, N-acetylglucosamine substituted	(24) cpd00037 + cpd15747 <=> (24) cpd00014 + cpd15765	24 UDP-N-acetylglucosamine + Myristoyllipoteichoic acid (n=24), linked, unsubstituted <=> 24 UDP + Myristoyllipoteichoic acid (n=24), linked, N-acetyl-D-glucosamine	|2.7.8.-|	c	-40.8
	rxn05539	Dipeptide transport via ABC system (cgly)	cpd00001 + cpd00002 + cpd01017[e] => cpd00008 + cpd00009 + cpd00067 + cpd01017	H2O + ATP + Cys-Gly[e] => ADP + Phosphate + H+ + Cys-Gly	|TC-3.A.1.5|3.A.1.5|	c	-6.817
	rxn00710	Orotidine-5'-phosphate carboxy-lyase	cpd00067 + cpd00810 => cpd00011 + cpd00091	H+ + Orotidylic acid => CO2 + UMP	4.1.1.23	c	-1.32
	rxn00704	alpha-D-Glucose 1-phosphate 1,6-phosphomutase	cpd00089 <=> cpd00079	Cori ester <=> Robison ester	5.4.2.2|5.4.2.5	c	0
	rxn05596	potassium transport out via proton antiport	cpd00067[e] + cpd00205 <=> cpd00067 + cpd00205[e]	H+[e] + K+ <=> H+ + K+[e]	|TC-2.A.37|2.A.37|	c	0
	rxn12640	aminopeptidase	cpd00001 + cpd11586 <=> cpd00023 + cpd00035	H2O + ala-L-glu-L <=> GLU + ALA		c	-0.463
	rxn00689	Tetrahydrofolate:L-glutamate gamma-ligase (ADP-forming)	cpd00002 + cpd00023 + cpd00087 => cpd00008 + cpd00009 + cpd00067 + cpd06227	ATP + GLU + THF => ADP + Phosphate + H+ + THF-L-glutamate	|6.3.2.17|	c	-6.354
	rxn08803	Lysophospholipase L1 (2-acylglycerophosphoethanolamine, n-C12:0) (periplasm)	cpd00001 + cpd15313 <=> cpd00067 + cpd00908 + cpd01741	H2O + 1-Acyl-sn-glycero-3-phosphoethanolamine dodecanoyl <=> H+ + Glycerophosphoethanolamine + ddca	|3.1.1.5|	c	-2.143
	rxn01637	N2-Acetyl-L-ornithine:2-oxoglutarate aminotransferase	cpd00024 + cpd00342 <=> cpd00023 + cpd00918	2-Oxoglutarate + N-Acetylornithine <=> GLU + 2-Acetamido-5-oxopentanoate	2.6.1.11	c	-1
	rxn00786	D-Fructose-1,6-bisphosphate D-glyceraldehyde-3-phosphate-lyase	cpd00290 <=> cpd00095 + cpd00102	D-Fructose1-6-bisphosphate <=> Glycerone phosphate + Glyceraldehyde3-phosphate	4.1.2.13	c	4.31
	rxn10219	isohexadecanoyl-1-acylglycerol-3-phosphate O-acyltransferase	cpd11441 + cpd15676 => cpd00010 + cpd15682	fa6coa + 1-isohexadecanoyl-sn-glycerol 3-phosphate => CoA + 1,2-diisohexadecanoyl-sn-glycerol 3-phosphate	|2.3.1.51|	c	-3.614
	rxn00157	Acetyl-CoA:formate C-acetyltransferase	cpd00022 + cpd00047 <=> cpd00010 + cpd00020	Acetyl-CoA + FORM <=> CoA + Pyruvate	2.3.1.54	c	5.046
	rxn03175	N-(5'-Phospho-D-ribosylformimino)-5-amino-1-	cpd02979 <=> cpd02991	phosphoribosylformiminoaicar-phosphate <=> phosphoribulosylformimino-AICAR-phosphate	5.3.1.16	c	0.62
	rxn02834	Phosphoribosyl-ATP pyrophosphohydrolase	cpd00001 + cpd01775 => cpd00012 + cpd01777	H2O + Phosphoribosyl-ATP => PPi + Phosphoribosyl-AMP	3.6.1.31	c	-8.243
	rxn00806	L-Leucine:2-oxoglutarate aminotransferase	cpd00024 + cpd00107 <=> cpd00023 + cpd00200	2-Oxoglutarate + L-Leucine <=> GLU + 4MOP	2.6.1.42|2.6.1.6|2.6.1.67	c	0
	rxn01018	Carbamoyl-phosphate:L-aspartate carbamoyltransferase	cpd00041 + cpd00146 => cpd00009 + (2) cpd00067 + cpd00343	Aspartate + Carbamoylphosphate => Phosphate + 2 H+ + N-Carbamoyl-L-aspartate	2.1.3.2	c	-8.984
	rxn00100	ATP:dephospho-CoA 3'-phosphotransferase	cpd00002 + cpd00655 => cpd00008 + cpd00010	ATP + Dephospho-CoA => ADP + CoA	2.7.1.24	c	-4.5
	rxn00762	Glycerol:NAD+ oxidoreductase	cpd00003 + cpd00100 <=> cpd00004 + cpd00067 + cpd00157	NAD + GLYC <=> NADH + H+ + Glycerone	1.1.1.6	c	3.76
	rxn10060	NAD kinase (dTTP)	cpd00003 + cpd00357 <=> cpd00006 + cpd00297	NAD + TTP <=> TPN + dTDP	|2.7.1.23|	c	-4.5
	rxn01807	ATP:pyridoxal 5'-phosphotransferase	cpd00002 + cpd00419 <=> cpd00008 + cpd00493	ATP + PM <=> ADP + Pyridoxamine phosphate	2.7.1.35	c	-4.5
	rxn08816	Lysophospholipase L1 (2-acylglycerophosphoglycerol, n-C18:1) (periplasm)	cpd00001 + cpd15324 <=> cpd00067 + cpd02090 + cpd15269	H2O + 1-Acyl-sn-glycero-3-phosphoglycerol octadec-11-enoyl <=> H+ + Glycerophosphoglycerol + octadecenoate	|3.1.1.5|	c	-2.143
	rxn01858	Deoxyadenosine aminohydrolase	cpd00001 + cpd00067 + cpd00438 => cpd00013 + cpd03279	H2O + H+ + Deoxyadenosine => NH3 + Deoxyinosine	|3.5.4.4|	c	-8.483
	rxn01332	Phosphoenolpyruvate:D-erythrose-4-phosphate	cpd00001 + cpd00061 + cpd00236 => cpd00009 + cpd00067 + cpd02857	H2O + PEP + D-Erythrose4-phosphate => Phosphate + H+ + DAHP	2.5.1.54|4.1.2.15	c	-12.177
	rxn08814	Lysophospholipase L1 (2-acylglycerophosphoglycerol, n-C16:1) (periplasm)	cpd00001 + cpd15322 <=> cpd00067 + cpd02090 + cpd15237	H2O + 1-Acyl-sn-glycero-3-phosphoglycerol hexadec-9-enoyl <=> H+ + Glycerophosphoglycerol + hexadecenoate	|3.1.1.5|	c	-2.143
	rxn12844	Gly-Cys aminopeptidase	cpd00001 + cpd15603 <=> cpd00033 + cpd00084	H2O + Gly-Cys <=> Gly + L-Cysteine	|3.4.11.2|	c	10000000
	rxn05958	S-(5-deoxy-D-ribos-5-yl)-L-homocysteine homocysteine-lyase	cpd02227 => cpd00135 + cpd08636	S-Ribosylhomocysteine => L-Homocysteine + 4,5-dihydroxy-2,3-pentanedione	|4.4.1.21|	c	-3.684
	rxn00604	D-Glucose-6-phosphate:NADP+ 1-oxoreductase	cpd00006 + cpd00079 <=> cpd00005 + cpd00067 + cpd00911	TPN + Robison ester <=> TPNH + H+ + 6-Phospho-D-glucono-1,5-lactone	1.1.1.49	c	-2
	rxn01073	sn-Glycero-3-phosphoethanolamine glycerophosphohydrolase	cpd00001 + cpd00908 <=> cpd00080 + cpd00162	H2O + Glycerophosphoethanolamine <=> GLYC-3-P + Ethanolamine	3.1.4.2|3.1.4.46	c	-4.813
	rxn00193	L-Glutamate racemase	cpd00023 <=> cpd00186	GLU <=> D-Glutamate	5.1.1.3	c	0
	rxn05232	Ribonucleotide reductase: ATP	cpd00002 + cpd11421 => cpd00001 + cpd00115 + cpd11420	ATP + trdrd => H2O + dATP + trdox	1.17.4.2	c	-17.299
	rxn01200	Sedoheptulose-7-phosphate:D-glyceraldehyde-3-phosphate	cpd00102 + cpd00238 <=> cpd00101 + cpd00198	Glyceraldehyde3-phosphate + Sedoheptulose7-phosphate <=> Ribose 5-phosphate + D-Xylulose5-phosphate	2.2.1.1	c	-2.08
	rxn00737	L-threonine ammonia-lyase	cpd00161 => cpd00013 + cpd00094	threonine => NH3 + 2-Oxobutyrate	|4.3.1.19|	c	-5.7
	rxn00187	L-Glutamate:ammonia ligase (ADP-forming)	cpd00002 + cpd00013 + cpd00023 => cpd00008 + cpd00009 + cpd00053 + cpd00067	ATP + NH3 + GLU => ADP + Phosphate + L-Glutamine + H+	6.3.1.2	c	-2.094
	rxn00143	S-Adenosyl-L-homocysteine homocysteinylribohydrolase	cpd00001 + cpd00019 <=> cpd00128 + cpd02227	H2O + S-Adenosylhomocysteine <=> Adenine + S-Ribosylhomocysteine	3.2.2.9	c	-0.733
	rxn00558	D-Glucose-6-phosphate ketol-isomerase	cpd00079 <=> cpd00072	Robison ester <=> Neuberg ester	5.3.1.9	c	-0.89
	rxn12851	Gly-Try ABC transporters	cpd00001 + cpd00002 + cpd15606[e] => cpd00008 + cpd00009 + cpd15606	H2O + ATP + Gly-Tyr[e] => ADP + Phosphate + Gly-Tyr	|3.A.1.5|	c	2.713
	rxn01763	ATP:L-ribulose 5-phosphotransferase	cpd00002 + cpd00397 <=> cpd00008 + cpd00808	ATP + L-Ribulose <=> ADP + L-Ribulose 5-phosphate	2.7.1.16	c	-4.55
	rxn00640	GDP:D-mannose-1-phosphate guanylyltransferase	cpd00031 + cpd00485 <=> cpd00009 + cpd00067 + cpd00083	GDP + D-Mannose1-phosphate <=> Phosphate + H+ + GDP-mannose	2.7.7.22	c	2.496
	rxn02937	2-(Formamido)-N1-(5-phosphoribosyl)acetamidine cyclo-ligase	cpd00002 + cpd02826 <=> cpd00008 + cpd00009 + cpd00067 + cpd02140	ATP + 5'-Phosphoribosylformylglycinamidine <=> ADP + Phosphate + H+ + AIR	6.3.3.1	c	20.656
	rxn10199	Peptidoglycan subunit synthesis	cpd03495 + cpd15666 <=> cpd02229 + cpd15665	Undecaprenyl-diphospho-N-acetylmuramoyl--N-acetylglucosamine-L-ala-D-glu-meso-2-6-diaminopimeloyl-D-ala-D-ala + Peptidoglycan polymer (n-1 subunits) <=> Undecaprenyldiphosphate + Peptidoglycan polymer (n subunits)		c	-1.7
	rxn05145	Orthophosphate-ABC transport	cpd00001 + cpd00002 + cpd00009[e] <=> cpd00008 + (2) cpd00009 + cpd00067	H2O + ATP + Phosphate[e] <=> ADP + 2 Phosphate + H+	|TC-3.A.1.7|3.A.1.7|	c	-6.817
	rxn01101	3-Phospho-D-glycerate:NAD+ 2-oxidoreductase	cpd00003 + cpd00169 <=> cpd00004 + cpd00067 + cpd02069	NAD + 3-Phosphoglycerate <=> NADH + H+ + 3-Phosphonooxypyruvate	1.1.1.95	c	6.22
	rxn08844	Lysophospholipase L2 (2-acylglycerophosphoethanolamine, n-C18:1)	cpd00001 + cpd15342 <=> cpd00067 + cpd00908 + cpd15269	H2O + 2-Acyl-sn-glycero-3-phosphoethanolamine octadec-11-enoyl <=> H+ + Glycerophosphoethanolamine + octadecenoate	|3.1.1.5|	c	-2.143
	rxn00358	UDP-D-galactopyranose furanomutase	cpd00043 <=> cpd02338	UDPgalactose <=> UDP-D-galacto-1,4-furanose	5.4.99.9	c	0.24
	rxn05746	Maltodextrin glucosidase (maltotriose)	cpd00001 + cpd01262 <=> cpd00027 + cpd00179	H2O + Maltotriose <=> Glucose + Maltose		c	-3.113
	rxn08311	CDP-diacylglycerol synthetase (n-C18:0)	cpd00052 + cpd15526 <=> cpd00012 + cpd15421	CTP + 1,2-dioctadecanoyl-sn-glycerol 3-phosphate <=> PPi + CDP-1,2-dioctadecanoylglycerol	|2.7.7.41|	c	1.07
	rxn00929	L-Proline:NAD+ 5-oxidoreductase	cpd00003 + cpd00129 <=> cpd00004 + cpd00067 + cpd02431	NAD + L-Proline <=> NADH + H+ + 1-Pyrroline-5-carboxylate	|1.5.1.2|	c	-0.99
	rxn10259	isoheptadecanoyl-CDPdiacylglycerol:sn-glycerol-3-phosphate 3-phosphatidyltransferase	cpd00080 + cpd15683 <=> cpd00046 + cpd15716	GLYC-3-P + CDP-1,2-diisoheptadecanoylglycerol <=> CMP + Diisoheptadecanoylphosphatidylglycerophosphate	|2.7.8.5|	c	-4.5
	rxn00459	2-Phospho-D-glycerate hydro-lyase	cpd00482 <=> cpd00001 + cpd00061	2-Phospho-D-glycerate <=> H2O + PEP	4.2.1.11	c	-0.867
	rxn10225	isohexadecanoyl-phosphatidate cytidylyltransferase	cpd00052 + cpd15682 <=> cpd00012 + cpd15688	CTP + 1,2-diisohexadecanoyl-sn-glycerol 3-phosphate <=> PPi + CDP-1,2-diisohexadecanoylglycerol	|2.7.7.41|	c	1.07
	rxn03909	1-Deoxy-D-xylulose-5-phosphate pyruvate-lyase (carboxylating)	cpd00020 + cpd00067 + cpd00102 => cpd00011 + cpd08289	Pyruvate + H+ + Glyceraldehyde3-phosphate => CO2 + 1-deoxy-D-xylulose5-phosphate	|2.2.1.7|	c	-8.11
	rxn08809	Lysophospholipase L1 (2-acylglycerophosphoethanolamine, n-C18:1) (periplasm)	cpd00001 + cpd12547 <=> cpd00067 + cpd00908 + cpd15269	H2O + L-2-Lysophosphatidylethanolamine <=> H+ + Glycerophosphoethanolamine + octadecenoate	|3.1.1.5|	c	-2.143
	rxn00952	O-Acetyl-L-homoserine acetate-lyase (adding methanethiol)	cpd00239 + cpd00790 => cpd00029 + cpd00067 + cpd00135	H2S + O-Acetyl-L-homoserine => ACET + H+ + L-Homocysteine	|2.5.1.49|4.2.99.8|4.2.99.10|	c	-12.954
	rxn00902	3-Carboxy-3-hydroxy-4-methylpentanoate 3-methyl-2-oxobutanoate-lyase	cpd00010 + cpd00067 + cpd01646 <= cpd00001 + cpd00022 + cpd00123	CoA + H+ + 2-Isopropylmalate <= H2O + Acetyl-CoA + 3MOB	2.3.3.13|4.1.3.12	c	8.927
	rxn08807	Lysophospholipase L1 (2-acylglycerophosphoethanolamine, n-C16:1) (periplasm)	cpd00001 + cpd15317 <=> cpd00067 + cpd00908 + cpd15237	H2O + 1-Acyl-sn-glycero-3-phosphoethanolamine hexadec-9-enoyl <=> H+ + Glycerophosphoethanolamine + hexadecenoate	|3.1.1.5|	c	-2.143
	rxn08934	Maltodextrin glucosidase (maltopentaose)	cpd00001 + cpd15495 <=> cpd00027 + cpd01399	H2O + Maltopentaose <=> Glucose + Maltotetraose		c	-3.113
	rxn12637	aminopeptidase	cpd00001 + cpd11589 <=> cpd00033 + cpd00041	H2O + gly-asp-L <=> Gly + Aspartate		c	-0.463
	rxn07584	ATP:lipoate adenylyltransferase	cpd00002 + cpd00067 + cpd00541 <=> cpd00012 + cpd14955	ATP + H+ + Lipoate <=> PPi + Lipoyl-AMP	|2.7.7.63|	c	-1.6
	rxn05229	NCAIR synthetase and NCAIR mutase	cpd00002 + cpd00242 + cpd02140 => cpd00008 + cpd00009 + cpd00067 + cpd02893	ATP + HCO3- + AIR => ADP + Phosphate + H+ + 5'-Phosphoribosyl-4-carboxy-5-aminoimidazole		c	-4.654
	rxn01302	L-Homoserine:NADP+ oxidoreductase	cpd00006 + cpd00227 <=> cpd00005 + cpd00067 + cpd00346	TPN + L-Homoserine <=> TPNH + H+ + L-Aspartic 4-semialdehyde	1.1.1.3	c	5.22
	rxn00883	1D-myo-Inositol 3-phosphate phosphahydrolase	cpd00001 + cpd02484 => cpd00009 + cpd00067 + cpd00121	H2O + Inositol 3-phosphate => Phosphate + H+ + Bios I	|3.1.3.25|	c	-2.317
	rxn00577	Sucrose:orthophosphate alpha-D-glucosyltransferase	cpd00009 + cpd00067 + cpd00076 <=> cpd00082 + cpd00089	Phosphate + H+ + SUCR <=> Levulose + Cori ester	|2.4.1.7|	c	-0.796
	rxn03052	5-Methyltetrahydropteroyltri-L-glutamate:L-homocysteine	cpd00135 + cpd02738 <=> cpd00060 + cpd02555	L-Homocysteine + 5-Methyltetrahydropteroyltri-L-glutamate <=> Methionine + Tetrahydropteroyltri-L-glutamate	|2.1.1.14|	c	-6.406
	rxn05614	L-methionine R-oxide transport via ABC system	cpd00001 + cpd00002 + cpd11576[e] => cpd00008 + cpd00009 + cpd00067 + cpd11576	H2O + ATP + L-methionine R-oxide[e] => ADP + Phosphate + H+ + L-methionine R-oxide		c	-6.817
	rxn10125	NAD(P) transhydrogenase	cpd00004 + cpd00006 + (2) cpd00067[e] <=> cpd00003 + cpd00005 + (2) cpd00067	NADH + TPN + 2 H+[e] <=> NAD + TPNH + 2 H+	1.6.1.1	c	-9.53
	rxn02212	2-Dehydro-3-deoxy-D-arabino-heptonate 7-phosphate phosphate-lyase	cpd02857 => cpd00009 + cpd00067 + cpd00699	DAHP => Phosphate + H+ + 3-Dehydroquinate	|4.2.3.4|4.6.1.3|	c	-16.934
	rxn12848	Gly-Cys ABC transporters	cpd00001 + cpd00002 + cpd15603[e] => cpd00008 + cpd00009 + cpd15603	H2O + ATP + Gly-Cys[e] => ADP + Phosphate + Gly-Cys	|3.A.1.5|	c	2.713
	rxn08527	fumarate reductase	cpd00106 + cpd15499 <=> cpd00036 + cpd15500	Fumarate + Menaquinol 8 <=> Succinate + Menaquinone 8	1.3.99.1	c	6.529
	rxn01134	Maltose alpha-D-glucosylmutase	cpd00179 <=> cpd00794	Maltose <=> TRHL	|5.4.99.16|	c	0
	rxn00816	Lactose galactohydrolase	cpd00001 + cpd00208 <=> cpd00027 + cpd00108	H2O + LACT <=> Glucose + GALC	3.2.1.108|3.2.1.23	c	-3.113
	rxn05616	magnesium transport in/out via permease (no H+)	cpd00254 <=> cpd00254[e]	Mg <=> Mg[e]	|TC-1.A.35|1.A.35|	c	0
	rxn03910	2-Phospho-4-(cytidine 5'-diphospho)-2-C-methyl-D-erythritol	cpd08288 <=> cpd00046 + cpd08301	2-phospho-4--cytidine5-diphospho-2-C-methyl-D-erythritol <=> CMP + 2-C-methyl-D-erythritol2-4-cyclodiphosphate	|4.6.1.12|	c	26.77
	rxn03061	(2S,3R)-3-Hydroxybutane-1,2,3-tricarboxylate hydro-lyase	cpd02799 <=> cpd00001 + cpd02597	Methylisocitrate <=> H2O + cis-2-Methylaconitate	4.2.1.99	c	0.913
	rxn05544	Dipeptide transport via ABC system (ala-leu)	cpd00001 + cpd00002 + cpd11583[e] => cpd00008 + cpd00009 + cpd00067 + cpd11583	H2O + ATP + Ala-Leu[e] => ADP + Phosphate + H+ + Ala-Leu	|TC-3.A.1.5|3.A.1.5|	c	-6.817
	rxn01737	Raffinose fructohydrolase	cpd00001 + cpd00382 => cpd00082 + cpd03198	H2O + Melitose => Levulose + Melibiose	|3.2.1.26|	c	-3.113
	rxn05168	L-Valine-ABC transport	cpd00001 + cpd00002 + cpd00156[e] => cpd00008 + cpd00009 + cpd00067 + cpd00156	H2O + ATP + L-Valine[e] => ADP + Phosphate + H+ + L-Valine		c	-6.817
	rxn08823	Lysophospholipase L2 (2-acylglycerophosphotidate, n-C18:1)	cpd00001 + cpd15357 <=> cpd00067 + cpd00080 + cpd15269	H2O + 2-octadec-11-enoyl-sn-glycerol 3-phosphate <=> H+ + GLYC-3-P + octadecenoate	|3.1.1.5|	c	-2.143
	rxn00124	ATP:pyridoxal 5'-phosphotransferase	cpd00002 + cpd00215 <=> cpd00008 + cpd00016	ATP + Pyridoxal <=> ADP + Pyridoxal phosphate	2.7.1.35	c	-4.5
	rxn01387	Isocitrate:NADP+ oxidoreductase (decarboxylating)	cpd00006 + cpd00260 <=> cpd00005 + cpd00067 + cpd03187	TPN + Isocitrate <=> TPNH + H+ + Oxalosuccinate	|1.1.1.42|	c	6.22
	rxn08800	Lysophospholipase L1 (2-acylglycerophosphotidate, n-C16:1) (periplasm)	cpd00001 + cpd15326 <=> cpd00067 + cpd00080 + cpd15237	H2O + 1-hexadec-9-enoyl-sn-glycerol 3-phosphate <=> H+ + GLYC-3-P + hexadecenoate	|3.1.1.5|	c	-2.143
	rxn05536	Dipeptide transport via ABC system (met-ala)	cpd00001 + cpd00002 + cpd11590[e] => cpd00008 + cpd00009 + cpd00067 + cpd11590	H2O + ATP + met-L-ala-L[e] => ADP + Phosphate + H+ + met-L-ala-L	|TC-3.A.1.5|3.A.1.5|	c	-6.817
	rxn12644	aminopeptidase	cpd00001 + cpd11582 <=> cpd00035 + cpd00161	H2O + ala-L-Thr-L <=> ALA + threonine		c	-0.463
	rxn12636	aminopeptidase	cpd00001 + cpd00067 + cpd11590 <=> cpd00035 + cpd00060	H2O + H+ + met-L-ala-L <=> ALA + Methionine		c	0.777
	rxn01675	dTTP:alpha-D-glucose-1-phosphate thymidylyltransferase	cpd00089 + cpd00357 <=> cpd00012 + cpd00626	Cori ester + TTP <=> PPi + dTDPglucose	2.7.7.24|2.7.7.33	c	1.07
	rxn06078	O-Acetyl-L-homoserine acetate-lyase (adding methanethiol)	cpd00268 + cpd00790 + cpd11421 => cpd00029 + cpd00081 + cpd00135 + cpd11420	H2S2O3 + O-Acetyl-L-homoserine + trdrd => ACET + HSO3- + L-Homocysteine + trdox	|2.5.1.49|	c	-13.986
	rxn08851	Lysophospholipase L2 (2-acylglycerophosphoglycerol, n-C18:1)	cpd00001 + cpd15349 <=> cpd00067 + cpd02090 + cpd15269	H2O + 2-Acyl-sn-glycero-3-phosphoglycerol octadec-11-enoyl <=> H+ + Glycerophosphoglycerol + octadecenoate	|3.1.1.5|	c	-2.143
	rxn03638	Acetyl-CoA:D-glucosamine-1-phosphate N-acetyltransferase	cpd00022 + cpd03671 => cpd00010 + cpd00067 + cpd02611	Acetyl-CoA + D-Glucosamine1-phosphate => CoA + H+ + N-Acetyl-D-glucosamine1-phosphate	2.3.1.157|2.3.1.4	c	-5.294
	rxn00802	N-(L-Argininosuccinate) arginie-lyase	cpd02152 <=> cpd00051 + cpd00106	L-Argininosuccinate <=> Arginine + Fumarate	4.3.2.1	c	7.34
	rxn02483	4-Carboxymuconolactone carboxy-lyase	cpd00067 + cpd00938 => cpd00011 + cpd02255	H+ + 4-Carboxymuconolactone => CO2 + 3-Oxoadipate enol-lactone	|4.1.1.44|	c	1.17
	rxn10215	anteisoheptadecanoyl-1-acylglycerol-3-phosphate O-acyltransferase	cpd11434 + cpd15672 => cpd00010 + cpd15678	fa12coa + 1-anteisoheptadecanoyl-sn-glycerol 3-phosphate => CoA + 1,2-dianteisoheptadecanoyl-sn-glycerol 3-phosphate	|2.3.1.51|	c	-3.614
	rxn01199	ATP:D-xylulose 5-phosphotransferase	cpd00002 + cpd00259 <=> cpd00008 + cpd00198	ATP + D-Xylulose <=> ADP + D-Xylulose5-phosphate	2.7.1.17	c	-4.55
	rxn00225	ATP:acetate phosphotransferase	cpd00002 + cpd00029 + cpd00067 <=> cpd00008 + cpd00196	ATP + ACET + H+ <=> ADP + Acetylphosphate	2.7.2.1|2.7.2.15	c	4.17
	rxn00541	L-Threonine acetaldehyde-lyase	cpd00161 <=> cpd00033 + cpd00071	threonine <=> Gly + AALD	4.1.2.5	c	3.21
	rxn12008	rxn12008	cpd00012 + cpd02557 <= cpd00113 + cpd02590	PPi + Farnesylfarnesylgeraniol <= Isopentenyldiphosphate + all-trans-Heptaprenyl diphosphate		c	13
	rxn00985	ATP:acetate phosphotransferase	cpd00002 + cpd00067 + cpd00141 <=> cpd00008 + cpd01844	ATP + H+ + Propanoate <=> ADP + Propanoyl phosphate	|2.7.2.1|2.7.2.15|	c	2.63
	rxn00440	ATP:thiamin pyrophosphotransferase	cpd00002 + cpd00305 <=> cpd00018 + cpd00056	ATP + THI <=> AMP + TPP	|2.7.6.2|	c	-4.5
	rxn08352	1-hydroxy-2-methyl-2-(E)-butenyl 4-diphosphate reductase (dmpp)	cpd00004 + cpd00067 + cpd08615 => cpd00001 + cpd00003 + cpd00202	NADH + H+ + 1-Hydroxy-2-methyl-2-butenyl 4-diphosphate => H2O + NAD + DMAPP		c	-16.197
	rxn05209	Proton sodium antiport	cpd00067 + cpd00971[e] <=> cpd00067[e] + cpd00971	H+ + Na+[e] <=> H+[e] + Na+		c	0
	rxn08306	CDP-diacylglycerol synthetase (n-C12:0)	cpd00052 + cpd15521 <=> cpd00012 + cpd15417	CTP + 1,2-didodecanoyl-sn-glycerol 3-phosphate <=> PPi + CDP-1,2-didodecanoylglycerol	|2.7.7.41|	c	1.07
	rxn05535	Dipeptide transport via ABC system (gly-met)	cpd00001 + cpd00002 + cpd11591[e] => cpd00008 + cpd00009 + cpd00067 + cpd11591	H2O + ATP + Gly-Met[e] => ADP + Phosphate + H+ + Gly-Met	|TC-3.A.1.5|3.A.1.5|	c	-6.817
	rxn03031	Succinyl-CoA:2,3,4,5-tetrahydropyridine-2,6-dicarboxylate	cpd00001 + cpd00078 + cpd02465 <= cpd00010 + cpd02724	H2O + Succinyl-CoA + tetrahydrodipicolinate <= CoA + N-Succinyl-L-2-amino-6-oxopimelate	2.3.1.117	c	11.443
	rxn00148	ATP:pyruvate O2-phosphotransferase	cpd00002 + cpd00020 <=> cpd00008 + cpd00061	ATP + Pyruvate <=> ADP + PEP	2.7.1.40	c	4.61
	rxn08804	Lysophospholipase L1 (2-acylglycerophosphoethanolamine, n-C14:0) (periplasm)	cpd00001 + cpd15314 <=> cpd00067 + cpd00908 + cpd03847	H2O + 1-Acyl-sn-glycero-3-phosphoethanolamine tetradecanoyl <=> H+ + Glycerophosphoethanolamine + Myristic acid	|3.1.1.5|	c	-2.143
	rxn00913	Guanosine 5'-monophosphate phosphohydrolase	cpd00001 + cpd00126 => cpd00009 + cpd00067 + cpd00311	H2O + GMP => Phosphate + H+ + Guanosine	3.1.3.5|3.1.3.5)	c	-2.317
	rxn00214	UDPglucose 4-epimerase	cpd00026 <=> cpd00043	UDPglucose <=> UDPgalactose	5.1.3.2	c	0
	rxn06600	S-aminomethyldihydrolipoylprotein:(6S)-tetrahydrofolate	cpd00087 + cpd11830 => cpd00013 + cpd00125 + cpd12225	THF + S-Aminomethyldihydrolipoylprotein => NH3 + 5,10-Methylene-THF + Dihydrolipolprotein	|2.1.2.10|	c	-3.534
	rxn08085	1-tetradec-7-enoyl-sn-glycerol 3-phosphate O-acyltransferase (n-C14:1)	cpd15294 + cpd15330 => cpd11493 + cpd15523	Tetradecenoyl-ACP + 1-tetradec-7-enoyl-sn-glycerol 3-phosphate => ACP + 1,2-ditetradec-7-enoyl-sn-glycerol 3-phosphate	|2.3.1.51|	c	-2.954
	rxn09109	Phosphatidylglycerol synthase (n-C14:0)	cpd00080 + cpd15423 <=> cpd00046 + cpd15543	GLYC-3-P + CDP-1,2-ditetradecanoylglycerol <=> CMP + Phosphatidylglycerophosphate ditetradecanoyl	|2.7.8.5|	c	-4.5
	rxn08839	Lysophospholipase L2 (2-acylglycerophosphoethanolamine, n-C14:0)	cpd00001 + cpd15337 <=> cpd00067 + cpd00908 + cpd03847	H2O + 2-Acyl-sn-glycero-3-phosphoethanolamine tetradecanoyl <=> H+ + Glycerophosphoethanolamine + Myristic acid	|3.1.1.5|	c	-2.143
	rxn08933	Maltodextrin glucosidase (maltotetraose)	cpd00001 + cpd01399 <=> cpd00027 + cpd01262	H2O + Maltotetraose <=> Glucose + Maltotriose		c	-3.113
	rxn00022	alpha-D-Glucoside glucohydrolase	cpd00001 + cpd00179 => (2) cpd00027	H2O + Maltose => 2 Glucose	|3.2.1.20|	c	-3.113
	rxn05289	TRDR	cpd00005 + cpd00067 + cpd11420 <=> cpd00006 + cpd11421	TPNH + H+ + trdox <=> TPN + trdrd	1.6.4.5|1.8.1.9	c	4.712
	rxn02000	dTDP-4-dehydro-6-deoxy-D-glucose 3,5-epimerase	cpd00521 <=> cpd00522	dTDP-4-oxo-6-deoxy-D-glucose <=> dTDP-4-oxo-L-rhamnose	5.1.3.13	c	0
	rxn01977	alpha-D-Glucose 6-phosphate ketol-isomerase	cpd00079 <=> cpd00863	Robison ester <=> beta-D-Glucose 6-phosphate	|5.1.3.15|5.3.1.9|	c	0
	rxn09448	fatty-acid--CoA ligase (octadecenoate)	cpd00002 + cpd00010 + cpd00067 + cpd15269 => cpd00012 + cpd00018 + cpd15274	ATP + CoA + H+ + octadecenoate => PPi + AMP + Octadecenoyl-CoA	|6.2.1.3|	c	-4.036
	rxn08843	Lysophospholipase L2 (2-acylglycerophosphoethanolamine, n-C18:0)	cpd00001 + cpd15341 <=> cpd00067 + cpd00908 + cpd01080	H2O + 2-Acyl-sn-glycero-3-phosphoethanolamine (n-C18:0) <=> H+ + Glycerophosphoethanolamine + Stearate	|3.1.1.5|	c	-2.143
	rxn12635	aminopeptidase	cpd00001 + cpd11591 <=> cpd00033 + cpd00060	H2O + Gly-Met <=> Gly + Methionine		c	-0.463
	rxn03838	rxn03838	cpd00001 + cpd03200 => cpd00108 + cpd03198	H2O + Manninotriose => GALC + Melibiose	|3.2.1.22|	c	-3.113
	rxn00213	UTP:alpha-D-glucose-1-phosphate uridylyltransferase	cpd00062 + cpd00089 <=> cpd00012 + cpd00026	UTP + Cori ester <=> PPi + UDPglucose	2.7.7.9	c	1.07
	rxn10131	arginine/ornithine antiporter	cpd00051[e] + cpd00064 <=> cpd00051 + cpd00064[e]	Arginine[e] + Ornithine <=> Arginine + Ornithine[e]		c	0
	rxn10314	anteisopentadecanoyl-lipoteichoic acid synthesis (n=24), linked, N-acetylglucosamine substituted	(24) cpd00037 + cpd15753 <=> (24) cpd00014 + cpd15771	24 UDP-N-acetylglucosamine + Anteisopentadecanoyllipoteichoic acid (n=24), linked, unsubstituted <=> 24 UDP + Anteisopentadecanoyllipoteichoic acid (n=24), linked, N-acetyl-D-glucosamine	|2.7.8.-|	c	-40.8
	rxn01145	Thymidylate 5'-phosphohydrolase	cpd00001 + cpd00298 => cpd00009 + cpd00067 + cpd00184	H2O + dTMP => Phosphate + H+ + Thymidine	3.1.3.35|3.1.3.5|3.1.3.5)	c	-2.317
	rxn00493	L-Phenylalanine:2-oxoglutarate aminotransferase	cpd00024 + cpd00066 <=> cpd00023 + cpd00143	2-Oxoglutarate + L-Phenylalanine <=> GLU + Phenylpyruvate	2.6.1.1|2.6.1.1 or 2.6.1.9|2.6.1.5|2.6.1.57|2.6.1.58|2.6.1.9	c	0
	rxn00173	Acetyl-CoA:orthophosphate acetyltransferase	cpd00009 + cpd00022 + cpd00067 <=> cpd00010 + cpd00196	Phosphate + Acetyl-CoA + H+ <=> CoA + Acetylphosphate	2.3.1.8	c	3.69
	rxn08528	fumarate reductase	cpd00106 + cpd15353 <=> cpd00036 + cpd15352	Fumarate + 2-Demethylmenaquinol 8 <=> Succinate + 2-Demethylmenaquinone 8	1.3.99.1	c	5.309
	rxn01509	ATP:(d)GMP phosphotransferase	cpd00002 + cpd00296 <=> cpd00008 + cpd00295	ATP + dGMP <=> ADP + dGDP	2.7.4.12|2.7.4.8	c	0
	rxn00789	1-(5-Phospho-D-ribosyl)-ATP:pyrophosphate phosphoribosyl-transferase	cpd00012 + cpd01775 <= cpd00002 + cpd00103	PPi + Phosphoribosyl-ATP <= ATP + PRPP	2.4.2.17	c	7.68
	rxn10481	Copper transport via ABC system	cpd00001 + cpd00002 + cpd00058[e] => cpd00008 + cpd00009 + cpd00058 + cpd00067	H2O + ATP + Cu+[e] => ADP + Phosphate + Cu+ + H+		c	-6.817
	rxn00817	alpha-D-Glucoside glucohydrolase	cpd00001 + cpd03198 <=> cpd00027 + cpd00108	H2O + Melibiose <=> Glucose + GALC	3.2.1.20|3.2.1.22	c	-3.113
	rxn06077	L-methionine:oxidized-thioredoxin S-oxidoreductase	cpd00001 + cpd00060 + cpd11420 <=> cpd01914 + cpd11421	H2O + Methionine + trdox <=> L-Methionine S-oxide + trdrd	|1.8.4.13|1.8.4.14|	c	10000000
	rxn01545	Xanthosine ribohydrolase	cpd00001 + cpd01217 <=> cpd00105 + cpd00309	H2O + Xanthosine <=> D-Ribose + XAN	|3.2.2.1|3.2.2.8|	c	-0.733
	rxn02895	5-Phospho-D-ribosylamine:glycine ligase (ADP-forming)	cpd00002 + cpd00033 + cpd01982 => cpd00008 + cpd00009 + cpd00067 + cpd02394	ATP + Gly + 5-Phosphoribosylamine => ADP + Phosphate + H+ + GAR	6.3.4.13	c	-6.354
	rxn10216	isotetradecanoyl-1-acylglycerol-3-phosphate O-acyltransferase	cpd11435 + cpd15673 => cpd00010 + cpd15679	fa1coa + 1-isotetradecanoyl-sn-glycerol 3-phosphate => CoA + 1,2-diisotetradecanoyl-sn-glycerol 3-phosphate	|2.3.1.51|	c	-3.614
	rxn02596	a-galactosidase (stachyose)	cpd00001 + cpd01133 => cpd00108 + cpd00382	H2O + Stachyose => GALC + Melitose	|3.2.1.22|	c	-3.113
	rxn01115	6-Phospho-D-gluconate:NADP+ 2-oxidoreductase (decarboxylating)	cpd00006 + cpd00284 => cpd00005 + cpd00011 + cpd00171	TPN + 6-Phospho-D-gluconate => TPNH + CO2 + D-Ribulose5-phosphate	1.1.1.44	c	0.67
	rxn06075	2'-Deoxyuridine 5'-diphosphate:oxidized-thioredoxin	cpd00001 + cpd00978 + cpd11420 <= cpd00014 + cpd11421	H2O + dUDP + trdox <= UDP + trdrd	1.17.4.1	c	17.299
	rxn10344	Lead (Pb+2) ABC transporter	cpd00001 + cpd00002 + cpd04097 => cpd00008 + cpd00009 + cpd00067 + cpd04097[e]	H2O + ATP + Pb => ADP + Phosphate + H+ + Pb[e]		c	-6.817
	rxn10474	cobalt transport in/out via permease (no H+)	cpd00149 <=> cpd00149[e]	Co2+ <=> Co2+[e]		c	0
	rxn08798	Lysophospholipase L1 (2-acylglycerophosphotidate, n-C14:1) (periplasm)	cpd00001 + cpd15330 => cpd00067 + cpd00080 + cpd15298	H2O + 1-tetradec-7-enoyl-sn-glycerol 3-phosphate => H+ + GLYC-3-P + tetradecenoate	|3.1.1.5|	c	-2.803
	rxn08797	Lysophospholipase L1 (2-acylglycerophosphotidate, n-C14:0) (periplasm)	cpd00001 + cpd15331 <=> cpd00067 + cpd00080 + cpd03847	H2O + 1-tetradecanoyl-sn-glycerol 3-phosphate <=> H+ + GLYC-3-P + Myristic acid	|3.1.1.5|	c	-2.143
	rxn01643	L-Aspartate-4-semialdehyde:NADP+ oxidoreductase (phosphorylating)	cpd00006 + cpd00009 + cpd00346 <= cpd00005 + cpd01977	TPN + Phosphate + L-Aspartic 4-semialdehyde <= TPNH + 4-Phospho-L-aspartate	1.2.1.11	c	-0.356
	rxn00897	N-Acyl-D-glucosamine 2-epimerase	cpd00122 <=> cpd00492	GlcNAc <=> N-Acetyl-D-mannosamine	|5.1.3.8|	c	0
	rxn01653	5-Formyltetrahydrofolate cyclo-ligase (ADP-forming)	cpd00002 + cpd02197 => cpd00008 + cpd00009 + cpd00347	ATP + Folinic acid => ADP + Phosphate + 5,10-Methenyltetrahydrofolate	|6.3.3.2|	c	-8.224
	rxn01362	Orotidine-5'-phosphate:pyrophosphate phosphoribosyltransferase	cpd00012 + cpd00810 <= cpd00103 + cpd00247	PPi + Orotidylic acid <= PRPP + Orotate	2.4.2.10	c	3.01
	rxn08846	Lysophospholipase L2 (2-acylglycerophosphoglycerol, n-C14:0)	cpd00001 + cpd15344 <=> cpd00067 + cpd02090 + cpd03847	H2O + 2-Acyl-sn-glycero-3-phosphoglycerol tetradecanoyl <=> H+ + Glycerophosphoglycerol + Myristic acid	|3.1.1.5|	c	-2.143
	rxn06493	dihydrolipoylprotein:NAD+ oxidoreductase	cpd00003 + cpd12225 <=> cpd00004 + cpd00067 + cpd12005	NAD + Dihydrolipolprotein <=> NADH + H+ + Lipoylprotein	|1.8.1.4|	c	12.828
	rxn10224	anteisopentadecanoyl-phosphatidate cytidylyltransferase	cpd00052 + cpd15681 <=> cpd00012 + cpd15687	CTP + 1,2-dianteisopentadecanoyl-sn-glycerol 3-phosphate <=> PPi + CDP-1,2-dianteisopentadecanoylglycerol	|2.7.7.41|	c	1.07
	rxn02811	3-Isopropylmalate hydro-lyase	cpd02693 <=> cpd00001 + cpd01710	3-Isopropylmalate <=> H2O + 2-Isopropylmaleate	4.2.1.33	c	0.053
	rxn10262	isopentadecanoyl-CDPdiacylglycerol:sn-glycerol-3-phosphate 3-phosphatidyltransferase	cpd00080 + cpd15686 <=> cpd00046 + cpd15719	GLYC-3-P + CDP-1,2-diisopentadecanoylglycerol <=> CMP + Diisopentadecanoylphosphatidylglycerophosphate	|2.7.8.5|	c	-4.5
	rxn00199	Oxalosuccinate:NADP+ oxidoreductase (decarboxylating)	cpd00067 + cpd03187 => cpd00011 + cpd00024	H+ + Oxalosuccinate => CO2 + 2-Oxoglutarate	|1.1.1.42|	c	-3.09
	rxn01019	Carbamoyl-phosphate:L-ornithine carbamoyltransferase	cpd00064 + cpd00146 => cpd00009 + (2) cpd00067 + cpd00274	Ornithine + Carbamoylphosphate => Phosphate + 2 H+ + Citrulline	2.1.3.3	c	-8.984
	rxn00412	UTP:ammonia ligase(ADP-forming)	cpd00001 + cpd00002 + cpd00053 + cpd00062 => cpd00008 + cpd00009 + cpd00023 + cpd00052 + (2) cpd00067	H2O + ATP + L-Glutamine + UTP => ADP + Phosphate + GLU + CTP + 2 H+	6.3.4.2	c	-6.397
	rxn08310	CDP-diacylglycerol synthetase (n-C16:1)	cpd00052 + cpd15525 <=> cpd00012 + cpd15418	CTP + 1,2-dihexadec-9-enoyl-sn-glycerol 3-phosphate <=> PPi + CDP-1,2-dihexadec-9-enoylglycerol	|2.7.7.41|	c	1.07
	rxn03135	Imidazole-glycerol-3-phosphate synthase	cpd00023 + cpd00067 + cpd02843 + cpd02851 <= cpd00053 + cpd02991	GLU + H+ + D-erythro-imidazol-glycerol-phosphate + AICAR <= L-Glutamine + phosphoribulosylformimino-AICAR-phosphate		c	25.53
	rxn09272	succinate dehydrogenase (irreversible)	cpd00036 + cpd15560 <=> cpd00106 + cpd15561	Succinate + Ubiquinone-8 <=> Fumarate + Ubiquinol-8	|1.3.99.1|	c	-2.44
	rxn00686	5,6,7,8-Tetrahydrofolate:NADP+ oxidoreductase	cpd00006 + cpd00087 <=> cpd00005 + cpd00067 + cpd00330	TPN + THF <=> TPNH + H+ + Dihydrofolate	1.5.1.3	c	0.59
	rxn00791	N-(5-Phospho-D-ribosyl)anthranilate:pyrophosphate	cpd00012 + cpd02642 <= cpd00093 + cpd00103	PPi + N-5-phosphoribosyl-anthranilate <= Vitamin L1 + PRPP	2.4.2.18	c	10.47
	rxn08040	UDP-N-acetylglucosamine:undecaprenylphosphate N-acetylglucosamine -1-phosphate transferase	cpd00037 + cpd00286 <=> cpd00091 + cpd00946	UDP-N-acetylglucosamine + Undecaprenylphosphate <=> UMP + Undecaprenyl diphospho N-acetyl-glucosamine		c	0
	rxn08084	1-tetradecanoyl-sn-glycerol 3-phosphate O-acyltransferase (n-C14:0)	cpd11466 + cpd15331 => cpd11493 + cpd15522	Myristoyl-ACP + 1-tetradecanoyl-sn-glycerol 3-phosphate => ACP + 1,2-ditetradecanoyl-sn-glycerol 3-phosphate	|2.3.1.51|	c	-3.614
	rxn01636	N2-Acetyl-L-ornithine:L-glutamate N-acetyltransferase	cpd00023 + cpd00342 <=> cpd00064 + cpd00477	GLU + N-Acetylornithine <=> Ornithine + N-Acetyl-L-glutamate	|2.3.1.35|	c	0
	rxn05170	Maltose-ABC transport	cpd00001 + cpd00002 + cpd00179[e] => cpd00008 + cpd00009 + cpd00067 + cpd00179	H2O + ATP + Maltose[e] => ADP + Phosphate + H+ + Maltose	|3.A.1.1|	c	-6.817
	rxn02303	Coproporphyrinogen:oxygen oxidoreductase(decarboxylating)	cpd00007 + (2) cpd00067 + cpd02083 <=> (2) cpd00001 + (2) cpd00011 + cpd00791	O2 + 2 H+ + CoproporphyrinogenIII <=> 2 H2O + 2 CO2 + ProtoporphyrinogenIX	1.3.3.3	c	10000000
	rxn12850	Gly-Phe ABC transporters	cpd00001 + cpd00002 + cpd15605[e] => cpd00008 + cpd00009 + cpd15605	H2O + ATP + Gly-Phe[e] => ADP + Phosphate + Gly-Phe	|3.A.1.5|	c	2.713
	rxn10260	anteisoheptadecanoyl-CDPdiacylglycerol:sn-glycerol-3-phosphate 3-phosphatidyltransferase	cpd00080 + cpd15684 <=> cpd00046 + cpd15717	GLYC-3-P + CDP-1,2-dianteisoheptadecanoylglycerol <=> CMP + Dianteisoheptadecanoylphosphatidylglycerophosphate	|2.7.8.5|	c	-4.5
	rxn06672	biotin-carboxyl-carrier-protein:carbon-dioxide ligase (ADP-forming)	cpd00002 + cpd00242 + cpd12848 <=> cpd00008 + cpd00009 + cpd00067 + cpd12543	ATP + HCO3- + Holo-[carboxylase] <=> ADP + Phosphate + H+ + Carboxybiotin-carboxyl-carrier protein	|6.3.4.14|	c	9.576
	rxn03087	N-Succinyl-L-2,6-diaminoheptanedioate:2-ocoglytarate	cpd00024 + cpd02698 <=> cpd00023 + cpd02724	2-Oxoglutarate + N-Succinyl-L-2,6-diaminopimelate <=> GLU + N-Succinyl-L-2-amino-6-oxopimelate	2.6.1.17	c	0
	rxn05177	Thiamin-ABC transport	cpd00001 + cpd00002 + cpd00305[e] => cpd00008 + cpd00009 + cpd00067 + cpd00305	H2O + ATP + THI[e] => ADP + Phosphate + H+ + THI		c	-6.817
	rxn00077	ATP:NAD+ 2'-phosphotransferase	cpd00002 + cpd00003 <=> cpd00006 + cpd00008	ATP + NAD <=> TPN + ADP	2.7.1.23	c	-4.5
	rxn05667	Urea transport via facilitate diffusion	cpd00073[e] <=> cpd00073	Urea[e] <=> Urea		c	0
	rxn09450	fatty-acid--CoA ligase (hexadecenoate), peroxisomal	cpd00002 + cpd00010 + cpd00067 + cpd15237 => cpd00012 + cpd00018 + cpd15238	ATP + CoA + H+ + hexadecenoate => PPi + AMP + Hexadecenoyl-CoA	|6.2.1.3|	c	-2.486
	rxn01213	Dimethylallyl-diphosphate:isopentenyl-diphosphate	cpd00113 + cpd00202 => cpd00012 + cpd00283	Isopentenyldiphosphate + DMAPP => PPi + Geranyldiphosphate	2.5.1.1|2.5.1.10|2.5.1.29	c	-13
	rxn10196	Teichoic acid (D-alanine substituted) export	cpd15663 + cpd15666 <=> cpd00286 + cpd15668	Prenol-45n teichoic acid-alanine substituted + Peptidoglycan polymer (n-1 subunits) <=> Undecaprenylphosphate + glycerol teichoic acid (n=45), linked, D-ala substituted	|3.6.3.40|	c	-4.5
	rxn01917	ATP:N-acetyl-L-glutamate 5-phosphotransferase	cpd00002 + cpd00067 + cpd00477 <=> cpd00008 + cpd02552	ATP + H+ + N-Acetyl-L-glutamate <=> ADP + n-acetylglutamyl-phosphate	2.7.2.8	c	2.63
	rxn01100	ATP:3-phospho-D-glycerate 1-phosphotransferase	cpd00002 + cpd00067 + cpd00169 <=> cpd00008 + cpd00203	ATP + H+ + 3-Phosphoglycerate <=> ADP + 1,3-Bisphospho-D-glycerate	2.7.2.3	c	2.63
	rxn01603	7,8-dihydropteroate:L-glutamate ligase (ADP-forming)	cpd00002 + cpd00023 + cpd00683 => cpd00008 + cpd00009 + cpd00067 + cpd00330	ATP + GLU + Dihydropteroate => ADP + Phosphate + H+ + Dihydrofolate	6.3.2.12|6.3.2.17	c	-6.354
	rxn05545	Dipeptide transport via ABC system (ala-thr)	cpd00001 + cpd00002 + cpd11582[e] => cpd00008 + cpd00009 + cpd00067 + cpd11582	H2O + ATP + ala-L-Thr-L[e] => ADP + Phosphate + H+ + ala-L-Thr-L	|TC-3.A.1.5|3.A.1.5|	c	-6.817
	rxn02339	4-Hydroxy-L-glutamate:2-oxoglutarate aminotransferase	cpd00024 + cpd01974 <=> cpd00023 + cpd00830	2-Oxoglutarate + 4-Hydroxy-L-glutamate <=> GLU + 4-Hydroxy-2-oxoglutarate	|2.6.1.23|2.6.1.1|	c	0
	rxn02175	ATP:pantetheine-4'-phosphate adenylyltransferase	cpd00002 + cpd00834 <=> cpd00012 + cpd00655	ATP + Phosphopantetheine <=> PPi + Dephospho-CoA	2.7.7.3	c	1.07
	rxn01544	XMP:pyrophosphate phosphoribosyltransferase	cpd00012 + cpd00497 <= cpd00103 + cpd00309	PPi + XMP <= PRPP + XAN	2.4.2.22|2.4.2.8	c	3.01
	rxn00288	Succinate:(acceptor) oxidoreductase	cpd00015 + cpd00036 <= cpd00106 + cpd00982	FAD + Succinate <= Fumarate + FADH2	1.3.99.1	c	10.45
	rxn00132	Adenosine 5'-monophosphate phosphohydrolase	cpd00001 + cpd00018 => cpd00009 + cpd00067 + cpd00182	H2O + AMP => Phosphate + H+ + Adenosine	3.1.3.5|3.1.3.5)	c	-2.317
	rxn05183	D-Methionine-ABC transport	cpd00001 + cpd00002 + cpd00637[e] => cpd00008 + cpd00009 + cpd00067 + cpd00637	H2O + ATP + D-Methionine[e] => ADP + Phosphate + H+ + D-Methionine		c	-6.817
	rxn01790	(R)-Pantoate:NADP+ 2-oxidoreductase	cpd00006 + cpd00408 <=> cpd00005 + cpd00067 + cpd00712	TPN + Pantoate <=> TPNH + H+ + 2-Dehydropantoate	1.1.1.169	c	6.22
	rxn03075	ATP:4-methyl-5-(2-hydroxyethyl)-thiazole 2-phosphotransferase	cpd00002 + cpd02636 <=> cpd00008 + cpd02654	ATP + 5-(2-Hydroxyethyl)-4-methylthiazole <=> ADP + 4-Methyl-5--2-phosphoethyl-thiazole	2.7.1.50	c	-4.5
	rxn05528	Copper export via ATPase	cpd00001 + cpd00002 + cpd00058 => cpd00008 + cpd00009 + cpd00058[e] + cpd00067	H2O + ATP + Cu+ => ADP + Phosphate + Cu+[e] + H+	|TC-3.A.3|3.A.3|	c	-6.817
	rxn00747	D-Glyceraldehyde-3-phosphate ketol-isomerase	cpd00102 <=> cpd00095	Glyceraldehyde3-phosphate <=> Glycerone phosphate	5.3.1.1	c	-1.46
	rxn05538	Dipeptide transport via ABC system (gly-pro-L)	cpd00001 + cpd00002 + cpd11588[e] => cpd00008 + cpd00009 + cpd00067 + cpd11588	H2O + ATP + gly-pro-L[e] => ADP + Phosphate + H+ + gly-pro-L	|TC-3.A.1.5|3.A.1.5|	c	-6.817
	rxn02285	UDP-N-acetylmuramate:NADP+ oxidoreductase	cpd00006 + cpd00773 <=> cpd00005 + cpd00067 + cpd02820	TPN + UDP-MurNAc <=> TPNH + H+ + UDP-N-acetylglucosamine enolpyruvate	1.1.1.158	c	15.33
	rxn03108	ATP:4-amino-2-methyl-5-phosphomethylpyrimidine phosphotransferase	cpd00002 + cpd02775 <=> cpd00008 + cpd02894	ATP + 4-Amino-2-methyl-5-phosphomethylpyrimidine <=> ADP + 4-Amino-2-methyl-5-diphosphomethylpyrimidine	2.7.4.7	c	0
	rxn10213	stearoyl-1-acylglycerol-3-phosphate O-acyltransferase	cpd00327 + cpd15329 => cpd00010 + cpd15526	strcoa + 1-octadecanoyl-sn-glycerol 3-phosphate => CoA + 1,2-dioctadecanoyl-sn-glycerol 3-phosphate	|2.3.1.51|	c	-3.614
	rxn02632	(S,S)-Butane-2,3-diol:NAD+ oxidoreductase	cpd00003 + cpd01949 <=> cpd00004 + cpd00067 + cpd01221	NAD + (S,S)-2,3-Butanediol <=> NADH + H+ + (S)-Acetoin	|1.1.1.76|	c	3.76
	rxn00548	D-Fructose-6-phosphate D-erythrose-4-phosphate-lyase	cpd00009 + cpd00067 + cpd00072 => cpd00001 + cpd00196 + cpd00236	Phosphate + H+ + Neuberg ester => H2O + Acetylphosphate + D-Erythrose4-phosphate	|4.1.2.9|4.1.2.22|	c	-10.783
	rxn00420	L-O-Phosphoserine phosphohydrolase	cpd00001 + cpd00738 => cpd00009 + cpd00054 + cpd00067	H2O + phosphoserine => Phosphate + Serine + H+	3.1.3.3	c	-2.317
	rxn00001	Pyrophosphate phosphohydrolase	cpd00001 + cpd00012 => (2) cpd00009 + (2) cpd00067	H2O + PPi => 2 Phosphate + 2 H+	3.6.1.1	c	-5.391
	rxn01476	6-Phospho-D-glucono-1,5-lactone lactonohydrolase	cpd00001 + cpd00911 => cpd00067 + cpd00284	H2O + 6-Phospho-D-glucono-1,5-lactone => H+ + 6-Phospho-D-gluconate	3.1.1.31	c	-5.483
	rxn10313	isopentadecanoyl-lipoteichoic acid synthesis (n=24), linked, N-acetylglucosamine substituted	(24) cpd00037 + cpd15752 <=> (24) cpd00014 + cpd15770	24 UDP-N-acetylglucosamine + Isopentadecanoyllipoteichoic acid (n=24), linked, unsubstituted <=> 24 UDP + Isopentadecanoyllipoteichoic acid (n=24), linked, N-acetyl-D-glucosamine	|2.7.8.-|	c	-40.8
	rxn09989	Maltodextrin glucosidase (dextrin)	(5) cpd00001 + cpd11594 => (6) cpd00027	5 H2O + Dextrin => 6 Glucose		c	-15.565
	rxn02003	dTDP-6-deoxy-L-mannose:NADP+ 4-oxidoreductase	cpd00006 + cpd02113 <=> cpd00005 + cpd00067 + cpd00522	TPN + dTDP-rhamnose <=> TPNH + H+ + dTDP-4-oxo-L-rhamnose	1.1.1.133	c	2.3
	rxn07438	peptide-methionine:thioredoxin-disulfide S-oxidoreductase	cpd00001 + cpd11420 + cpd12237 <=> cpd11421 + cpd14507	H2O + trdox + Peptide-L-methionine <=> trdrd + Peptide-L-methionine (R)-S-oxide	|1.8.4.12|	c	10000000
	rxn08336	dihydroorotic acid (menaquinone-8)	cpd00282 + cpd15500 => cpd00247 + cpd15499	L-Dihydroorotate + Menaquinone 8 => Orotate + Menaquinol 8	1.3.3.1	c	-16.749
	rxn01961	Xanthosine 5'-phosphate phosphohydrolase	cpd00001 + cpd00497 => cpd00009 + cpd00067 + cpd01217	H2O + XMP => Phosphate + H+ + Xanthosine	3.1.3.5|3.1.3.5)	c	-2.317
	rxn01210	10-Formyltetrahydrofolate:L-glutamate ligase (ADP-forming)	cpd00002 + cpd00023 + cpd00201 => cpd00008 + cpd00009 + cpd00067 + cpd03524	ATP + GLU + 10-Formyl-THF => ADP + Phosphate + H+ + 10-Formyl-THF-L-glutamate	|6.3.2.12|6.3.2.17|	c	-6.354
	rxn10220	isoheptadecanoyl-phosphatidate cytidylyltransferase	cpd00052 + cpd15677 <=> cpd00012 + cpd15683	CTP + 1,2-diisoheptadecanoyl-sn-glycerol 3-phosphate <=> PPi + CDP-1,2-diisoheptadecanoylglycerol	|2.7.7.41|	c	1.07
	rxn03907	CTP: 2-C-Methyl-D-erythritol 4-phosphate cytidylyltransferase	cpd00052 + cpd08286 <=> cpd00012 + cpd08287	CTP + 2-C-methyl-D-erythritol4-phosphate <=> PPi + 4--cytidine5-diphospho-2-C-methyl-D-erythritol	|2.7.7.60|	c	1.07
	rxn00851	D-AlanineD-Alanine ligase (ADP-forming)	cpd00002 + (2) cpd00117 => cpd00008 + cpd00009 + cpd00067 + cpd00731	ATP + 2 D-Ala => ADP + Phosphate + H+ + D-Ala-D-Ala	6.3.2.4	c	-6.354
	rxn00831	Inosine 5'-monophosphate phosphohydrolase	cpd00001 + cpd00114 => cpd00009 + cpd00067 + cpd00246	H2O + IMP => Phosphate + H+ + Inosine	3.1.3.5|3.1.3.5)	c	-2.317
	rxn05645	riboflavin transport in/out via proton symport	cpd00067[e] + cpd00220[e] <=> cpd00067 + cpd00220	H+[e] + RIBF[e] <=> H+ + RIBF		c	0
	rxn00407	CTP aminohydrolase	cpd00001 + cpd00052 + cpd00067 => cpd00013 + cpd00062	H2O + CTP + H+ => NH3 + UTP	|3.5.4.13|	c	-5.143
	rxn00190	Deamido-NAD+:L-glutamine amido-ligase (AMP-forming)	cpd00001 + cpd00002 + cpd00053 + cpd00638 => cpd00003 + cpd00012 + cpd00018 + cpd00023	H2O + ATP + L-Glutamine + Deamido-NAD => NAD + PPi + AMP + GLU	|6.3.5.1|	c	-8.243
	rxn05301	TYRt6	cpd00067[e] + cpd00069[e] <=> cpd00067 + cpd00069	H+[e] + Tyrosine[e] <=> H+ + Tyrosine	|TC-2.A.3.1|2.A.3.1|	c	0
	rxn05243	Branched chain amino acid:H+ symporter (Leucine)	cpd00067[e] + cpd00107[e] <=> cpd00067 + cpd00107	H+[e] + L-Leucine[e] <=> H+ + L-Leucine		c	0
	rxn10571	magnesium transport via ABC system	cpd00001 + cpd00002 + cpd00254[e] => cpd00008 + cpd00009 + cpd00067 + cpd00254	H2O + ATP + Mg[e] => ADP + Phosphate + H+ + Mg		c	-6.817
	rxn05195	Fe3+-ABC transport	cpd00001 + cpd00002 + cpd10516[e] => cpd00008 + cpd00009 + cpd00067 + cpd10516	H2O + ATP + fe3[e] => ADP + Phosphate + H+ + fe3		c	-6.817
	rxn00062	ATP phosphohydrolase (protein-secreting)	cpd00001 + cpd00002 => cpd00008 + cpd00009 + cpd00067	H2O + ATP => ADP + Phosphate + H+	|3.6.1.3|3.6.1.5|3.6.1.8|3.6.1.15|3.6.3.1|3.6.3.2|3.6.3.3|3.6.3.4|3.6.3.5|3.6.3.6|3.6.3.7|3.6.3.8|3.6.3.9|3.6.3.10|3.6.3.11|3.6.3.12|3.6.3.14|3.6.3.15|3.6.3.16|3.6.3.17|3.6.3.18|3.6.3.19|3.6.3.20|3.6.3.21|3.6.3.22|3.6.3.23|3.6.3.24|3.6.3.25|3.6.3.26|3.6.3.27|3.6.3.28|3.6.3.29|3.6.3.30|3.6.3.31|3.6.3.32|3.6.3.33|3.6.3.34|3.6.3.35|3.6.3.36|3.6.3.37|3.6.3.38|3.6.3.39|3.6.3.40|3.6.3.41|3.6.3.42|3.6.3…	c	-6.817
	rxn01208	2-Oxo-4-methyl-3-carboxypentanoate decarboxylation	cpd00011 + cpd00200 <= cpd00067 + cpd02605	CO2 + 4MOP <= H+ + 2-isopropyl-3-oxosuccinate		c	3.09
	rxn04132	rxn04132	cpd00001 + cpd08625 => cpd00011 + cpd01567	H2O + 5-Hydroxyisourate => CO2 + (R)-Allantoin		c	-39.343
	rxn04133	rxn04133	cpd00001 + cpd08625 => cpd00011 + cpd01092	H2O + 5-Hydroxyisourate => CO2 + Allantoin		c	-39.343
	rxn05319	H2Ot5	cpd00001[e] <= cpd00001	H2O[e] <= H2O		c	0
	rxn05467	CO2 transport via diffusion	cpd00011[e] <=> cpd00011	CO2[e] <=> CO2		c	0
	rxn05468	O2 transport via diffusion	cpd00007[e] <=> cpd00007	O2[e] <=> O2		c	0
	rxn02374	L-glutamate 5-semialdehyde dehydratase (spontaneous)	cpd00858 => cpd00001 + cpd00067 + cpd02431	L-Glutamate5-semialdehyde => H2O + H+ + 1-Pyrroline-5-carboxylate		c	-14.057
	rxn05116	rxn05116	cpd00067 + cpd04539 => cpd00011 + cpd08449	H+ + 2-Amino-3-oxo-4-phosphonooxybutyrate => CO2 + 3-Amino-2-oxopropyl phosphate		c	-3.09
	rxn03012	rxn03012	cpd02414 => cpd00001 + cpd00067 + cpd02465	L-2-Amino-6-oxopimelate => H2O + H+ + tetrahydrodipicolinate		c	-16.737
	rxn05064	carbamate hydro-lyase	(2) cpd00067 + cpd01101 <=> cpd00011 + cpd00013	2 H+ + Carbamate <=> CO2 + NH3	|4.2.1.104|	c	3.53
	rxn02666	L-2-amino-3-oxobutanoate decarboxylation (spontaneous)	cpd00011 + cpd01298 <= cpd00067 + cpd02211	CO2 + Aminoacetone <= H+ + L-2-Amino-acetoacetate		c	3.09
	rxn04457	rxn04457	cpd00067 + cpd09027 => cpd00011 + cpd01567	H+ + 5-Hydroxy-2-oxo-4-ureido-2,5-dihydro-1H-imidazole-5-carboxylate => CO2 + (R)-Allantoin		c	-14.55
	rxn04456	rxn04456	cpd00067 + cpd09027 => cpd00011 + cpd01092	H+ + 5-Hydroxy-2-oxo-4-ureido-2,5-dihydro-1H-imidazole-5-carboxylate => CO2 + Allantoin		c	-14.55
	rxn01664	2-Aminoadipate 6-semialdehyde	cpd00001 + cpd00067 + cpd00352 <= cpd02522	H2O + H+ + delta1-Piperideine-6-L-carboxylate <= 2-Aminoadipate 6-semialdehyde		c	12.497
	rxn02916	6-Amino-2-oxohexanoate cyclation	cpd02074 => cpd00001 + cpd00067 + cpd00922	2-Oxo-6-aminocaproate => H2O + H+ + delta1-Piperideine-2-carboxylate		c	-14.937
	rxn05384	3-methylbutanoyl-ACP:malonyl-[acyl-carrier-protein] C-acyltransferase (decarboxylating)	cpd00067 + cpd11492 + cpd11520 => cpd00011 + cpd11493 + cpd11521	H+ + Malonyl-acyl-carrierprotein- + isovaleryl-ACP => CO2 + ACP + 5-methyl-3-oxo-hexanoyl-ACP	|2.3.1.0|	c	2.156
	rxn09180	protoporphyrinogen oxidase (anaerobic)	(3) cpd00106 + cpd00791 <= (3) cpd00036 + cpd01476	3 Fumarate + ProtoporphyrinogenIX <= 3 Succinate + Protoporphyrin	|1.3.3.4|	c	10000000
	rxn05390	7-methyl-3-hydroxy-octanoyl-ACP hydro-lyase	cpd11526 => cpd00001 + cpd11527	7-methyl-3-hydroxy-octanoyl-ACP => H2O + 7-methyl-trans-oct-2-enoyl-ACP	|4.2.1.0|	c	2.163
	rxn05401	13-methyl-3-oxo-tetra-decanoyl-ACP:NADP+ oxidoreductase	cpd00005 + cpd00067 + cpd11537 => cpd00006 + cpd11538	TPNH + H+ + 13-methyl-3-oxo-tetra-decanoyl-ACP => TPN + 13-methyl-3-hydroxy-tetra-decanoyl-ACP	|1.1.1.0|	c	-3.76
	rxn05372	10-methyl-3-oxo-dodecanoyl-ACP:NADP+ oxidoreductase	cpd00005 + cpd00067 + cpd11508 => cpd00006 + cpd11509	TPNH + H+ + 10-methyl-3-oxo-dodecanoyl-ACP => TPN + 10-methyl-3-hydroxy-dodecanoyl-ACP	|1.1.1.0|	c	-3.76
	rxn05396	9-methyl-decanoyl-ACP:malonyl-[acyl-carrier-protein] C-acyltransferase (decarboxylating)	cpd00067 + cpd11492 + cpd11532 => cpd00011 + cpd11493 + cpd11533	H+ + Malonyl-acyl-carrierprotein- + 9-methyl-decanoyl-ACP => CO2 + ACP + 11-methyl-3-oxo-dodecanoyl-ACP	|2.3.1.0|	c	2.156
	rxn05404	13-methyl-tetra-decanoyl-ACP:malonyl-[acyl-carrier-protein] C-acyltransferase (decarboxylating)	cpd00067 + cpd11492 + cpd11540 => cpd00011 + cpd11493 + cpd11541	H+ + Malonyl-acyl-carrierprotein- + 13-methyl-tetra-decanoyl-ACP => CO2 + ACP + 15-methyl-3-oxo-hexa-decanoyl-ACP	|2.3.1.0|	c	2.156
	rxn13781	Dephospho-CoA transporter	(2) cpd00067[e] + cpd00655[e] => (2) cpd00067 + cpd00655	NONE		c
	rxn10292	isoheptadecanoyl-lipoteichoic acid synthesis (n=24), linked, unsubstituted	(24) cpd00402 + cpd15731 => (24) cpd00046 + cpd15749	24 CDPglycerol + Diglucosyl-1,2 diisoheptadecanoylglycerol => 24 CMP + Isoheptadecanoyllipoteichoic acid (n=24), linked, unsubstituted	|2.7.8.12|	c	-108
	rxn13360	NADP transporter	cpd00006 <= cpd00006[e]	NONE		c
	rxn05444	15-methyl-trans-hexa-dec-2-enoyl-ACP:NAD+ oxidoreductase (A-specific)	cpd00004 + cpd00067 + cpd11543 => cpd00003 + cpd11544	NADH + H+ + 15-methyl-trans-hexa-dec-2-enoyl-ACP => NAD + 15-methyl-hexa-decanoyl-ACP	|1.3.1.0|	c	-16.55
	rxn05361	4-methyl-3-hydroxy-hexanoyl-ACP hydro-lyase	cpd11497 => cpd00001 + cpd11498	4-methyl-3-hydroxy-hexanoyl-ACP => H2O + 4-methyl-trans-hex-2-enoyl-ACP	|4.2.1.0|	c	2.163
	rxn03150	alpha-ribazole 5-phosphate phosphatase	cpd00001 + cpd02904 => cpd00009 + cpd00067 + cpd03423	H2O + alpha-Ribazole 5'-phosphate => Phosphate + H+ + alpha-Ribazole	|3.1.3.73|	c	-2.317
	rxn05377	12-methyl-3-hydroxy-tetra-decanoyl-ACP hydro-lyase	cpd11513 => cpd00001 + cpd11514	12-methyl-3-hydroxy-tetra-decanoyl-ACP => H2O + 12-methyl-trans-tetra-dec-2-enoyl-ACP	|4.2.1.0|	c	2.163
	rxn05439	5-methyl-trans-hex-2-enoyl-ACP:NAD+ oxidoreductase (A-specific)	cpd00004 + cpd00067 + cpd11523 => cpd00003 + cpd11524	NADH + H+ + 5-methyl-trans-hex-2-enoyl-ACP => NAD + 5-methyl-hexanoyl-ACP	|1.3.1.0|	c	-16.55
	rxn00297	UDP-N-acetyl-D-glucosamine 2-epimerase	cpd00037 => cpd00861	UDP-N-acetylglucosamine => UDP-N-acetyl-D-mannosamine	5.1.3.14	c	0
	rxn05406	15-methyl-3-hydroxy-hexa-decanoyl-ACP hydro-lyase	cpd11542 => cpd00001 + cpd11543	15-methyl-3-hydroxy-hexa-decanoyl-ACP => H2O + 15-methyl-trans-hexa-dec-2-enoyl-ACP	|4.2.1.0|	c	2.163
	rxn05365	6-methyl-3-hydroxy-octanoyl-ACP hydro-lyase	cpd11501 => cpd00001 + cpd11502	6-methyl-3-hydroxy-octanoyl-ACP => H2O + 6-methyl-trans-oct-2-enoyl-ACP	|4.2.1.0|	c	2.163
	rxn10233	anteisoheptadecanoyl-phosphatidylserine decarboxylase	(2) cpd00067 + cpd15690 => cpd00011 + cpd15696	2 H+ + Dianteisoheptadecanoylphosphatidylserine => CO2 + Dianteisoheptadecanoylphosphatidylethanolamine	|4.1.1.65|	c	7.45
	rxn10227	anteisoheptadecanoyl-CDPdiacylglycerol-serine O-phosphatidyltransferase	cpd00054 + cpd15684 => cpd00046 + cpd00067 + cpd15690	Serine + CDP-1,2-dianteisoheptadecanoylglycerol => CMP + H+ + Dianteisoheptadecanoylphosphatidylserine	|2.7.8.8|	c	-15.04
	rxn05389	7-methyl-3-oxo-octanoyl-ACP:NADP+ oxidoreductase	cpd00005 + cpd00067 + cpd11525 => cpd00006 + cpd11526	TPNH + H+ + 7-methyl-3-oxo-octanoyl-ACP => TPN + 7-methyl-3-hydroxy-octanoyl-ACP	|1.1.1.0|	c	-3.76
	rxn09106	phosphatidylglycerol phosphate phosphatase (n-C18:0)	cpd00001 + cpd15547 => cpd00009 + cpd00067 + cpd15540	H2O + Phosphatidylglycerophosphate dioctadecanoyl => Phosphate + H+ + Phosphatidylglycerol dioctadecanoyl	|3.1.3.27|	c	-2.317
	rxn10192	CDP-glycerol:poly(glycerophosphate) glycerophosphotransferase	(45) cpd00402 + cpd02967 => (45) cpd00046 + cpd15661	45 CDPglycerol + N-Acetyl-beta-D-mannosaminyl-1,4-N-acetyl-D- glucosaminyldiphosphoundecaprenol => 45 CMP + Prenol-45n teichoic acid	|2.7.8.12|	c	-202.5
	rxn05394	9-methyl-3-hydroxy-decanoyl-ACP hydro-lyase	cpd11530 => cpd00001 + cpd11531	9-methyl-3-hydroxy-decanoyl-ACP => H2O + 9-methyl-trans-dec-2-enoyl-ACP	|4.2.1.0|	c	2.163
	rxn10273	stearoyl-UDP-glucosyltransferase (diglucosyl)	cpd00026 + cpd15739 => cpd00014 + cpd15730	UDPglucose + Monoglucosyl-1,2 distearoylglycerol => UDP + Diglucosyl-1,2 distearoylglycerol		c	-1.7
	rxn10282	stearoyl-UDP-glucosyltransferase (monoglucosyl)	cpd00026 + cpd15311 => cpd00014 + cpd15739	UDPglucose + 1,2-Diacyl-sn-glycerol dioctadecanoyl => UDP + Monoglucosyl-1,2 distearoylglycerol		c	-1.7
	rxn05380	14-methyl-3-oxo-hexa-decanoyl-ACP:NADP+ oxidoreductase	cpd00005 + cpd00067 + cpd11516 => cpd00006 + cpd11517	TPNH + H+ + 14-methyl-3-oxo-hexa-decanoyl-ACP => TPN + 14-methyl-3-hydroxy-hexa-decanoyl-ACP	|1.1.1.0|	c	-3.76
	rxn05397	11-methyl-3-oxo-dodecanoyl-ACP:NADP+ oxidoreductase	cpd00005 + cpd00067 + cpd11533 => cpd00006 + cpd11534	TPNH + H+ + 11-methyl-3-oxo-dodecanoyl-ACP => TPN + 11-methyl-3-hydroxy-dodecanoyl-ACP	|1.1.1.0|	c	-3.76
	rxn10919	EX_pheme_e	cpd00028[e] => cpd00028	Heme[e] => Heme		c	0
	rxn05381	14-methyl-3-hydroxy-hexa-decanoyl-ACP hydro-lyase	cpd11517 => cpd00001 + cpd11518	14-methyl-3-hydroxy-hexa-decanoyl-ACP => H2O + 14-methyl-trans-hexa-dec-2-enoyl-ACP	|4.2.1.0|	c	2.163
	rxn05369	8-methyl-3-hydroxy-decanoyl-ACP hydro-lyase	cpd11505 => cpd00001 + cpd11506	8-methyl-3-hydroxy-decanoyl-ACP => H2O + 8-methyl-trans-dec-2-enoyl-ACP	|4.2.1.0|	c	2.163
	rxn03164	UDP-N-acetylmuramoyl-L-alanyl-D-glutamyl-meso-2,6-	cpd00002 + cpd00731 + cpd02964 => cpd00008 + cpd00009 + cpd00067 + cpd02968	ATP + D-Ala-D-Ala + UDP-N-acetylmuramoyl-L-alanyl-D-gamma-glutamyl-meso-2,6-diaminopimelate => ADP + Phosphate + H+ + UDP-N-acetylmuramoyl-L-alanyl-D-glutamyl-6-carboxy-L-lysyl-D-alanyl- D-alanine	6.3.2.10|6.3.2.15	c	-6.354
	rxn00463	Uridine triphosphate pyrophosphohydrolase	cpd00001 + cpd00062 <= cpd00012 + cpd00091	H2O + UTP <= PPi + UMP	|3.6.1.8|3.6.1.19|	c	-8.243
	rxn03536	Adenosyl cobinamide kinase	cpd00002 + cpd03918 => cpd00008 + cpd00067 + cpd03919	ATP + Adenosyl cobinamide => ADP + H+ + Adenosyl cobinamide phosphate	|2.7.1.156|	c	10000000
	rxn10197	TECA4S	cpd00001 + (30) cpd00026 + (30) cpd00175 => (30) cpd00014 + (30) cpd00091 + cpd11459	H2O + 30 UDPglucose + 30 UDP-N-acetyl-D-galactosamine => 30 UDP + 30 UMP + tcam		c	-190.813
	rxn12664	Menaquinone transport	cpd11606[e] => cpd11606	Menaquinone 7[e] => Menaquinone 7		c	0
	rxn10265	isoheptadecanoyl-Phosphatidylglycerophosphate phosphohydrolase	cpd00001 + cpd15716 => cpd00009 + cpd00067 + cpd15722	H2O + Diisoheptadecanoylphosphatidylglycerophosphate => Phosphate + H+ + Diisoheptadecanoylphosphatidylglycerol	|3.1.3.27|	c	-2.317
	rxn03397	UDP-L-rhamnose:flavonol-3-O-D-glucoside L-rhamnosyltransferase	cpd00017 + cpd03447 => cpd00019 + cpd00067 + cpd03448	SAM + 2-Octaprenyl-6-methoxy-1,4-benzoquinone => S-Adenosylhomocysteine + H+ + 2-Octaprenyl-3-methyl-6-methoxy-1,4-benzoquinone	|2.1.1.-|	c	-19.42
	rxn10284	anteisoheptadecanoyl-UDP-glucosyltransferase (monoglucosyl)	cpd00026 + cpd15702 => cpd00014 + cpd15741	UDPglucose + 1,2-Dianteisoheptadecanoyl-sn-glycerol => UDP + Monoglucosyl-1,2 dianteisoheptadecanoylglycerol		c	-1.7
	rxn05364	6-methyl-3-oxo-octanoyl-ACP:NADP+ oxidoreductase	cpd00005 + cpd00067 + cpd11500 => cpd00006 + cpd11501	TPNH + H+ + 6-methyl-3-oxo-octanoyl-ACP => TPN + 6-methyl-3-hydroxy-octanoyl-ACP	|1.1.1.0|	c	-3.76
	rxn02269	(S)-3-methyl-2-oxopentanoate:NAD+ 2-oxidoreductase	cpd00003 + cpd00010 + cpd00508 => cpd00004 + cpd00011 + cpd00760	NAD + CoA + 3MOP => NADH + CO2 + 2-Methylbutyryl-CoA	|1.2.1.25|	c	-8.136
	rxn12224	2-octaprenyl-6-methoxyphenol hydroxylase	cpd00007 + cpd03446 => cpd00001 + cpd03447	O2 + 2-Octaprenyl-6-methoxyphenol => H2O + 2-Octaprenyl-6-methoxy-1,4-benzoquinone		c	-80.8267
	rxn00224	Protoporphyrin ferro-lyase	cpd01476 + cpd10515 <= cpd00028 + (2) cpd00067	Protoporphyrin + Fe2+ <= Heme + 2 H+	4.99.1.1	c	10000000
	rxn03393	Octaprenyl-hydroxybenzoate decarboxylase	cpd00067 + cpd03443 => cpd00011 + cpd03444	H+ + 3-Octaprenyl-4-hydroxybenzoate => CO2 + 2-Octaprenylphenol	|4.1.1.-|	c	-0.1
	rxn10191	D-alanine-poly(phosphoribitol) ligase	(45) cpd00002 + (45) cpd00117 + cpd15661 => (45) cpd00012 + (45) cpd00018 + cpd15663	45 ATP + 45 D-Ala + Prenol-45n teichoic acid => 45 PPi + 45 AMP + Prenol-45n teichoic acid-alanine substituted	|6.1.1.13|	c	-330.3
	rxn01207	4-Methyl-2-oxopentanoate:NAD+ oxidoreductase	cpd00003 + cpd00010 + cpd00200 => cpd00004 + cpd00011 + cpd01882	NAD + CoA + 4MOP => NADH + CO2 + Isovaleryl-CoA	|1.2.1.25|	c	-8.136
	rxn10337	isoheptadecanoyl-cardiolipin synthase	(2) cpd15722 => cpd00100 + cpd15794	2 Diisoheptadecanoylphosphatidylglycerol => GLYC + Isoheptadecanoylcardiolipin (B. subtilis)		c	0
	rxn00367	CTP pyrophosphohydrolase	cpd00001 + cpd00052 <= cpd00012 + cpd00046	H2O + CTP <= PPi + CMP	|3.6.1.8|	c	-8.243
	rxn10301	isoheptadecanoyl-lipoteichoic acid synthesis (n=24), linked, glucose substituted	(24) cpd00026 + cpd15749 => (24) cpd00014 + cpd15758	24 UDPglucose + Isoheptadecanoyllipoteichoic acid (n=24), linked, unsubstituted => 24 UDP + Isoheptadecanoyllipoteichoic acid (n=24), linked, glucose substituted	|2.4.1.52|	c	-40.8
	rxn05400	11-methyl-dodecanoyl-ACP:malonyl-[acyl-carrier-protein] C-acyltransferase (decarboxylating)	cpd00067 + cpd11492 + cpd11536 => cpd00011 + cpd11493 + cpd11537	H+ + Malonyl-acyl-carrierprotein- + 11-methyl-dodecanoyl-ACP => CO2 + ACP + 13-methyl-3-oxo-tetra-decanoyl-ACP	|2.3.1.0|	c	2.156
	rxn05374	10-methyl-trans-dodec-2-enoyl-ACP:NADP+ oxidoreductase (A-specific)	cpd00005 + cpd00067 + cpd11510 => cpd00006 + cpd11511	TPNH + H+ + 10-methyl-trans-dodec-2-enoyl-ACP => TPN + 10-methyl-dodecanoyl-ACP	|1.3.1.0|	c	-16.55
	rxn05371	8-methyl-decanoyl-ACP:malonyl-[acyl-carrier-protein] C-acyltransferase (decarboxylating)	cpd00067 + cpd11492 + cpd11507 => cpd00011 + cpd11493 + cpd11508	H+ + Malonyl-acyl-carrierprotein- + 8-methyl-decanoyl-ACP => CO2 + ACP + 10-methyl-3-oxo-dodecanoyl-ACP	|2.3.1.0|	c	2.156
	rxn05382	14-methyl-trans-hexa-dec-2-enoyl-ACP:NADP+ oxidoreductase (A-specific)	cpd00005 + cpd00067 + cpd11518 => cpd00006 + cpd11519	TPNH + H+ + 14-methyl-trans-hexa-dec-2-enoyl-ACP => TPN + 14-methyl-hexa-decanoyl-ACP	|1.3.1.0|	c	-16.55
	rxn11946	3-demethylubiquinone-9 3-o-methyltransferase	cpd00017 + cpd03449 => cpd00019 + cpd15560	SAM + 2-Octaprenyl-3-methyl-5-hydroxy-6-methoxy-1,4-benzoquinone => S-Adenosylhomocysteine + Ubiquinone-8	|2.1.1.64|	c	-3.53
	rxn05029	ATP:cobinamide Cobeta-adenosyltransferase	cpd00002 + cpd03422 => cpd00421 + cpd03918	ATP + Cobinamide => Triphosphate + Adenosyl cobinamide	|2.5.1.17|	c	10000000
	rxn10275	anteisoheptadecanoyl-UDP-glucosyltransferase (diglucosyl)	cpd00026 + cpd15741 => cpd00014 + cpd15732	UDPglucose + Monoglucosyl-1,2 dianteisoheptadecanoylglycerol => UDP + Diglucosyl-1,2 dianteisoheptadecanoylglycerol		c	-1.7
	rxn05383	3-methylbutanoyl-CoA:[acyl-carrier-protein] transferase	cpd01882 + cpd11493 => cpd00010 + cpd11520	Isovaleryl-CoA + ACP => CoA + isovaleryl-ACP	|2.3.1.0|	c	0
	rxn05255	FOLt	cpd00067[e] + cpd00393[e] => cpd00067 + cpd00393	H+[e] + FOL[e] => H+ + FOL		c	0
	rxn08130	S-adenosylmethione:2-demthylmenaquinole methyltransferase (menaquinone 8)	cpd00017 + cpd15353 => cpd00019 + cpd00067 + cpd15499	SAM + 2-Demethylmenaquinol 8 => S-Adenosylhomocysteine + H+ + Menaquinol 8		c	-20.64
	rxn05379	12-methyl-tetra-decanoyl-ACP:malonyl-[acyl-carrier-protein] C-acyltransferase (decarboxylating)	cpd00067 + cpd11492 + cpd11515 => cpd00011 + cpd11493 + cpd11516	H+ + Malonyl-acyl-carrierprotein- + 12-methyl-tetra-decanoyl-ACP => CO2 + ACP + 14-methyl-3-oxo-hexa-decanoyl-ACP	|2.3.1.0|	c	2.156
	rxn10320	anteisoheptadecanoyl-lipoteichoic acid synthesis (n=24), unlinked, D-alanine substituted	(24) cpd00002 + (24) cpd00117 + cpd15750 => (24) cpd00012 + (24) cpd00018 + cpd15777	24 ATP + 24 D-Ala + Anteisoheptadecanoyllipoteichoic acid (n=24), linked, unsubstituted => 24 PPi + 24 AMP + Anteisoheptadecanoyllipoteichoic acid (n=24), linked, D-alanine substituted		c	-176.16
	rxn05366	6-methyl-trans-oct-2-enoyl-ACP:NADP+ oxidoreductase (A-specific)	cpd00005 + cpd00067 + cpd11502 => cpd00006 + cpd11503	TPNH + H+ + 6-methyl-trans-oct-2-enoyl-ACP => TPN + 6-methyl-octanoyl-ACP	|1.3.1.0|	c	-16.55
	rxn03538	Adenosylcobalamin 5'-phosphate synthase	cpd03423 + cpd03920 => cpd00126 + cpd00166	alpha-Ribazole + Adenosylcobinamide-GDP => GMP + Calomide	|2.7.8.26|	c	10000000
	rxn05437	12-methyl-trans-tetra-dec-2-enoyl-ACP:NAD+ oxidoreductase (A-specific)	cpd00004 + cpd00067 + cpd11514 => cpd00003 + cpd11515	NADH + H+ + 12-methyl-trans-tetra-dec-2-enoyl-ACP => NAD + 12-methyl-tetra-decanoyl-ACP	|1.3.1.0|	c	-16.55
	rxn10193	Poly(glycerol-phosphate) alpha-glucosyltransferase	(45) cpd00026 + cpd15661 => (45) cpd00014 + cpd15662	45 UDPglucose + Prenol-45n teichoic acid => 45 UDP + Prenol-45n teichoic acid-glucose substituted	|2.4.1.52|	c	-76.5
	rxn13661	S-adenosylmethione:2-demthylmenaquinone methyltransferase (menaquinone 7)	cpd00017 + cpd11425 <= cpd00019 + cpd00067 + cpd11606	SAM + 2dmmq7 <= H+ + S-Adenosylhomocysteine + Menaquinone 7		c	-19.42
	rxn10319	isoheptadecanoyl-lipoteichoic acid synthesis (n=24), unlinked, D-alanine substituted	(24) cpd00002 + (24) cpd00117 + cpd15749 => (24) cpd00012 + (24) cpd00018 + cpd15776	24 ATP + 24 D-Ala + Isoheptadecanoyllipoteichoic acid (n=24), linked, unsubstituted => 24 PPi + 24 AMP + Isoheptadecanoyllipoteichoic acid (n=24), linked, D-alanine substituted		c	-176.16
	rxn05267	DHNAOT7	cpd00003 + cpd02295 + cpd02590 <= cpd00004 + cpd00011 + cpd00012 + cpd11425	NAD + 1,4-Dihydroxy-2-naphthoate + all-trans-Heptaprenyl diphosphate <= NADH + CO2 + PPi + 2dmmq7		c	3.299
	rxn05359	4-methyl-3-oxo-hexanoyl-ACP:malonyl-[acyl-carrier-protein] C-acyltransferase (decarboxylating)	cpd00067 + cpd11492 + cpd11495 => cpd00011 + cpd11493 + cpd11496	H+ + Malonyl-acyl-carrierprotein- + 2-methylbutyryl-ACP => CO2 + ACP + 4-methyl-3-oxo-hexanoyl-ACP	|2.3.1.0|	c	2.156
	rxn05395	9-methyl-trans-dec-2-enoyl-ACP:NADP+ oxidoreductase (A-specific)	cpd00005 + cpd00067 + cpd11531 => cpd00006 + cpd11532	TPNH + H+ + 9-methyl-trans-dec-2-enoyl-ACP => TPN + 9-methyl-decanoyl-ACP	|1.3.1.0|	c	-16.55
	rxn05368	8-methyl-3-oxo-decanoyl-ACP:NADP+ oxidoreductase	cpd00005 + cpd00067 + cpd11504 => cpd00006 + cpd11505	TPNH + H+ + 8-methyl-3-oxo-decanoyl-ACP => TPN + 8-methyl-3-hydroxy-decanoyl-ACP	|1.1.1.0|	c	-3.76
	rxn10302	anteisoheptadecanoyl-lipoteichoic acid synthesis (n=24), linked, glucose substituted	(24) cpd00026 + cpd15750 => (24) cpd00014 + cpd15759	24 UDPglucose + Anteisoheptadecanoyllipoteichoic acid (n=24), linked, unsubstituted => 24 UDP + Anteisoheptadecanoyllipoteichoic acid (n=24), linked, glucose substituted	|2.4.1.52|	c	-40.8
	rxn10145	M-diaminopimelic acid ABC transport	cpd00001 + cpd00002 + cpd00516[e] => cpd00008 + cpd00009 + cpd00067 + cpd00516	H2O + ATP + meso-2,6-Diaminopimelate[e] => ADP + Phosphate + H+ + meso-2,6-Diaminopimelate		c	-6.817
	rxn10291	stearoyl-lipoteichoic acid synthesis (n=24), linked, unsubstituted	(24) cpd00402 + cpd15730 => (24) cpd00046 + cpd15748	24 CDPglycerol + Diglucosyl-1,2 distearoylglycerol => 24 CMP + Stearoyllipoteichoic acid (n=24), linked, unsubstituted	|2.7.8.12|	c	-108
	rxn10318	stearoyl-lipoteichoic acid synthesis (n=24), unlinked, D-alanine substituted	(24) cpd00002 + (24) cpd00117 + cpd15748 => (24) cpd00012 + (24) cpd00018 + cpd15775	24 ATP + 24 D-Ala + Stearoyllipoteichoic acid (n=24), linked, unsubstituted => 24 PPi + 24 AMP + Stearoyllipoteichoic acid (n=24), linked, D-alanine substituted		c	-176.16
	rxn08299	diacylglycerol kinase (n-C18:0)	cpd00002 + cpd15311 <= cpd00008 + cpd15526	ATP + 1,2-Diacyl-sn-glycerol dioctadecanoyl <= ADP + 1,2-dioctadecanoyl-sn-glycerol 3-phosphate	|2.7.1.107|	c	-4.5
	rxn10293	anteisoheptadecanoyl-lipoteichoic acid synthesis (n=24), linked, unsubstituted	(24) cpd00402 + cpd15732 => (24) cpd00046 + cpd15750	24 CDPglycerol + Diglucosyl-1,2 dianteisoheptadecanoylglycerol => 24 CMP + Anteisoheptadecanoyllipoteichoic acid (n=24), linked, unsubstituted	|2.7.8.12|	c	-108
	rxn05367	6-methyl-octanoyl-ACP:malonyl-[acyl-carrier-protein] C-acyltransferase (decarboxylating)	cpd00067 + cpd11492 + cpd11503 => cpd00011 + cpd11493 + cpd11504	H+ + Malonyl-acyl-carrierprotein- + 6-methyl-octanoyl-ACP => CO2 + ACP + 8-methyl-3-oxo-decanoyl-ACP	|2.3.1.0|	c	2.156
	rxn02287	S-Adenosyl-L-methionine:uroporphyrin-III C-methyltransferase	(2) cpd00017 + cpd00774 => (2) cpd00019 + (2) cpd00067 + cpd01620	2 SAM + UroporphyrinogenIII => 2 S-Adenosylhomocysteine + 2 H+ + Precorrin 2	|2.1.1.107|	c	10000000
	rxn05388	5-methyl-hexanoyl-ACP:malonyl-[acyl-carrier-protein] C-acyltransferase (decarboxylating)	cpd00067 + cpd11492 + cpd11524 => cpd00011 + cpd11493 + cpd11525	H+ + Malonyl-acyl-carrierprotein- + 5-methyl-hexanoyl-ACP => CO2 + ACP + 7-methyl-3-oxo-octanoyl-ACP	|2.3.1.0|	c	2.156
	rxn02897	Nicotinate-nucleotide:dimethylbenzimidazole	cpd00873 + cpd01997 => cpd00067 + cpd00218 + cpd02904	Nicotinate ribonucleotide + Dimethylbenzimidazole => H+ + Niacin + alpha-Ribazole 5'-phosphate	|2.4.2.21|	c	-2.94
	rxn10623	sirohydrochlorin ferrochetalase	cpd10515 + cpd16034 => (2) cpd00067 + cpd00557	Fe2+ + sirohydrochlorin 2 => 2 H+ + Siroheme		c	10000000
	rxn10266	anteisoheptadecanoyl-Phosphatidylglycerophosphate phosphohydrolase	cpd00001 + cpd15717 => cpd00009 + cpd00067 + cpd15723	H2O + Dianteisoheptadecanoylphosphatidylglycerophosphate => Phosphate + H+ + Dianteisoheptadecanoylphosphatidylglycerol	|3.1.3.27|	c	-2.317
	rxn10232	isoheptadecanoyl-phosphatidylserine decarboxylase	(2) cpd00067 + cpd15689 => cpd00011 + cpd15695	2 H+ + Diisoheptadecanoylphosphatidylserine => CO2 + Diisoheptadecanoylphosphatidylethanolamine	|4.1.1.65|	c	7.45
	rxn03852	UDP-N-acetyl-D-mannosamine:N-acetyl-beta-D-	cpd00861 + cpd00946 => cpd00014 + cpd02967	UDP-N-acetyl-D-mannosamine + Undecaprenyl diphospho N-acetyl-glucosamine => UDP + N-Acetyl-beta-D-mannosaminyl-1,4-N-acetyl-D- glucosaminyldiphosphoundecaprenol	|2.4.1.187|	c	-1.7
	rxn05375	10-methyl-dodecanoyl-ACP:malonyl-[acyl-carrier-protein] C-acyltransferase (decarboxylating)	cpd00067 + cpd11492 + cpd11511 => cpd00011 + cpd11493 + cpd11512	H+ + Malonyl-acyl-carrierprotein- + 10-methyl-dodecanoyl-ACP => CO2 + ACP + 12-methyl-3-oxo-tetra-decanoyl-ACP	|2.3.1.0|	c	2.156
	rxn05452	14-methyl-hexa-decanoyl-ACP:[acyl-carrier-protein] transferase	cpd00010 + cpd11519 => cpd11434 + cpd11493	CoA + 14-methyl-hexa-decanoyl-ACP => fa12coa + ACP	|2.3.1.0|	c	0
	rxn03395	2-octaprenyl-6-hydroxyphenol methylase	cpd00017 + cpd03445 => cpd00019 + cpd00067 + cpd03446	SAM + 2-Octaprenyl-6-hydroxyphenol => S-Adenosylhomocysteine + H+ + 2-Octaprenyl-6-methoxyphenol	|2.1.1.64|	c	-4.36
	rxn10226	isoheptadecanoyl-CDPdiacylglycerol-serine O-phosphatidyltransferase	cpd00054 + cpd15683 => cpd00046 + cpd00067 + cpd15689	Serine + CDP-1,2-diisoheptadecanoylglycerol => CMP + H+ + Diisoheptadecanoylphosphatidylserine	|2.7.8.8|	c	-15.04
	rxn05405	15-methyl-3-oxo-hexa-decanoyl-ACP:NADP+ oxidoreductase	cpd00005 + cpd00067 + cpd11541 => cpd00006 + cpd11542	TPNH + H+ + 15-methyl-3-oxo-hexa-decanoyl-ACP => TPN + 15-methyl-3-hydroxy-hexa-decanoyl-ACP	|1.1.1.0|	c	-3.76
	rxn03893	Hydroxybenzoate octaprenyltransferase	cpd00136 + cpd02557 => cpd00012 + cpd03443	4-Hydroxybenzoate + Farnesylfarnesylgeraniol => PPi + 3-Octaprenyl-4-hydroxybenzoate	|2.5.1.-|	c	-16.91
	rxn05454	15-methyl-hexa-decanoyl-ACP:[acyl-carrier-protein] transferase	cpd00010 + cpd11544 => cpd11432 + cpd11493	CoA + 15-methyl-hexa-decanoyl-ACP => fa11coa + ACP	|2.3.1.0|	c	0
	rxn10283	isoheptadecanoyl-UDP-glucosyltransferase (monoglucosyl)	cpd00026 + cpd15701 => cpd00014 + cpd15740	UDPglucose + 1,2-Diisoheptadecanoyl-sn-glycerol => UDP + Monoglucosyl-1,2 diisoheptadecanoylglycerol		c	-1.7
	rxn10621	sirohydrochlorin dehydrogenase (NAD)	cpd00003 + cpd01620 => cpd00004 + cpd00067 + cpd16034	NAD + Precorrin 2 => NADH + H+ + sirohydrochlorin 2		c	10000000
	rxn10206	anteisoheptadecanoyl-glycerol-3-phosphate O-acyltransferase	cpd00080 + cpd11434 => cpd00010 + cpd15672	GLYC-3-P + fa12coa => CoA + 1-anteisoheptadecanoyl-sn-glycerol 3-phosphate	|2.3.1.15|	c	-3.614
	rxn05385	5-methyl-3-oxo-hexanoyl-ACP:NADP+ oxidoreductase	cpd00005 + cpd00067 + cpd11521 => cpd00006 + cpd11522	TPNH + H+ + 5-methyl-3-oxo-hexanoyl-ACP => TPN + 5-methyl-3-hydroxy-hexanoyl-ACP	|1.1.1.0|	c	-3.76
	rxn10254	anteisoheptadecanoyl-Diacylglycerol kinase	cpd00002 + cpd15702 <= cpd00008 + cpd15678	ATP + 1,2-Dianteisoheptadecanoyl-sn-glycerol <= ADP + 1,2-dianteisoheptadecanoyl-sn-glycerol 3-phosphate	|2.7.1.107|	c	-4.5
	rxn05398	11-methyl-3-hydroxy-dodecanoyl-ACP hydro-lyase	cpd11534 => cpd00001 + cpd11535	11-methyl-3-hydroxy-dodecanoyl-ACP => H2O + 11-methyl-trans-dodec-2-enoyl-ACP	|4.2.1.0|	c	2.163
	rxn05402	13-methyl-3-hydroxy-tetra-decanoyl-ACP hydro-lyase	cpd11538 => cpd00001 + cpd11539	13-methyl-3-hydroxy-tetra-decanoyl-ACP => H2O + 13-methyl-trans-tetra-dec-2-enoyl-ACP	|4.2.1.0|	c	2.163
	rxn09398	glycogen synthase (UDPGlc)	cpd00026 + cpd15302 <= cpd00014 + cpd00155	UDPglucose + glycogen(n-1) <= UDP + Glycogen	|2.4.1.11|	c	-1.7
	rxn05392	7-methyl-octanoyl-ACP:malonyl-[acyl-carrier-protein] C-acyltransferase (decarboxylating)	cpd00067 + cpd11492 + cpd11528 => cpd00011 + cpd11493 + cpd11529	H+ + Malonyl-acyl-carrierprotein- + 7-methyl-octanoyl-ACP => CO2 + ACP + 9-methyl-3-oxo-decanoyl-ACP	|2.3.1.0|	c	2.156
	rxn04139	2-Octaprenyl-3-methyl-6-methoxy-1,4-benzoquinone ,NADPH2:oxygen	cpd00005 + cpd00007 + cpd03448 => cpd00001 + cpd00006 + cpd03449	TPNH + O2 + 2-Octaprenyl-3-methyl-6-methoxy-1,4-benzoquinone => H2O + TPN + 2-Octaprenyl-3-methyl-5-hydroxy-6-methoxy-1,4-benzoquinone	|1.14.13.-|	c	-95.4367
	rxn09345	Undecaprenyl diphosphate synthase	(8) cpd00113 + cpd00350 => (8) cpd00012 + cpd02229	8 Isopentenyldiphosphate + Farnesyldiphosphate => 8 PPi + Undecaprenyldiphosphate		c	-104
	rxn05440	7-methyl-trans-oct-2-enoyl-ACP:NAD+ oxidoreductase (A-specific)	cpd00004 + cpd00067 + cpd11527 => cpd00003 + cpd11528	NADH + H+ + 7-methyl-trans-oct-2-enoyl-ACP => NAD + 7-methyl-octanoyl-ACP	|1.3.1.0|	c	-16.55
	rxn00470	L-Ornithine carboxy-lyase	cpd00064 + cpd00067 => cpd00011 + cpd00118	Ornithine + H+ => CO2 + PUTR	4.1.1.17	c	-3.09
	rxn05393	9-methyl-3-oxo-decanoyl-ACP:NADP+ oxidoreductase	cpd00005 + cpd00067 + cpd11529 => cpd00006 + cpd11530	TPNH + H+ + 9-methyl-3-oxo-decanoyl-ACP => TPN + 9-methyl-3-hydroxy-decanoyl-ACP	|1.1.1.0|	c	-3.76
	rxn05442	11-methyl-trans-dodec-2-enoyl-ACP:NAD+ oxidoreductase (A-specific)	cpd00004 + cpd00067 + cpd11535 => cpd00003 + cpd11536	NADH + H+ + 11-methyl-trans-dodec-2-enoyl-ACP => NAD + 11-methyl-dodecanoyl-ACP	|1.3.1.0|	c	-16.55
	rxn05360	4-methyl-3-oxo-hexanoyl-ACP:NADP+ oxidoreductase	cpd00005 + cpd00067 + cpd11496 => cpd00006 + cpd11497	TPNH + H+ + 4-methyl-3-oxo-hexanoyl-ACP => TPN + 4-methyl-3-hydroxy-hexanoyl-ACP	|1.1.1.0|	c	-3.76
	rxn10338	anteisoheptadecanoyl-cardiolipin synthase	(2) cpd15723 => cpd00100 + cpd15795	2 Dianteisoheptadecanoylphosphatidylglycerol => GLYC + Anteisoheptadecanoylcardiolipin (B. subtilis)		c	0
	rxn05358	2-methylbutanoyl-CoA:[acyl-carrier-protein] transferase	cpd00760 + cpd11493 => cpd00010 + cpd11495	2-Methylbutyryl-CoA + ACP => CoA + 2-methylbutyryl-ACP	|2.3.1.0|	c	0
	rxn10274	isoheptadecanoyl-UDP-glucosyltransferase (diglucosyl)	cpd00026 + cpd15740 => cpd00014 + cpd15731	UDPglucose + Monoglucosyl-1,2 diisoheptadecanoylglycerol => UDP + Diglucosyl-1,2 diisoheptadecanoylglycerol		c	-1.7
	rxn09135	Phospholipase A1 (phosphatidylethanolamine, n-C18:0) (periplasm)	cpd00001 + cpd15533 <= cpd00067 + cpd01080 + cpd15341	H2O + phosphatidylethanolamine dioctadecanoyl <= H+ + Stearate + 2-Acyl-sn-glycero-3-phosphoethanolamine (n-C18:0)	|3.1.1.32|	c	-2.143
	rxn05376	12-methyl-3-oxo-tetra-decanoyl-ACP:NADP+ oxidoreductase	cpd00005 + cpd00067 + cpd11512 => cpd00006 + cpd11513	TPNH + H+ + 12-methyl-3-oxo-tetra-decanoyl-ACP => TPN + 12-methyl-3-hydroxy-tetra-decanoyl-ACP	|1.1.1.0|	c	-3.76
	rxn10205	isoheptadecanoyl-glycerol-3-phosphate O-acyltransferase	cpd00080 + cpd11432 => cpd00010 + cpd15671	GLYC-3-P + fa11coa => CoA + 1-isoheptadecanoyl-sn-glycerol 3-phosphate	|2.3.1.15|	c	-3.614
	rxn05386	5-methyl-3-hydroxy-hexanoyl-ACP hydro-lyase	cpd11522 => cpd00001 + cpd11523	5-methyl-3-hydroxy-hexanoyl-ACP => H2O + 5-methyl-trans-hex-2-enoyl-ACP	|4.2.1.0|	c	2.163
	rxn10336	stearoyl-cardiolipin synthase	(2) cpd15540 => cpd00100 + cpd15793	2 Phosphatidylglycerol dioctadecanoyl => GLYC + Stearoylcardiolipin (B. subtilis)		c	0
	rxn02011	UDP-N-acetylmuramoyl-L-alanyl-D-glutamate:meso-2,6-	cpd00002 + cpd00516 + cpd00525 => cpd00008 + cpd00009 + cpd00067 + cpd02964	ATP + meso-2,6-Diaminopimelate + UDP-N-acetylmuramoyl-L-alanyl-D-glutamate => ADP + Phosphate + H+ + UDP-N-acetylmuramoyl-L-alanyl-D-gamma-glutamyl-meso-2,6-diaminopimelate	6.3.2.13	c	-6.354
	rxn05403	13-methyl-trans-tetra-dec-2-enoyl-ACP:NADP+ oxidoreductase (A-specific)	cpd00005 + cpd00067 + cpd11539 => cpd00006 + cpd11540	TPNH + H+ + 13-methyl-trans-tetra-dec-2-enoyl-ACP => TPN + 13-methyl-tetra-decanoyl-ACP	|1.3.1.0|	c	-16.55
	rxn00621	CTP:sn-glycerol-3-phosphate cytidylyltransferase	cpd00052 + cpd00080 => cpd00012 + cpd00402	CTP + GLYC-3-P => PPi + CDPglycerol	|2.7.7.39|	c	1.07
	rxn10841	ethanolamine transport via diffusion (extracellular)	cpd00162[e] => cpd00162	Ethanolamine[e] => Ethanolamine		c	0
	rxn06022	[Acyl-carrier-protein] 4'-pantetheine-phosphohydrolase	cpd00001 + cpd11493 <= cpd00834 + cpd12370	H2O + ACP <= Phosphopantetheine + apo-ACP	|3.1.4.14|	c	-4.813
	rxn13397	spermidine excretion (cytosol to extracellular)	cpd00264 <= cpd00264[e]	NONE		c
	rxn08333	1,4-dihydroxy-2-naphthoate octaprenyltransferase	cpd00067 + cpd02295 + cpd02557 => cpd00011 + cpd00012 + cpd15353	H+ + 1,4-Dihydroxy-2-naphthoate + Farnesylfarnesylgeraniol => CO2 + PPi + 2-Demethylmenaquinol 8		c	-17.01
	rxn00350	glutathione hydralase (periplasmic)	cpd00001 + cpd00042 <= cpd00023 + cpd01017	H2O + GSH <= GLU + Cys-Gly	|2.3.2.2|3.4.11.4|	c	-0.463
	rxn12549	4-Hydroxybenzoate transport via proton symport	cpd00067[e] + cpd00136[e] => cpd00067 + cpd00136	H+[e] + 4-Hydroxybenzoate[e] => H+ + 4-Hydroxybenzoate		c	0
	rxn05465	malonyl-ACP:[acyl-carrier-protein] transferase	cpd00070 + cpd11493 => cpd00010 + cpd11492	Malonyl-CoA + ACP => CoA + Malonyl-acyl-carrierprotein-	2.3.1.0|2.3.1.39|2.3.1.85|2.3.1.86	c	0
	rxn05433	4-methyl-trans-hex-2-enoyl-ACP:NAD+ oxidoreductase (A-specific)	cpd00004 + cpd00067 + cpd11498 => cpd00003 + cpd11499	NADH + H+ + 4-methyl-trans-hex-2-enoyl-ACP => NAD + 4-methyl-hexanoyl-ACP	|1.3.1.0|	c	-16.55
	rxn02288	Uroporphyrinogen-III carboxy-lyase	(4) cpd00067 + cpd00774 <= (4) cpd00011 + cpd02083	4 H+ + UroporphyrinogenIII <= 4 CO2 + CoproporphyrinogenIII	4.1.1.37	c	10000000
	rxn05363	4-methyl-hexanoyl-ACP:malonyl-[acyl-carrier-protein] C-acyltransferase (decarboxylating)	cpd00067 + cpd11492 + cpd11499 => cpd00011 + cpd11493 + cpd11500	H+ + Malonyl-acyl-carrierprotein- + 4-methyl-hexanoyl-ACP => CO2 + ACP + 6-methyl-3-oxo-octanoyl-ACP	|2.3.1.0|	c	2.156
	rxn10300	stearoyl-lipoteichoic acid synthesis (n=24), linked, glucose substituted	(24) cpd00026 + cpd15748 => (24) cpd00014 + cpd15757	24 UDPglucose + Stearoyllipoteichoic acid (n=24), linked, unsubstituted => 24 UDP + Stearoyllipoteichoic acid (n=24), linked, glucose substituted	|2.4.1.52|	c	-40.8
	rxn05373	10-methyl-3-hydroxy-dodecanoyl-ACP hydro-lyase	cpd11509 => cpd00001 + cpd11510	10-methyl-3-hydroxy-dodecanoyl-ACP => H2O + 10-methyl-trans-dodec-2-enoyl-ACP	|4.2.1.0|	c	2.163
	rxn05370	8-methyl-trans-dec-2-enoyl-ACP:NADP+ oxidoreductase (A-specific)	cpd00005 + cpd00067 + cpd11506 => cpd00006 + cpd11507	TPNH + H+ + 8-methyl-trans-dec-2-enoyl-ACP => TPN + 8-methyl-decanoyl-ACP	|1.3.1.0|	c	-16.55
	rxn10238	isoheptadecanoyl-phosphatidic acid phosphatase	cpd00001 + cpd15677 => cpd00009 + cpd00067 + cpd15701	H2O + 1,2-diisoheptadecanoyl-sn-glycerol 3-phosphate => Phosphate + H+ + 1,2-Diisoheptadecanoyl-sn-glycerol	|3.1.3.4|	c	-2.317
	rxn10030	b-ketoacyl synthetase (n-C18:1)	(15) cpd00005 + cpd00022 + (22) cpd00067 + (8) cpd00070 => (7) cpd00001 + (15) cpd00006 + (9) cpd00010 + (8) cpd00011 + cpd15269	15 TPNH + Acetyl-CoA + 22 H+ + 8 Malonyl-CoA => 7 H2O + 15 TPN + 9 CoA + 8 CO2 + octadecenoate	|2.3.1.41|	c	-115.585
	rxn09045	2-Octaprenylphenol hydroxylase (anaerobic)	(3) cpd00001 + (2) cpd00002 + cpd00003 + cpd03444 => cpd00004 + (2) cpd00008 + (2) cpd00009 + (3) cpd00067 + cpd03445	3 H2O + 2 ATP + NAD + 2-Octaprenylphenol => NADH + 2 ADP + 2 Phosphate + 3 H+ + 2-Octaprenyl-6-hydroxyphenol		c	-0.687
	rxn05513	calcium efflux via ABC system	cpd00001 + cpd00002 + cpd00063 <= cpd00008 + cpd00009 + cpd00063[e] + cpd00067	H2O + ATP + Ca2+ <= ADP + Phosphate + Ca2+[e] + H+		c	-6.817
	rxn03537	Adenosyl cobinamide phosphate guanyltransferase	cpd00038 + cpd00067 + cpd03919 => cpd00012 + cpd03920	GTP + H+ + Adenosyl cobinamide phosphate => PPi + Adenosylcobinamide-GDP	|2.7.7.62|	c	10000000

## Sheet: BB12 Removed reactions
Reactions removed from the Model Seed draft reconstruction	Rxn name	Rxn description	Formula	Subsystem	LB	UB	Objective
	rxn04457	rxn04457		Purine metabolism	-1000	1000	0
		peptide-methionine:thioredoxin-disulfide S-oxidoreductase			-1000	1000	0
	GALS4	a-galactosidase (stachyose)	h2o[c] + stchs[c] -> gal[c] + raffin[c]	Galactose metabolism	0	1000	0
	FEROpp	ferroxidase	4 fe2[p] + 4 h[p] + o2[p] -> 4 fe3[p] + 2 h2o[p]	Inorganic Ion Transport Metabolism	0	1000	0
		Lead (Pb+2) ABC transporter			-1000	1000	0
		(S,S)-Butane-2,3-diol:NAD+ oxidoreductase		Butanoate metabolism	-1000	1000	0
		beta-glucosidase				1000	0
		beta-glucosidase (methyl-alpha-D-glucoside)			-1000	1000	0
		Dipeptide transport via ABC system (gly-met)			-1000	1000	0
		Gly-Cys ABC transporters			-1000	1000	0
		Gly-Cys aminopeptidase			-1000	1000	0
		Gly-Leu ABC transporters			-1000	1000	0
		Gly-Leu aminopeptidase			-1000	1000	0
		Gly-Phe ABC transporters			-1000	1000	0
		Gly-Try ABC transporters			-1000	1000	0
		Dipeptide transport via ABC system (ala-gly)		Transport	0	1000	0
		Dipeptide transport via ABC system (gly-asn)		Transport	0	1000	0
		Dipeptide transport via ABC system (gly-gln)		Transport	0	1000	0
		Dipeptide transport via ABC system (gly-glu)		Transport	0	1000	0
		Dipeptide transport via ABC system (ala-gln)		Transport	0	1000	0
		Dipeptide transport via ABC system (ala-his)		Transport	0	1000	0
		Dipeptide transport via ABC system (ala-asp)		Transport	0	1000	0
		Dipeptide transport via ABC system (gly-asp)		Transport	0	1000	0
		Dipeptide transport via ABC system (ala-glu)		Transport	0	1000	0
		Dipeptide transport via ABC system (ala-leu)		Transport	0	1000	0
		Dipeptide transport via ABC system (met-ala)		Transport	0	1000	0
		Dipeptide transport via ABC system (ala-thr)		Transport	0	1000	0
		Dipeptide transport via ABC system (gly-pro-L)		Transport	0	1000	0
		aminopeptidase			-1000	1000	0
		aminopeptidase				1000	0
		aminopeptidase				1000	0
		aminopeptidase			-1000	1000	0
		aminopeptidase			-1000	1000	0
		aminopeptidase			-1000	1000	0
		aminopeptidase			-1000	1000	0
		aminopeptidase			-1000	1000	0
		aminopeptidase			-1000	1000	0
		aminopeptidase			-1000	1000	0
		aminopeptidase			-1000	1000	0
		aminopeptidase			-1000	1000	0
		aminopeptidase			-1000	1000	0
		aminopeptidase			-1000	1000	0
	AMALT3	Amylomaltase (maltopentaose)	malt[c] + maltpt[c] -> glc-D[c] + malthx[c]	Alternate Carbon Metabolism	0	1000	0
	rxn10194	Teichoic acid (unsubstituted) export			0	1000	0
		Teichoic acid (glucose substituted) export			-1000	1000	0
		Teichoic acid (D-alanine substituted) export			-1000	1000	0
	MLTG1	Maltodextrin glucosidase (maltotriose)	h2o[c] + malttr[c] -> glc-D[c] + malt[c]	Alternate Carbon Metabolism	0	1000	0
	MLTG2	Maltodextrin glucosidase (maltotetraose)	h2o[c] + maltttr[c] -> glc-D[c] + malttr[c]	Alternate Carbon Metabolism	0	1000	0
	MLTG3	Maltodextrin glucosidase (maltopentaose)	h2o[c] + maltpt[c] -> glc-D[c] + maltttr[c]	Alternate Carbon Metabolism	0	1000	0
	MLTG4	Maltodextrin glucosidase (maltohexaose)	h2o[c] + malthx[c] -> glc-D[c] + maltpt[c]	Alternate Carbon Metabolism	0	1000	0
	MLTG5	Maltodextrin glucosidase (maltoheptaose)	h2o[c] + malthp[c] -> glc-D[c] + malthx[c]	Alternate Carbon Metabolism	0	1000	0
		Isomaltose 6-alpha-D-glucanohydrolase		Starch sucrose metabolism	-1000	1000	0
		Maltodextrin glucosidase (dextrin)			-1000	1000	0
	SUCD4	succinate dehyrdogenase	fadh2[c] + q8[c] <=> fad[c] + q8h2[c]		-1000	1000	0
	AMMQLT8	S-adenosylmethione:2-demthylmenaquinole methyltransferase (menaquinone 8)	2dmmql8[c] + amet[c] -> ahcys[c] + h[c] + mql8[c]	Cofactor Prosthetic Group Biosynthesis	0	1000	0
	ADOCBLS	Adenosylcobalamin 5'-phosphate synthase	agdpcbi[c] + rdmbzi[c] -> adocbl[c] + gmp[c] + h[c]	Cofactor Prosthetic Group Biosynthesis	0	1000	0
	OPHBDC	Octaprenyl-hydroxybenzoate decarboxylase	3ophb[c] + h[c] -> 2oph[c] + co2[c]	Cofactor Prosthetic Group Biosynthesis	0	1000	0
	ADOCBIK	Adenosyl cobinamide kinase	adocbi[c] + atp[c] -> adocbip[c] + adp[c] + h[c]	Cofactor Prosthetic Group Biosynthesis	0	1000	0
	TECA4S	minor teichoic acid synthesis (n=30)	30 h2o[c] + 30 udpacgal[c] + 30 udpg -> 60 h[c] + tcam[c] + 30 udp[c] + 30 ump[c]		0	1000	0
	URFGTT	UDP-L-rhamnose:flavonol-3-O-D-glucoside L-rhamnosyltransferase	2ombz[c] + amet[c] -> 2ommb[c] + ahcys[c] + h[c]	Ubiqui biosynthesis	0	1000	0
	RZ5PP	alpha-ribazole 5-phosphate phosphatase	5prdmbz[c] + h2o[c] -> pi[c] + rdmbzi[c]	Cofactor Prosthetic Group Biosynthesis	0	1000	0
	AOBUTDs	L-2-amino-3-oxobutanoate decarboxylation (spontaneous)	2aobut[c] + h[c] -> aact[c] + co2[c]	Threonine Lysine Metabolism	0	1000	0
	AOXHEXCYCL	6-Amino-2-oxohexanoate cyclation	6a2ohxnt[c] <=> 1pipdn2c[c] + h2o[c]		-1000	1000	0
	CBIAT	Cobinamide adenyltransferase	atp[c] + cbi[c] + h[c] <=> adocbi[c] + pppi[c]	Cofactor Prosthetic Group Biosynthesis	-1000	1000	0
	DAGK180	diacylglycerol kinase (n-C18:0)	12dgr180[c] + atp[c] -> adp[c] + h[c] + pa180[c]	Glycerophospholipid Metabolism	0	1000	0
	OHPHM	2-octaprenyl-6-hydroxyphenol methylase	2ohph[c] + amet[c] -> 2omph[c] + ahcys[c] + h[c]	Cofactor Prosthetic Group Biosynthesis	0	1000	0
	PLIPA1E180	Phospholipase A1 (phosphatidylethanolamine, n-C18:0)	h2o[c] + pe180[c] -> 2agpe180[c] + h[c] + ocdca[c]		0	1000	0
	OPHHX3	2-Octaprenylphenol hydroxylase (anaerobic)	2oph[c] + 2 atp[c] + 3 h2o[c] + nad[c] -> 2ohph[c] + 2 adp[c] + 3 h[c] + nadh[c] + 2 pi[c]	Cofactor Prosthetic Group Biosynthesis	0	1000	0
	ACBIPGT	Adenosyl cobinamide phosphate guanyltransferase	adocbip[c] + gtp[c] + h[c] -> agdpcbi[c] + ppi[c]	Cofactor Prosthetic Group Biosynthesis	0	1000	0
		pyruvate:thiamin diphosphate acetaldehydetransferase		Butanoate metabolismCitrate cycle (TCA cycle)Pyruvate metabolismValine, leucine isoleucine biosynthesisGlycolysis / Gluconeogenesis	-1000	1000	0
		(S)-2-Aceto-2-hydroxybutanoate pyruvate-lyase (carboxylating)		Valine, leucine isoleucine biosynthesis	-1000	1000	0
		2-Acetolactate pyruvate-lyase (carboxylating)		Butanoate metabolismValine, leucine isoleucine biosynthesis	-1000	1000	0
		(S)-2-Aceto-2-hydroxybutanoate:NADP+ oxidoreductase (isomerizing)		Valine, leucine isoleucine biosynthesis	-1000	1000	0
		(R)-2,3-Dihydroxy-3-methylpentanoate:NADP+ oxidoreductase		Valine, leucine isoleucine biosynthesis	-1000	1000	0
		2-Acetolactate methylmutase		Valine, leucine isoleucine biosynthesis	-1000	1000	0
		L-Histidinol:NAD+ oxidoreductase	h2o[c] + histd[c] + 2 nad[c] -> 3 h[c] + his-L[c] + 2 nadh[c]	Histidine metabolism	0	1000	0
		dimethyallyl diphosphate:NADP+ oxidoreductase			-1000	1000	0
		isopentenyl-diphosphate:NAD(P)+ oxidoreductase		Biosynthesis of steroids	-1000	1000	0
	GGTT	geranylgeranyl transtransferase	ggdp[c] + ipdp[c] -> ppi[c] + pendp[c]	Cofactor Prosthetic Group Biosynthesis	0	1000	0
		trans-pentaprenyl transtransferase	ipdp[c] + pendp[c] -> hexdp[c] + ppi[c]	Cofactor Prosthetic Group Biosynthesis	0	1000	0
		ATP:lipoate adenylyltransferase		Lipoic acid metabolism	-1000	1000	0
		rxn05116		Vitamin B6 metabolism	-1000	1000	0
	UAAGDS	UDP-N-acetylmuramoyl-L-alanyl-D-glutamyl-meso-2,6-diaminopimelate synthetase	26dap-M[c] + atp[c] + uamag[c] -> adp[c] + h[c] + pi[c] + ugmd[c]	Cell Envelope Biosynthesis	0	1000	0
	UGMDDS	UDP-N-acetylmuramoyl-L-alanyl-D-glutamyl-meso-2,6-diaminopimeloyl-D-alanyl-D-alanine synthetase	alaala[c] + atp[c] + ugmd[c] -> adp[c] + h[c] + pi[c] + ugmda[c]	Cell Envelope Biosynthesis	0	1000	0
	PAPPT3	phospho-N-acetylmuramoyl-pentapeptide-transferase (meso-2,6-diaminopimelate)	udcpp[c] + ugmda[c] -> uagmda[c] + ump[c]	Cell Envelope Biosynthesis	0	1000	0
		beta-D-Glucoside glucohydrolase		Starch sucrose metabolism	-1000	1000	0
	CD2abc1	cadmium transport out via ABC system	atp[c] + cd2[c] + h2o[c] -> adp[c] + cd2[e] + h[c] + pi[c]		0	1000	0
	GLCabc	D-glucose transport via ABC system	atp[c] + glc-D[e] + h2o[c] -> adp[c] + glc-D[c] + h[c] + pi[c]		0	1000	0
	METDabc	D-methionine transport via ABC system	atp[c] + h2o[c] + met-D[e] -> adp[c] + h[c] + met-D[c] + pi[c]		0	1000	0
	MG2abc	magnesium transport via ABC system	atp[c] + h2o[c] + mg2[e] -> adp[c] + h[c] + mg2[c] + pi[c]		0	1000	0
	DAPabc	M-diaminopimelic acid ABC transport	26dap-M[e] + atp[c] + h2o[c] -> 26dap-M[c] + adp[c] + h[c] + pi[c]		0	1000	0
	SO4t2	sulfate transport in via proton symport	h[e] + so4[e] -> h[c] + so4[c]		0	1000	0
	NADPtru	NADP transporter			-1000	1000	0
		Dephospho-CoA transporter			-1000	1000	0
		Menaquinone transport			-1000	1000	0
	ETHAt	ethanolamine transport via diffusion (extracellular)	etha[e] <=> etha[c]		-1000	1000	0
		1,4-dihydroxy-2-naphthoate octaprenyltransferase			-1000	1000	0
	UHBZ1t(pp)	4-hydroxy benzoate reversible transport via proton symport (periplasm)	4hbz[e] + h[e] <=> 4hbz[c] + h[c]		-1000	1000	0
		FACOAL170(anteiso)		Fatty acid metabolism	-1000	1000	0
		FACOAL150(anteiso)		Fatty acid metabolism	-1000	1000	0
		FACOAL170(ISO)		Fatty acid metabolism	-1000	1000	0
		FACOAL160(ISO)		Fatty acid metabolism	-1000	1000	0
		FACOAL150(ISO)		Fatty acid metabolism	-1000	1000	0
		fatty-acid--CoA ligase (hexadecenoate), peroxisomal		Fatty acid metabolism	-1000	1000	0
	KAS17	b-ketoacyl synthetase (n-C18:1)	accoa[c] + 22 h[c] + 8 malcoa[c] + 15 nadph[c] -> 8 co2[c] + 9 coa[c] + 7 h2o[c] + 15 nadp[c] + ocdcea[c]	Fatty acid Metabolism	0	1000	0
		9-methyl-decanoyl-ACP:malonyl-[acyl-carrier-protein] C-acyltransferase (decarboxylating)			-1000	1000	0
		3-methylbutanoyl-ACP:malonyl-[acyl-carrier-protein] C-acyltransferase (decarboxylating)			-1000	1000	0
		11-methyl-dodecanoyl-ACP:malonyl-[acyl-carrier-protein] C-acyltransferase (decarboxylating)			-1000	1000	0
		10-methyl-trans-dodec-2-enoyl-ACP:NADP+ oxidoreductase (A-specific)			-1000	1000	0
		8-methyl-decanoyl-ACP:malonyl-[acyl-carrier-protein] C-acyltransferase (decarboxylating)			-1000	1000	0
		14-methyl-trans-hexa-dec-2-enoyl-ACP:NADP+ oxidoreductase (A-specific)			-1000	1000	0
		7-methyl-3-hydroxy-octanoyl-ACP hydro-lyase			-1000	1000	0
		13-methyl-3-oxo-tetra-decanoyl-ACP:NADP+ oxidoreductase			-1000	1000	0
		10-methyl-3-oxo-dodecanoyl-ACP:NADP+ oxidoreductase			-1000	1000	0
		13-methyl-tetra-decanoyl-ACP:malonyl-[acyl-carrier-protein] C-acyltransferase (decarboxylating)			-1000	1000	0
		15-methyl-trans-hexa-dec-2-enoyl-ACP:NAD+ oxidoreductase (A-specific)			-1000	1000	0
		4-methyl-3-hydroxy-hexanoyl-ACP hydro-lyase			-1000	1000	0
		12-methyl-3-hydroxy-tetra-decanoyl-ACP hydro-lyase			-1000	1000	0
		5-methyl-trans-hex-2-enoyl-ACP:NAD+ oxidoreductase (A-specific)			-1000	1000	0
		15-methyl-3-hydroxy-hexa-decanoyl-ACP hydro-lyase			-1000	1000	0
		6-methyl-3-hydroxy-octanoyl-ACP hydro-lyase			-1000	1000	0
		9-methyl-3-hydroxy-decanoyl-ACP hydro-lyase			-1000	1000	0
		7-methyl-3-oxo-octanoyl-ACP:NADP+ oxidoreductase			-1000	1000	0
		14-methyl-3-oxo-hexa-decanoyl-ACP:NADP+ oxidoreductase			-1000	1000	0
		11-methyl-3-oxo-dodecanoyl-ACP:NADP+ oxidoreductase			-1000	1000	0
		14-methyl-3-hydroxy-hexa-decanoyl-ACP hydro-lyase			-1000	1000	0
		8-methyl-3-hydroxy-decanoyl-ACP hydro-lyase			-1000	1000	0
		6-methyl-3-oxo-octanoyl-ACP:NADP+ oxidoreductase			-1000	1000	0
		3-methylbutanoyl-CoA:[acyl-carrier-protein] transferase			-1000	1000	0
		12-methyl-tetra-decanoyl-ACP:malonyl-[acyl-carrier-protein] C-acyltransferase (decarboxylating)			-1000	1000	0
		4-methyl-3-oxo-hexanoyl-ACP:malonyl-[acyl-carrier-protein] C-acyltransferase (decarboxylating)			-1000	1000	0
		9-methyl-trans-dec-2-enoyl-ACP:NADP+ oxidoreductase (A-specific)			-1000	1000	0
		8-methyl-3-oxo-decanoyl-ACP:NADP+ oxidoreductase			-1000	1000	0
		anteisoheptadecanoyl-lipoteichoic acid synthesis (n=24), unlinked, D-alanine substituted			-1000	1000	0
		6-methyl-trans-oct-2-enoyl-ACP:NADP+ oxidoreductase (A-specific)			-1000	1000	0
		6-methyl-octanoyl-ACP:malonyl-[acyl-carrier-protein] C-acyltransferase (decarboxylating)			-1000	1000	0
		5-methyl-hexanoyl-ACP:malonyl-[acyl-carrier-protein] C-acyltransferase (decarboxylating)			-1000	1000	0
		10-methyl-dodecanoyl-ACP:malonyl-[acyl-carrier-protein] C-acyltransferase (decarboxylating)			-1000	1000	0
		14-methyl-hexa-decanoyl-ACP:[acyl-carrier-protein] transferase			-1000	1000	0
		15-methyl-3-oxo-hexa-decanoyl-ACP:NADP+ oxidoreductase			-1000	1000	0
		15-methyl-hexa-decanoyl-ACP:[acyl-carrier-protein] transferase			-1000	1000	0
		5-methyl-3-oxo-hexanoyl-ACP:NADP+ oxidoreductase			-1000	1000	0
		11-methyl-3-hydroxy-dodecanoyl-ACP hydro-lyase			-1000	1000	0
		13-methyl-3-hydroxy-tetra-decanoyl-ACP hydro-lyase			-1000	1000	0
		7-methyl-octanoyl-ACP:malonyl-[acyl-carrier-protein] C-acyltransferase (decarboxylating)			-1000	1000	0
		7-methyl-trans-oct-2-enoyl-ACP:NAD+ oxidoreductase (A-specific)			-1000	1000	0
		9-methyl-3-oxo-decanoyl-ACP:NADP+ oxidoreductase			-1000	1000	0
		11-methyl-trans-dodec-2-enoyl-ACP:NAD+ oxidoreductase (A-specific)			-1000	1000	0
		4-methyl-3-oxo-hexanoyl-ACP:NADP+ oxidoreductase			-1000	1000	0
		2-methylbutanoyl-CoA:[acyl-carrier-protein] transferase			-1000	1000	0
		12-methyl-3-oxo-tetra-decanoyl-ACP:NADP+ oxidoreductase			-1000	1000	0
		5-methyl-3-hydroxy-hexanoyl-ACP hydro-lyase			-1000	1000	0
		13-methyl-trans-tetra-dec-2-enoyl-ACP:NADP+ oxidoreductase (A-specific)			-1000	1000	0
		10-methyl-3-hydroxy-dodecanoyl-ACP hydro-lyase			-1000	1000	0
		4-methyl-trans-hex-2-enoyl-ACP:NAD+ oxidoreductase (A-specific)			-1000	1000	0
		4-methyl-hexanoyl-ACP:malonyl-[acyl-carrier-protein] C-acyltransferase (decarboxylating)			-1000	1000	0
		8-methyl-trans-dec-2-enoyl-ACP:NADP+ oxidoreductase (A-specific)			-1000	1000	0
		12-methyl-trans-tetra-dec-2-enoyl-ACP:NAD+ oxidoreductase (A-specific)			-1000	1000	0
	AGPAT140	1-tetradecanoyl-sn-glycerol 3-phosphate O-acyltransferase (n-C14:0)	1tdecg3p[c] + myrsACP[c] -> ACP[c] + pa140[c]	Glycerophospholipid Metabolism	0	1000	0
	AGPAT160	1-hexadecanoyl-sn-glycerol 3-phosphate O-acyltransferase (n-C16:0)	1hdecg3p[c] + palmACP[c] -> ACP[c] + pa160[c]	Glycerophospholipid Metabolism	0	1000	0
	AGPAT161	1-hexadec-7-enoyl-sn-glycerol 3-phosphate O-acyltransferase (n-C16:1)	1hdec9eg3p[c] + hdeACP[c] -> ACP[c] + pa161[c]	Glycerophospholipid Metabolism	0	1000	0
	AGPAT180	1-octadecanoyl-sn-glycerol 3-phosphate O-acyltransferase (n-C18:0)	1odecg3p[c] + ocdcaACP[c] -> ACP[c] + pa180[c]	Glycerophospholipid Metabolism	0	1000	0
	AGPAT181	1-octadec-7-enoyl-sn-glycerol 3-phosphate O-acyltransferase (n-C18:1)	1odec11eg3p[c] + octeACP[c] -> ACP[c] + pa181[c]	Glycerophospholipid Metabolism	0	1000	0
		RNA transcription			-1000	1000	0
		anteisoheptadecanoyl-glycerol-3-phosphate O-acyltransferase			-1000	1000	0
		isoheptadecanoyl-glycerol-3-phosphate O-acyltransferase			-1000	1000	0
		isopentadecanoyl-1-acylglycerol-3-phosphate O-acyltransferase			-1000	1000	0
		anteisopentadecanoyl-1-acylglycerol-3-phosphate O-acyltransferase			-1000	1000	0
		palmitoyl-1-acylglycerol-3-phosphate O-acyltransferase			-1000	1000	0
		myristoyl-1-acylglycerol-3-phosphate O-acyltransferase			-1000	1000	0
		isoheptadecanoyl-1-acylglycerol-3-phosphate O-acyltransferase			-1000	1000	0
	AGPAT120	1-tetradecanoyl-sn-glycerol 3-phosphate O-acyltransferase (n-C12:0)	1ddecg3p[c] + ddcaACP[c] -> ACP[c] + pa120[c]	Glycerophospholipid Metabolism	0	1000	0
		isohexadecanoyl-1-acylglycerol-3-phosphate O-acyltransferase			-1000	1000	0
		anteisoheptadecanoyl-1-acylglycerol-3-phosphate O-acyltransferase			-1000	1000	0
	AGPAT141	1-tetradec-7-enoyl-sn-glycerol 3-phosphate O-acyltransferase (n-C14:1)	1tdec7eg3p[c] + tdeACP[c] -> ACP[c] + pa141[c]	Glycerophospholipid Metabolism	0	1000	0
		isotetradecanoyl-1-acylglycerol-3-phosphate O-acyltransferase			-1000	1000	0
		stearoyl-1-acylglycerol-3-phosphate O-acyltransferase			-1000	1000	0
	DASYN140	CDP-diacylglycerol synthetase (n-C14:0)	ctp[c] + h[c] + pa140[c] -> cdpdtdecg[c] + ppi[c]	Glycerophospholipid Metabolism	0	1000	0
		isopentadecanoyl-phosphatidate cytidylyltransferase			-1000	1000	0
		isotetradecanoyl-phosphatidate cytidylyltransferase			-1000	1000	0
	DASYN181	CDP-diacylglycerol synthetase (n-C18:1)	ctp[c] + h[c] + pa181[c] -> cdpdodec11eg[c] + ppi[c]	Glycerophospholipid Metabolism	0	1000	0
	DASYN160	CDP-diacylglycerol synthetase (n-C16:0)	ctp[c] + h[c] + pa160[c] -> cdpdhdecg[c] + ppi[c]	Glycerophospholipid Metabolism	0	1000	0
	DASYN141	CDP-diacylglycerol synthetase (n-C14:1)	ctp[c] + h[c] + pa141[c] -> cdpdtdec7eg[c] + ppi[c]	Glycerophospholipid Metabolism	0	1000	0
		anteisoheptadecanoyl-phosphatidate cytidylyltransferase			-1000	1000	0
	DASYN180	CDP-diacylglycerol synthetase (n-C18:0)	ctp[c] + h[c] + pa180[c] -> cdpdodecg[c] + ppi[c]	Glycerophospholipid Metabolism	0	1000	0
		isohexadecanoyl-phosphatidate cytidylyltransferase			-1000	1000	0
	DASYN120	CDP-diacylglycerol synthetase (n-C12:0)	ctp[c] + h[c] + pa120[c] -> cdpdddecg[c] + ppi[c]	Glycerophospholipid Metabolism	0	1000	0
		anteisopentadecanoyl-phosphatidate cytidylyltransferase			-1000	1000	0
	DASYN161	CDP-diacylglycerol synthetase (n-C16:1)	ctp[c] + h[c] + pa161[c] -> cdpdhdec9eg[c] + ppi[c]	Glycerophospholipid Metabolism	0	1000	0
		isoheptadecanoyl-phosphatidate cytidylyltransferase			-1000	1000	0
	AACOAT	Acetoacetate:CoA ligase (AMP-forming)		Fatty acid metabolism	-1000	1000	0
	PGSA161	Phosphatidylglycerol synthase (n-C16:1)	cdpdhdec9eg[c] + glyc3p[c] -> cmp[c] + h[c] + pgp161[c]	Glycerophospholipid Metabolism	0	1000	0
		isotetradecanoyl-CDPdiacylglycerol:sn-glycerol-3-phosphate 3-phosphatidyltransferase			-1000	1000	0
	PGSA120	Phosphatidylglycerol synthase (n-C12:0)	cdpdddecg[c] + glyc3p[c] -> cmp[c] + h[c] + pgp120[c]	Glycerophospholipid Metabolism	0	1000	0
		isohexadecanoyl-CDPdiacylglycerol:sn-glycerol-3-phosphate 3-phosphatidyltransferase			-1000	1000	0
	PGSA180	Phosphatidylglycerol synthase (n-C18:0)	cdpdodecg[c] + glyc3p[c] -> cmp[c] + h[c] + pgp180[c]	Glycerophospholipid Metabolism	0	1000	0
	PGSA141	Phosphatidylglycerol synthase (n-C14:1)	cdpdtdec7eg[c] + glyc3p[c] -> cmp[c] + h[c] + pgp141[c]	Glycerophospholipid Metabolism	0	1000	0
	PGSA181	Phosphatidylglycerol synthase (n-C18:1)	cdpdodec11eg[c] + glyc3p[c] -> cmp[c] + h[c] + pgp181[c]	Glycerophospholipid Metabolism	0	1000	0
		anteisopentadecanoyl-CDPdiacylglycerol:sn-glycerol-3-phosphate 3-phosphatidyltransferase			-1000	1000	0
	PGSA160	Phosphatidylglycerol synthase (n-C16:0)	cdpdhdecg[c] + glyc3p[c] -> cmp[c] + h[c] + pgp160[c]	Glycerophospholipid Metabolism	0	1000	0
		isoheptadecanoyl-CDPdiacylglycerol:sn-glycerol-3-phosphate 3-phosphatidyltransferase			-1000	1000	0
	PGSA140	Phosphatidylglycerol synthase (n-C14:0)	cdpdtdecg[c] + glyc3p[c] -> cmp[c] + h[c] + pgp140[c]	Glycerophospholipid Metabolism	0	1000	0
		isopentadecanoyl-CDPdiacylglycerol:sn-glycerol-3-phosphate 3-phosphatidyltransferase			-1000	1000	0
		anteisoheptadecanoyl-CDPdiacylglycerol:sn-glycerol-3-phosphate 3-phosphatidyltransferase			-1000	1000	0
		isoheptadecanoyl-Phosphatidylglycerophosphate phosphohydrolase			-1000	1000	0
	PGPP180	phosphatidylglycerol phosphate phosphatase (n-C18:0)	h2o[c] + pgp180[c] -> pg180[c] + pi[c]	Glycerophospholipid Metabolism	0	1000	0
		anteisoheptadecanoyl-Phosphatidylglycerophosphate phosphohydrolase			-1000	1000	0
		stearoyl-lipoteichoic acid synthesis (n=24), linked, N-acetylglucosamine substituted			-1000	1000	0
		isohexadecanoyl-lipoteichoic acid synthesis (n=24), linked, N-acetylglucosamine substituted			-1000	1000	0
		palmitoyl-lipoteichoic acid synthesis (n=24), linked, N-acetylglucosamine substituted			-1000	1000	0
		isoheptadecanoyl-lipoteichoic acid synthesis (n=24), linked, N-acetylglucosamine substituted			-1000	1000	0
		isotetradecanoyl-lipoteichoic acid synthesis (n=24), linked, N-acetylglucosamine substituted			-1000	1000	0
		anteisoheptadecanoyl-lipoteichoic acid synthesis (n=24), linked, N-acetylglucosamine substituted			-1000	1000	0
		myristoyl-lipoteichoic acid synthesis (n=24), linked, N-acetylglucosamine substituted			-1000	1000	0
		anteisopentadecanoyl-lipoteichoic acid synthesis (n=24), linked, N-acetylglucosamine substituted			-1000	1000	0
		isopentadecanoyl-lipoteichoic acid synthesis (n=24), linked, N-acetylglucosamine substituted			-1000	1000	0
		isoheptadecanoyl-phosphatidic acid phosphatase			-1000	1000	0
		2-octaprenyl-6-methoxyphenol hydroxylase			-1000	1000	0
	SHCHF2	sirohydrochlorin ferrochelatase	fe2[c] + scl2[c] -> 2 h[c] + sheme[c]		0	1000	0
	SHCHD3	sirohydrochlorin dehydrogenase (NAD)	nad[c] + pre2[c] -> h[c] + nadh[c] + scl2[c]		0	1000	0
		Protoporphyrin ferro-lyase		Porphyrin chlorophyll metabolism	-1000	1000	0
		cpd00155 phosphorylase					0
	LPLIPAL2E120	Lysophospholipase L2 (2-acylglycerophosphoethanolamine, n-C12:0)	2agpe120[c] + h2o[c] -> ddca[c] + g3pe[c] + h[c]	Glycerophospholipid Metabolism	0	1000	0
	LPLIPAL2G160	Lysophospholipase L2 (2-acylglycerophosphoglycerol, n-C16:0)	2agpg160[c] + h2o[c] -> g3pg[c] + h[c] + hdca[c]	Glycerophospholipid Metabolism	0	1000	0
	LPLIPAL1A181pp	Lysophospholipase L1 (2-acylglycerophosphotidate, n-C18:1) (periplasm)	1odec11eg3p[p] + h2o[p] -> glyc3p[p] + h[p] + ocdcea[p]	Glycerophospholipid Metabolism	0	1000	0
	LPLIPAL2G180	Lysophospholipase L2 (2-acylglycerophosphoglycerol, n-C18:0)	2agpg180[c] + h2o[c] -> g3pg[c] + h[c] + ocdca[c]	Glycerophospholipid Metabolism	0	1000	0
	LPLIPAL2A140	Lysophospholipase L2 (2-acylglycerophosphotidate, n-C14:0)	2tdecg3p[c] + h2o[c] -> glyc3p[c] + 2 h[c] + ttdca[c]	Glycerophospholipid Metabolism	0	1000	0
	LPLIPAL1G120pp	Lysophospholipase L1 (2-acylglycerophosphoglycerol, n-C12:0) (periplasm)	1agpg120[p] + h2o[p] -> ddca[p] + g3pg[p] + h[p]	Glycerophospholipid Metabolism	0	1000	0
	LPLIPAL1A120pp	Lysophospholipase L1 (2-acylglycerophosphotidate, n-C12:0) (periplasm)	1ddecg3p[p] + h2o[p] -> ddca[p] + glyc3p[p] + h[p]	Glycerophospholipid Metabolism	0	1000	0
	LPLIPAL2G120	Lysophospholipase L2 (2-acylglycerophosphoglycerol, n-C12:0)	2agpg120[c] + h2o[c] -> ddca[c] + g3pg[c] + h[c]	Glycerophospholipid Metabolism	0	1000	0
	LPLIPAL2A141	Lysophospholipase L2 (2-acylglycerophosphotidate, n-C14:1)	2tdec7eg3p[c] + h2o[c] -> glyc3p[c] + 2 h[c] + ttdcea[c]	Glycerophospholipid Metabolism	0	1000	0
	LPLIPAL2A160	Lysophospholipase L2 (2-acylglycerophosphotidate, n-C16:0)	2hdecg3p[c] + h2o[c] -> glyc3p[c] + 2 h[c] + hdca[c]	Glycerophospholipid Metabolism	0	1000	0
	LPLIPAL1A180pp	Lysophospholipase L1 (2-acylglycerophosphotidate, n-C18:0) (periplasm)	1odecg3p[p] + h2o[p] -> glyc3p[p] + h[p] + ocdca[p]	Glycerophospholipid Metabolism	0	1000	0
	LPLIPAL1G160pp	Lysophospholipase L1 (2-acylglycerophosphoglycerol, n-C16:0) (periplasm)	1agpg160[p] + h2o[p] -> g3pg[p] + h[p] + hdca[p]	Glycerophospholipid Metabolism	0	1000	0
	LPLIPAL1E141pp	Lysophospholipase L1 (2-acylglycerophosphoethanolamine, n-C14:1) (periplasm)	1agpe141[p] + h2o[p] -> g3pe[p] + h[p] + ttdcea[p]	Glycerophospholipid Metabolism	0	1000	0
	LPLIPAL1E140pp	Lysophospholipase L1 (2-acylglycerophosphoethanolamine, n-C14:0) (periplasm)	1agpe140[p] + h2o[p] -> g3pe[p] + h[p] + ttdca[p]	Glycerophospholipid Metabolism	0	1000	0
	LPLIPAL2E140	Lysophospholipase L2 (2-acylglycerophosphoethanolamine, n-C14:0)	2agpe140[c] + h2o[c] -> g3pe[c] + h[c] + ttdca[c]	Glycerophospholipid Metabolism	0	1000	0
	LPLIPAL2A181	Lysophospholipase L2 (2-acylglycerophosphotidate, n-C18:1)	2odec11eg3p[c] + h2o[c] -> glyc3p[c] + 2 h[c] + ocdcea[c]	Glycerophospholipid Metabolism	0	1000	0
	LPLIPAL2E181	Lysophospholipase L2 (2-acylglycerophosphoethanolamine, n-C18:1)	2agpe181[c] + h2o[c] -> g3pe[c] + h[c] + ocdcea[c]	Glycerophospholipid Metabolism	0	1000	0
	LPLIPAL1G181pp	Lysophospholipase L1 (2-acylglycerophosphoglycerol, n-C18:1) (periplasm)	1agpg181[p] + h2o[p] -> g3pg[p] + h[p] + ocdcea[p]	Glycerophospholipid Metabolism	0	1000	0
	LPLIPAL1E120pp	Lysophospholipase L1 (2-acylglycerophosphoethanolamine, n-C12:0) (periplasm)	1agpe120[p] + h2o[p] -> ddca[p] + g3pe[p] + h[p]	Glycerophospholipid Metabolism	0	1000	0
	LPLIPAL2E141	Lysophospholipase L2 (2-acylglycerophosphoethanolamine, n-C14:1)	2agpe141[c] + h2o[c] -> g3pe[c] + h[c] + ttdcea[c]	Glycerophospholipid Metabolism	0	1000	0
	LPLIPAL2A180	Lysophospholipase L2 (2-acylglycerophosphotidate, n-C18:0)	2odecg3p[c] + h2o[c] -> glyc3p[c] + 2 h[c] + ocdca[c]	Glycerophospholipid Metabolism	0	1000	0
	LPLIPAL2G141	Lysophospholipase L2 (2-acylglycerophosphoglycerol, n-C14:1)	2agpg141[c] + h2o[c] -> g3pg[c] + h[c] + ttdcea[c]	Glycerophospholipid Metabolism	0	1000	0
	LPLIPAL1G141pp	Lysophospholipase L1 (2-acylglycerophosphoglycerol, n-C14:1) (periplasm)	1agpg141[p] + h2o[p] -> g3pg[p] + h[p] + ttdcea[p]	Glycerophospholipid Metabolism	0	1000	0
	LPLIPAL1E160pp	Lysophospholipase L1 (2-acylglycerophosphoethanolamine, n-C16:0) (periplasm)	1agpe160[p] + h2o[p] -> g3pe[p] + h[p] + hdca[p]	Glycerophospholipid Metabolism	0	1000	0
	LPLIPAL2E160	Lysophospholipase L2 (2-acylglycerophosphoethanolamine, n-C16:0)	2agpe160[c] + h2o[c] -> g3pe[c] + h[c] + hdca[c]	Glycerophospholipid Metabolism	0	1000	0
	LPLIPAL1G180pp	Lysophospholipase L1 (2-acylglycerophosphoglycerol, n-C18:0) (periplasm)	1agpg180[p] + h2o[p] -> g3pg[p] + h[p] + ocdca[p]	Glycerophospholipid Metabolism	0	1000	0
	LPLIPAL1A160pp	Lysophospholipase L1 (2-acylglycerophosphotidate, n-C16:0) (periplasm)	1hdecg3p[p] + h2o[p] -> glyc3p[p] + h[p] + hdca[p]	Glycerophospholipid Metabolism	0	1000	0
	LPLIPAL2A120	Lysophospholipase L2 (2-acylglycerophosphotidate, n-C12:0)	2ddecg3p[c] + h2o[c] -> ddca[c] + glyc3p[c] + 2 h[c]	Glycerophospholipid Metabolism	0	1000	0
	LPLIPAL2G181	Lysophospholipase L2 (2-acylglycerophosphoglycerol, n-C18:1)	2agpg181[c] + h2o[c] -> g3pg[c] + h[c] + ocdcea[c]	Glycerophospholipid Metabolism	0	1000	0
	LPLIPAL2E180	Lysophospholipase L2 (2-acylglycerophosphoethanolamine, n-C18:0)	2agpe180[c] + h2o[c] -> g3pe[c] + h[c] + ocdca[c]	Glycerophospholipid Metabolism	0	1000	0
	LPLIPAL1A141pp	Lysophospholipase L1 (2-acylglycerophosphotidate, n-C14:1) (periplasm)	1tdec7eg3p[p] + h2o[p] -> glyc3p[p] + h[p] + ttdcea[p]	Glycerophospholipid Metabolism	0	1000	0
	LPLIPAL1A140pp	Lysophospholipase L1 (2-acylglycerophosphotidate, n-C14:0) (periplasm)	1tdecg3p[p] + h2o[p] -> glyc3p[p] + h[p] + ttdca[p]	Glycerophospholipid Metabolism	0	1000	0
	LPLIPAL2G140	Lysophospholipase L2 (2-acylglycerophosphoglycerol, n-C14:0)	2agpg140[c] + h2o[c] -> g3pg[c] + h[c] + ttdca[c]	Glycerophospholipid Metabolism	0	1000	0
	LPLIPAL1G140pp	Lysophospholipase L1 (2-acylglycerophosphoglycerol, n-C14:0) (periplasm)	1agpg140[c] + h2o[c] -> g3pg[c] + h[c] + ttdca[c]	Glycerophospholipid Metabolism	0	1000	0
		Lysophospholipase L2 (2-acylglycerophosphoglycerol, n-C16:1)			-1000	1000	0
	GLNSP1	glutamine synthetase (uaaAgld)	atp[c] + nh4[c] + uaaAgla[c] -> adp[c] + h[c] + pi[c] + uaaAgtla[c]	Peptidoglycan biosynthesis	0	1000	0
	GLNSP2	glutamine synthetase (uaaGgla)	atp[c] + nh4[c] + uaaGgla[c] -> adp[c] + h[c] + pi[c] + uaaGgtla[c]	Peptidoglycan biosynthesis	0	1000	0
	GLNSP3	glutamine synthetase (uaagmda)	atp[c] + nh4[c] + uaagmda[c] -> adp[c] + h[c] + pi[c] + uaagtmda[c]	Peptidoglycan biosynthesis	0	1000	0
	L-LACD3	L-Lactate dehydrogenase (menaquinone)	lac-L[c] + mqn8[c] -> mql8[c] + pyr[c]	Oxidative Phosphorylation	0	1000	0
	L-LACD	L-Lactate dehydrogenase irreversible	2 ficytc[c] + lac-L[c] -> 2 focytc[c] + pyr[c]	Pyruvate metabolism	0	1000	0
	L-LACD2	L-Lactate dehydrogenase (ubiquinone)	lac-L[c] + q8[c] -> pyr[c] + q8h2[c]	Oxidative Phosphorylation	0	1000	0
	ATPS4m	ATP synthase (four protons for one ATP)			-1000	1000	0
	UAGPT3	UDP-N-acetylglucosamine-N-acetylmuramyl-(pentapeptide)pyrophosphoryl-undecaprenol N-acetylglucosamine transferase	uacgam[c] + uagmda[c] -> h[c] + uaagmda[c] + udp[c]	Cell Envelope Biosynthesis	0	1000	0
	THIORDXi	hydrogen peroxide reductase (thioredoxin)	h2o2[c] + trdrd[c] -> 2 h2o[c] + trdox[c]	Unassigned	0	1000	0
	GPDDA4	Glycerophosphodiester phosphodiesterase (Glycerophosphoglycerol)	g3pg[c] + h2o[c] -> glyc[c] + glyc3p[c] + h[c]	Glycerophospholipid Metabolism	0	1000	0
		Methyltransferase			-1000	1000	0
		Acetyl-CoA:carbon-dioxide ligase (ADP-forming)		Fatty acid biosynthesis	-1000	1000	0
		(R)-2,3-Dihydroxy-3-methylbutanoate:NADP+ oxidoreductase		Valine, leucine isoleucine biosynthesis	-1000	1000	0
		L-Histidinal:NAD+ oxidoreductase		Histidine metabolism	-1000	1000	0
		Gly-Phe aminopeptidase			-1000	1000	0
		D-Xylose ketol-isomerase		Pentose glucuronate interconversions	-1000	1000	0
		ADPribose ribophosphohydrolase		Purine metabolism	-1000	1000	0
		isoheptadecanoyl-cardiolipin synthase			-1000	1000	0
		isoheptadecanoyl-CDPdiacylglycerol-serine O-phosphatidyltransferase			-1000	1000	0
		isoheptadecanoyl-lipoteichoic acid synthesis (n=24), linked, glucose substituted			-1000	1000	0
		isoheptadecanoyl-lipoteichoic acid synthesis (n=24), linked, unsubstituted			-1000	1000	0
		isoheptadecanoyl-lipoteichoic acid synthesis (n=24), unlinked, D-alanine substituted			-1000	1000	0
		isoheptadecanoyl-phosphatidylserine decarboxylase			-1000	1000	0
		isoheptadecanoyl-UDP-glucosyltransferase (diglucosyl)			-1000	1000	0
		isoheptadecanoyl-UDP-glucosyltransferase (monoglucosyl)			-1000	1000	0
		Lysophospholipase L1 (2-acylglycerophosphoethanolamine, n-C16:1) (periplasm)			-1000	1000	0
		Lysophospholipase L1 (2-acylglycerophosphoethanolamine, n-C18:0) (periplasm)			-1000	1000	0
		Lysophospholipase L1 (2-acylglycerophosphoethanolamine, n-C18:1) (periplasm)			-1000	1000	0
		Lysophospholipase L1 (2-acylglycerophosphoglycerol, n-C16:1) (periplasm)			-1000	1000	0
		Lysophospholipase L1 (2-acylglycerophosphotidate, n-C16:1) (periplasm)			-1000	1000	0
		Lysophospholipase L2 (2-acylglycerophosphoethanolamine, n-C16:1)			-1000	1000	0
		Lysophospholipase L2 (2-acylglycerophosphotidate, n-C16:1)			-1000	1000	0
		anteisoheptadecanoyl-cardiolipin synthase			-1000	1000	0
		anteisoheptadecanoyl-CDPdiacylglycerol-serine O-phosphatidyltransferase			-1000	1000	0
		anteisoheptadecanoyl-Diacylglycerol kinase			-1000	1000	0
		anteisoheptadecanoyl-lipoteichoic acid synthesis (n=24), linked, glucose substituted			-1000	1000	0
		anteisoheptadecanoyl-lipoteichoic acid synthesis (n=24), linked, unsubstituted			-1000	1000	0
		anteisoheptadecanoyl-phosphatidylserine decarboxylase			-1000	1000	0
		anteisoheptadecanoyl-UDP-glucosyltransferase (diglucosyl)			-1000	1000	0
		anteisoheptadecanoyl-UDP-glucosyltransferase (monoglucosyl)			-1000	1000	0
		(R)-2,3-Dihydroxy-3-methylpentanoate hydro-lyase		Valine, leucine isoleucine biosynthesis	-1000	1000	0
		EX_pheme_e			-1000	1000	0
		(S)-3-methyl-2-oxopentanoate:NAD+ 2-oxidoreductase			-1000	1000	0
	OIVD1m	4-Methyl-2-oxopentanoate:NAD+ oxidoreductase			-1000	1000	0
		10-Formyltetrahydrofolate:L-glutamate ligase (ADP-forming)			-1000	1000	0
		2-Aminoadipate 6-semialdehyde			-1000	1000	0
		2-Octaprenyl-3-methyl-6-methoxy-1,4-benzoquinone ,NADPH2:oxygen		Ubiqui biosynthesis	-1000	1000	0
		3-demethylubiquinone-9 3-o-methyltransferase			-1000	1000	0
		beta-D-Glucose 6-phosphate ketol-isomerase		Glycolysis / Gluconeogenesis	-1000	1000	0
		biotin-carboxyl-carrier-protein:carbon-dioxide ligase (ADP-forming)		Fatty acid biosynthesis	-1000	1000	0
		carbamate hydro-lyase			-1000	1000	0
		CDP-glycerol:poly(glycerophosphate) glycerophosphotransferase			-1000	1000	0
		DNA replication			-1000	1000	0
		L-arogenate:NAD+ oxidoreductase		Phenylalanine, tyrosine tryptophan biosynthesis	-1000	1000	0
		L-arogenate:NAD+ oxidoreductase		Phenylalanine, tyrosine tryptophan biosynthesis	-1000	1000	0
		L-Aspartate:2-oxoglutarate aminotransferase		Phenylalanine, tyrosine tryptophan biosynthesis	-1000	1000	0
		L-methionine R-oxide transport via ABC system			-1000	1000	0
		NAD kinase (dTTP)			-1000	1000	0
		NCAIR synthetase NCAIR mutase			-1000	1000	0
		O-Acetyl-L-homoserine acetate-lyase (adding methanethiol)		Methionine metabolism	-1000	1000	0
		Peptidoglycan subunit synthesis			-1000	1000	0
		Protein biosynthesis			-1000	1000	0
		rxn05144		Vitamin B6 metabolism	-1000	1000	0
		rxn12008		Biosynthesis of steroids	-1000	1000	0
		D-alanine-poly(phosphoribitol) ligase			-1000	1000	0
		DHNAOT7			-1000	1000	0
		glycogen synthase (UDPGlc)			-1000	1000	0
		Hydroxybenzoate octaprenyltransferase		Ubiqui biosynthesis	-1000	1000	0
		Poly(glycerol-phosphate) alpha-glucosyltransferase			-1000	1000	0
		rxn03012			-1000	1000	0
		rxn04132			-1000	1000	0
		rxn04133			-1000	1000	0
		rxn04456		Purine metabolism	-1000	1000	0
		S-adenosylmethione:2-demthylmenaquinone methyltransferase (menaquinone 7)			-1000	1000	0
		stearoyl-cardiolipin synthase			-1000	1000	0
		stearoyl-lipoteichoic acid synthesis (n=24), linked, glucose substituted			-1000	1000	0
		stearoyl-lipoteichoic acid synthesis (n=24), linked, unsubstituted			-1000	1000	0
		stearoyl-lipoteichoic acid synthesis (n=24), unlinked, D-alanine substituted			-1000	1000	0
		stearoyl-UDP-glucosyltransferase (diglucosyl)			-1000	1000	0
		stearoyl-UDP-glucosyltransferase (monoglucosyl)			-1000	1000	0
		UDP-N-acetyl-D-mannosamine:N-acetyl-beta-D-			-1000	1000	0
		Undecaprenyl diphosphate synthase			-1000	1000	0

## Sheet: BB12 Added reactions
Reactions added to the draft reconstruction of BB-12	Rxn name	Rxn description	Formula	Subsystem	LB	UB	Objective
	3HAD100	3-hydroxyacyl-[acyl-carrier-protein] dehydratase (n-C10:0)	3hdecACP[c] -> h2o[c] + tdec2eACP[c]	Cell Envelope Biosynthesis	0	1000	0
	3HAD120	3-hydroxyacyl-[acyl-carrier-protein] dehydratase (n-C12:0)	3hddecACP[c] -> h2o[c] + tddec2eACP[c]	Cell Envelope Biosynthesis	0	1000	0
	3HAD121	3-hydroxyacyl-[acyl-carrier-protein] dehydratase (n-C12:1)	3hcddec5eACP[c] -> h2o[c] + t3c5ddeceACP[c]	Cell Envelope Biosynthesis	0	1000	0
	3HAD140	3-hydroxyacyl-[acyl-carrier-protein] dehydratase (n-C14:0)	3hmrsACP[c] -> h2o[c] + tmrs2eACP[c]	Cell Envelope Biosynthesis	0	1000	0
	3HAD141	3-hydroxyacyl-[acyl-carrier-protein] dehydratase (n-C14:1)	3hcmrs7eACP[c] -> h2o[c] + t3c7mrseACP[c]	Cell Envelope Biosynthesis	0	1000	0
	3HAD160	3-hydroxyacyl-[acyl-carrier-protein] dehydratase (n-C16:0)	3hpalmACP[c] -> h2o[c] + tpalm2eACP[c]	Cell Envelope Biosynthesis	0	1000	0
	3HAD161	3-hydroxyacyl-[acyl-carrier-protein] dehydratase (n-C16:1)	3hcpalm9eACP[c] -> h2o[c] + t3c9palmeACP[c]	Cell Envelope Biosynthesis	0	1000	0
	3HAD180	3-hydroxyacyl-[acyl-carrier-protein] dehydratase (n-C18:0)	3hoctaACP[c] -> h2o[c] + toctd2eACP[c]	Cell Envelope Biosynthesis	0	1000	0
	3HAD181	3-hydroxyacyl-[acyl-carrier-protein] dehydratase (n-C18:1)	3hcvac11eACP[c] -> h2o[c] + t3c11vaceACP[c]	Cell Envelope Biosynthesis	0	1000	0
	3HAD40	3-hydroxyacyl-[acyl-carrier-protein] dehydratase (n-C4:0)	3haACP[c] -> but2eACP[c] + h2o[c]	Cell Envelope Biosynthesis	0	1000	0
	3HAD60	3-hydroxyacyl-[acyl-carrier-protein] dehydratase (n-C6:0)	3hhexACP[c] -> h2o[c] + thex2eACP[c]	Cell Envelope Biosynthesis	0	1000	0
	3HAD80	3-hydroxyacyl-[acyl-carrier-protein] dehydratase (n-C8:0)	3hoctACP[c] -> h2o[c] + toct2eACP[c]	Cell Envelope Biosynthesis	0	1000	0
	3OAR100	3-oxoacyl-[acyl-carrier-protein] reductase (n-C10:0)	3odecACP[c] + h[c] + nadph[c] <=> 3hdecACP[c] + nadp[c]	Cell Envelope Biosynthesis	-1000	1000	0
	3OAR120	3-oxoacyl-[acyl-carrier-protein] reductase (n-C12:0)	3oddecACP[c] + h[c] + nadph[c] <=> 3hddecACP[c] + nadp[c]	Cell Envelope Biosynthesis	-1000	1000	0
	3OAR121	3-oxoacyl-[acyl-carrier-protein] reductase (n-C12:1)	3ocddec5eACP[c] + h[c] + nadph[c] -> 3hcddec5eACP[c] + nadp[c]	Cell Envelope Biosynthesis	0	1000	0
	3OAR140	3-oxoacyl-[acyl-carrier-protein] reductase (n-C14:0)	3omrsACP[c] + h[c] + nadph[c] <=> 3hmrsACP[c] + nadp[c]	Cell Envelope Biosynthesis	-1000	1000	0
	3OAR141	3-oxoacyl-[acyl-carrier-protein] reductase (n-C14:1)	3ocmrs7eACP[c] + h[c] + nadph[c] -> 3hcmrs7eACP[c] + nadp[c]	Cell Envelope Biosynthesis	0	1000	0
	3OAR160	3-oxoacyl-[acyl-carrier-protein] reductase (n-C16:0)	3opalmACP[c] + h[c] + nadph[c] <=> 3hpalmACP[c] + nadp[c]	Cell Envelope Biosynthesis	-1000	1000	0
	3OAR161	3-oxoacyl-[acyl-carrier-protein] reductase (n-C16:1)	3ocpalm9eACP[c] + h[c] + nadph[c] -> 3hcpalm9eACP[c] + nadp[c]	Cell Envelope Biosynthesis	0	1000	0
	3OAR180	3-oxoacyl-[acyl-carrier-protein] reductase (n-C18:0)	3ooctdACP[c] + h[c] + nadph[c] <=> 3hoctaACP[c] + nadp[c]	Cell Envelope Biosynthesis	-1000	1000	0
	3OAR181	3-oxoacyl-[acyl-carrier-protein] reductase (n-C18:1)	3ocvac11eACP[c] + h[c] + nadph[c] -> 3hcvac11eACP[c] + nadp[c]	Cell Envelope Biosynthesis	0	1000	0
	3OAR40	3-oxoacyl-[acyl-carrier-protein] reductase (n-C4:0)	actACP[c] + h[c] + nadph[c] <=> 3haACP[c] + nadp[c]	Cell Envelope Biosynthesis	-1000	1000	0
	3OAR60	3-oxoacyl-[acyl-carrier-protein] reductase (n-C6:0)	3ohexACP[c] + h[c] + nadph[c] <=> 3hhexACP[c] + nadp[c]	Cell Envelope Biosynthesis	-1000	1000	0
	3OAR80	3-oxoacyl-[acyl-carrier-protein] reductase (n-C8:0)	3ooctACP[c] + h[c] + nadph[c] <=> 3hoctACP[c] + nadp[c]	Cell Envelope Biosynthesis	-1000	1000	0
	3OAS100	3-oxoacyl-[acyl-carrier-protein] synthase (n-C10:0)	h[c] + malACP[c] + ocACP[c] -> 3odecACP[c] + ACP[c] + co2[c]	Cell Envelope Biosynthesis	0	1000	0
	3OAS120	3-oxoacyl-[acyl-carrier-protein] synthase (n-C12:0)	dcaACP[c] + h[c] + malACP[c] -> 3oddecACP[c] + ACP[c] + co2[c]	Cell Envelope Biosynthesis	0	1000	0
	3OAS121	3-oxoacyl-[acyl-carrier-protein] synthase (n-C12:1)	cdec3eACP[c] + h[c] + malACP[c] -> 3ocddec5eACP[c] + ACP[c] + co2[c]	Cell Envelope Biosynthesis	0	1000	0
	3OAS140	3-oxoacyl-[acyl-carrier-protein] synthase (n-C14:0)	ddcaACP[c] + h[c] + malACP[c] -> 3omrsACP[c] + ACP[c] + co2[c]	Cell Envelope Biosynthesis	0	1000	0
	3OAS141	3-oxoacyl-[acyl-carrier-protein] synthase (n-C14:1)	cddec5eACP[c] + h[c] + malACP[c] -> 3ocmrs7eACP[c] + ACP[c] + co2[c]	Cell Envelope Biosynthesis	0	1000	0
	3OAS160	3-oxoacyl-[acyl-carrier-protein] synthase (n-C16:0)	h[c] + malACP[c] + myrsACP[c] -> 3opalmACP[c] + ACP[c] + co2[c]	Cell Envelope Biosynthesis	0	1000	0
	3OAS161	3-oxoacyl-[acyl-carrier-protein] synthase (n-C16:1)	h[c] + malACP[c] + tdeACP[c] -> 3ocpalm9eACP[c] + ACP[c] + co2[c]	Cell Envelope Biosynthesis	0	1000	0
	3OAS180	3-oxoacyl-[acyl-carrier-protein] synthase (n-C18:0)	h[c] + malACP[c] + palmACP[c] -> 3ooctdACP[c] + ACP[c] + co2[c]	Cell Envelope Biosynthesis	0	1000	0
	3OAS181	3-oxoacyl-[acyl-carrier-protein] synthase (n-C18:1)	h[c] + hdeACP[c] + malACP[c] -> 3ocvac11eACP[c] + ACP[c] + co2[c]	Cell Envelope Biosynthesis	0	1000	0
	3OAS60	3-oxoacyl-[acyl-carrier-protein] synthase (n-C6:0)	butACP[c] + h[c] + malACP[c] -> 3ohexACP[c] + ACP[c] + co2[c]	Cell Envelope Biosynthesis	0	1000	0
	3OAS80	3-oxoacyl-[acyl-carrier-protein] synthase (n-C8:0)	h[c] + hexACP[c] + malACP[c] -> 3ooctACP[c] + ACP[c] + co2[c]	Cell Envelope Biosynthesis	0	1000	0
	ACALDt	acetaldehyde transport via diffusion	acald[e] <=> acald[c]	Transport	-1000	1000	0
	ACCOAC	acetyl CoA carboxylase	atp[c] + hco3[c] + accoa[c] -> adp[c] + pi[c] + h[c] + malcoa[c]	Membrane Lipid Metabolism	0	1000	0
	ACGS	N-acetylglutamate synthase	accoa[c] + glu-L[c] -> acglu[c] + coa[c] + h[c]	Arginine Proline Metabolism	0	1000	0
	ACHBS	2-aceto-2-hydroxybutanoate synthase	h[c] + pyr[c] + 2obut[c] -> 2ahbut[c] + co2[c]	Valine, Leucine, Isoleucine Biosynthesis	0	1000	0
	ACLS	acetolactate synthase	h[c] + 2 pyr[c] -> alac-S[c] + co2[c]	Valine, Leucine, Isoleucine Biosynthesis	0	1000	0
	ACOATA	Acetyl-CoA ACP transacylase	ACP[c] + accoa[c] <=> acACP[c] + coa[c]	Membrane Lipid Metabolism	-1000	1000	0
	ACt2r	acetate reversible transport via proton symport	h[e] + ac[e] <=> ac[c] + h[c]	Transport	-1000	1000	0
	ADKd	adenylate kinase (dform)	damp[c] + datp[c] <=> 2 dadp[c]		-1000	1000	0
	AGPATr_BIF	1-acylglycerol-3-phosphate O-acyltransferase	1ag3p_BIF[c] + 0.0281 myrsACP[c] + 0.0091 fa1ACP[c] + 0.2134 palmACP[c] + 0.0488 hdeACP[c] + 0.2574 ocdcaACP[c] + 0.3936 octeACP[c] + 0.0183 ocdcyaACP[c] + 0.0313 fa19aACP[c] -> 12dag3p_BIF[c] + ACP[c]	Glycerophospholipid Metabolism	0	1000	0
	AKGDH	2-Oxoglutarate dehydrogenase	akg[c] + coa[c] + nad[c] -> co2[c] + nadh[c] + succoa[c]	Citric Acid Cycle	0	1000	0
	ALAt2r	L-alanine reversible transport via proton symport	ala-L[e] + h[e] <=> ala-L[c] + h[c]	Transport	0	1000	0
	ALATA_L	L-alanine transaminase	akg[c] + ala-L[c] <=> glu-L[c] + pyr[c]	Alanine Aspartate Metabolism	-1000	1000	0
	ALATRS	alanyl-tRNA synthetase	atp[c] + ala-L[c] + trnaala[c] -> alatrna[c] + amp[c] + ppi[c]	Alanine Aspartate Metabolism	0	1000	0
	ARGt5r	L-arginine transport via diffusion	arg-L[e] <=> arg-L[c]	Transport	0	1000	0
	ARGTRS	Arginyl-tRNA synthetase	arg-L[c] + trnaarg[c] + atp[c] -> amp[c] + ppi[c] + argtrna[c]	Arginine Proline Metabolism	0	1000	0
	ASNt2r	L-asparagine reversible transport via proton symport	asn-L[e] + h[e] <=> asn-L[c] + h[c]	Transport	0	1000	0
	ASNTRAT	aspartyl-tRNA(Asn) amidotransferase; aspartyl/glutamyl-tRNA amidotransferase	atp[c] + gln-L[c] + asptrna(asn)[c] + h2o[c] -> adp[c] + asntrna[c] + asp-L[c] + h[c] + pi[c]	Alanine Aspartate Metabolism	0	1000	0
	ASPt2r	L-aspartate reversible transport via proton symport	asp-L[e] + h[e] <=> asp-L[c] + h[c]	Transport	0	1000	0
	ASPTRS	aspartyl-tRNA synthetase	asp-L[c] + atp[c] + trnaasp[c] -> amp[c] + asptrna[c] + ppi[c]	tRNA Charging	0	1000	0
	ASPTRS(Asn)	aspartate-tRNA(Asn) ligase; nondiscriminating aspartyl-tRNA synthetase (Asn)	asp-L[c] + atp[c] + trnaasn[c] -> asptrna(asn)[c] + amp[c] + ppi[c]	Alanine Aspartate Metabolism	0	1000	0
	ATPS4	ATP synthase (four_protons_for_one_ATP)	4 h[e] + adp[c] + pi[c] <=> 3 h[c] + h2o[c] + atp[c]	Energy Metabolism	-1000	1000	0
	CBL1abc	Cob(I)alamin transport via ABC system	atp[c] + h2o[c] + cbl1[e] -> adp[c] + h[c] + cbl1[c] + pi[c]	Transport	0	1000	0
	CBLAT	cob(I)alamin adenosyltransferase	atp[c] + cbl1[c] + h[c] <=> adocbl[c] + pppi[c]	Vitamins & Cofactors - Porphyrin Metabolism	-1000	1000	0
	CD2abcpp	cadmium (Cd+2) ABC transporter	atp[c] + cd2[e] + h2o[c] -> adp[c] + cd2[c] + h[c] + pi[c]	Transport	0	1000	0
	CDGPT_BIF	CDP-diacylglycerolsn:glycerol-3-phosphate 3-phosphatidyltransferase	glyc3p[c] + cdpdag_BIF[c] -> cmp[c] + h[c] + pglyp_BIF[c]	Glycerophospholipid Metabolism	0	1000	0
	CH4St	Methanethiol Transport	ch4s[e] <=> ch4s[c]	Transport	-1000	1000	0
	CHORM	chorismate mutase	chor[c] -> pphn[c]	Tyrosine, Tryptophan, Phenylalanine Metabolism	0	1000	0
	CLPNS2_BIF	cardiolipin synthase	2 pglyc_BIF[c] -> glyc[c] + clpn_BIF[c]	Glycerophospholipid Metabolism	0	1000	0
	CPD15L_BIF	cpd15 lyase (BIF-specific)	cpd15_BIF[c] + h2o[c] + ACP[c] -> cpd17_BIF[c] + h[c] + 0.0281 myrsACP[c] + 0.0091 fa1ACP[c] + 0.2134 palmACP[c] + 0.0488 hdeACP[c] + 0.2574 ocdcaACP[c] + 0.3936 octeACP[c] + 0.0183 ocdcyaACP[c] + 0.0313 fa19aACP[c]	Glycerophospholipid Metabolism	0	1000	0
	CPD15S_BIF	cpd15 synthase (BIF-specific)	gal12dg_BIF[c] + pglyc_BIF[c] -> cpd15_BIF[c] + 12dgr_BIF[c]	Glycerophospholipid Metabolism	0	1000	0
	CPPPGO2	coproporphyrinogen III oxidase, anaerobic; coproporphyrinogen-III:S-adenosyl-L-methionine, oxidoreductase (decarboxylating)	2 amet[c] + cpppg3[c] -> 2 co2[c] + 2 dad-5[c] + 2 met-L[c] + pppg9[c]	Vitamins & Cofactors - Porphyrin Metabolism	0	1000	0
	CPSSS_BIF	CPS subunit synthesis (BB-12 specific)	udpg[c] + 2 udpgal[c] + 3 dtdprmn[c] -> 6 h[c] + 3 udp[c] + 3 dtdp[c] + cps_BIF[c]		0	1000	0
	CYSt2	L-cysteine transport via proton symport	cys-L[e] + h[e] -> cys-L[c] + h[c]	Transport	0	1000	0
	CYSTL	cystathionine b-lyase	cyst-L[c] + h2o[c] -> hcys-L[c] + nh4[c] + pyr[c]	Methionine Metabolism	0	1000	0
	CYSTRS	cysteinyl-tRNA synthetase	trnacys[c] + atp[c] + cys-L[c] -> cystrna[c] + amp[c] + ppi[c]	Cysteine Metabolism	0	1000	0
	DHAD2	Dihydroxy-acid dehydratase (2,3-dihydroxy-3-methylpentanoate)	23dhmp[c] -> 3mop[c] + h2o[c]	Valine, Leucine, Isoleucine Biosynthesis	0	1000	0
	DHDPRy	dihydrodipicolinate reductase (NADPH)	h[c] + nadph[c] + 23dhdp[c] -> nadp[c] + thdp[c]	Lysine Biosynthesis	0	1000	0
	DHDPS	dihydrodipicolinate synthase	pyr[c] + aspsa[c] -> h[c] + 23dhdp[c] + 2 h2o[c]	Lysine Biosynthesis	0	1000	0
	DHORDfum	Fumarate dependent DHORD	dhor-S[c] + fum[c] -> orot[c] + succ[c]	Purine Pyrimidine Biosynthesis	0	1000	0
	DNAMTn2r	DNA (cytosine-5-)-methyltransferase	amet[c] + dna[c] <=> ahcys[c] + dna5mtc[c] + h[c]	Methionine Metabolism	-1000	1000	0
	DTPPT	dTTP:pyruvate 2-O-phosphotransferase; pyruvate kinase (dTTP)	dtdp[c] + h[c] + pep[c] <=> dttp[c] + pyr[c]	Pyrimidine Metabolism	-1000	1000	0
	EAR100x	enoyl-[acyl-carrier-protein] reductase (NADH) (n-C10:0)	h[c] + nadh[c] + tdec2eACP[c] -> dcaACP[c] + nad[c]	Cell Envelope Biosynthesis	0	1000	0
	EAR100y	enoyl-[acyl-carrier-protein] reductase (NADPH) (n-C10:0)	h[c] + nadph[c] + tdec2eACP[c] -> dcaACP[c] + nadp[c]	Cell Envelope Biosynthesis	0	1000	0
	EAR120x	enoyl-[acyl-carrier-protein] reductase (NADH) (n-C12:0)	h[c] + nadh[c] + tddec2eACP[c] -> ddcaACP[c] + nad[c]	Cell Envelope Biosynthesis	0	1000	0
	EAR120y	enoyl-[acyl-carrier-protein] reductase (NADPH) (n-C12:0)	h[c] + nadph[c] + tddec2eACP[c] -> ddcaACP[c] + nadp[c]	Cell Envelope Biosynthesis	0	1000	0
	EAR121x	enoyl-[acyl-carrier-protein] reductase (NADH) (n-C12:1)	h[c] + nadh[c] + t3c5ddeceACP[c] -> cddec5eACP[c] + nad[c]	Cell Envelope Biosynthesis	0	1000	0
	EAR121y	enoyl-[acyl-carrier-protein] reductase (NADPH) (n-C12:1)	h[c] + nadph[c] + t3c5ddeceACP[c] -> cddec5eACP[c] + nadp[c]	Cell Envelope Biosynthesis	0	1000	0
	EAR140x	enoyl-[acyl-carrier-protein] reductase (NADH) (n-C14:0)	h[c] + nadh[c] + tmrs2eACP[c] -> myrsACP[c] + nad[c]	Cell Envelope Biosynthesis	0	1000	0
	EAR140y	enoyl-[acyl-carrier-protein] reductase (NADPH) (n-C14:0)	h[c] + nadph[c] + tmrs2eACP[c] -> myrsACP[c] + nadp[c]	Cell Envelope Biosynthesis	0	1000	0
	EAR141x	enoyl-[acyl-carrier-protein] reductase (NADH) (n-C14:1)	h[c] + nadh[c] + t3c7mrseACP[c] -> nad[c] + tdeACP[c]	Cell Envelope Biosynthesis	0	1000	0
	EAR141y	enoyl-[acyl-carrier-protein] reductase (NADPH) (n-C14:1)	h[c] + nadph[c] + t3c7mrseACP[c] -> nadp[c] + tdeACP[c]	Cell Envelope Biosynthesis	0	1000	0
	EAR160x	enoyl-[acyl-carrier-protein] reductase (NADH) (n-C16:0)	h[c] + nadh[c] + tpalm2eACP[c] -> nad[c] + palmACP[c]	Cell Envelope Biosynthesis	0	1000	0
	EAR160y	enoyl-[acyl-carrier-protein] reductase (NADPH) (n-C16:0)	h[c] + nadph[c] + tpalm2eACP[c] -> nadp[c] + palmACP[c]	Cell Envelope Biosynthesis	0	1000	0
	EAR161x	enoyl-[acyl-carrier-protein] reductase (NADH) (n-C16:1)	h[c] + nadh[c] + t3c9palmeACP[c] -> hdeACP[c] + nad[c]	Cell Envelope Biosynthesis	0	1000	0
	EAR161y	enoyl-[acyl-carrier-protein] reductase (NADPH) (n-C16:1)	h[c] + nadph[c] + t3c9palmeACP[c] -> hdeACP[c] + nadp[c]	Cell Envelope Biosynthesis	0	1000	0
	EAR180x	enoyl-[acyl-carrier-protein] reductase (NADH) (n-C18:0)	h[c] + nadh[c] + toctd2eACP[c] -> nad[c] + ocdcaACP[c]	Cell Envelope Biosynthesis	0	1000	0
	EAR180y	enoyl-[acyl-carrier-protein] reductase (NADPH) (n-C18:0)	h[c] + nadph[c] + toctd2eACP[c] -> nadp[c] + ocdcaACP[c]	Cell Envelope Biosynthesis	0	1000	0
	EAR181x	enoyl-[acyl-carrier-protein] reductase (NADH) (n-C18:1)	h[c] + nadh[c] + t3c11vaceACP[c] -> nad[c] + octeACP[c]	Cell Envelope Biosynthesis	0	1000	0
	EAR181y	enoyl-[acyl-carrier-protein] reductase (NADPH) (n-C18:1)	h[c] + nadph[c] + t3c11vaceACP[c] -> nadp[c] + octeACP[c]	Cell Envelope Biosynthesis	0	1000	0
	EAR40x	enoyl-[acyl-carrier-protein] reductase (NADH) (n-C4:0)	but2eACP[c] + h[c] + nadh[c] -> butACP[c] + nad[c]	Cell Envelope Biosynthesis	0	1000	0
	EAR40y	enoyl-[acyl-carrier-protein] reductase (NADPH) (n-C4:0)	but2eACP[c] + h[c] + nadph[c] -> butACP[c] + nadp[c]	Cell Envelope Biosynthesis	0	1000	0
	EAR60x	enoyl-[acyl-carrier-protein] reductase (NADH) (n-C6:0)	h[c] + nadh[c] + thex2eACP[c] -> hexACP[c] + nad[c]	Cell Envelope Biosynthesis	0	1000	0
	EAR60y	enoyl-[acyl-carrier-protein] reductase (NADPH) (n-C6:0)	h[c] + nadph[c] + thex2eACP[c] -> hexACP[c] + nadp[c]	Cell Envelope Biosynthesis	0	1000	0
	EAR80x	enoyl-[acyl-carrier-protein] reductase (NADH) (n-C8:0)	h[c] + nadh[c] + toct2eACP[c] -> nad[c] + ocACP[c]	Cell Envelope Biosynthesis	0	1000	0
	EAR80y	enoyl-[acyl-carrier-protein] reductase (NADPH) (n-C8:0)	h[c] + nadph[c] + toct2eACP[c] -> nadp[c] + ocACP[c]	Cell Envelope Biosynthesis	0	1000	0
	ETOHt2r	ethanol reversible transport via proton symport	h[e] + etoh[e] <=> h[c] + etoh[c]	Transport	-1000	1000	0
	EX_ cd2(e)	Cd+2 exchange	cd2[e] <=>	Exchange	-1000	1000	0
	EX_4abz(e)	4-aminobenzoate exchange	4abz[e] <=>	Exchange	-1000	1000	0
	EX_ac(e)	acetate exchange	ac[e] <=>	Exchange	0	1000	0
	EX_acald(e)	acetaldehyde exchange	acald[e] <=>	Exchange	0	1000	0
	EX_ala-L(e)	alanine exchange	ala-L[e] <=>	Exchange	0	1000	0
	EX_arab-L(e)	L-arabinose exchange	arab-L[e] <=>	Exchange	0	1000	0
	EX_arg-L(e)	arginine exchange	arg-L[e] <=>	Exchange	0	1000	0
	EX_asn-L(e)	asparagine exchange	asn-L[e] <=>	Exchange	-1000	1000	0
	EX_asp-L(e)	aspartate exchange	asp-L[e] <=>	Exchange	0	1000	0
	EX_btn(e)	biotin exchange	btn[e] <=>	Exchange	-1000	1000	0
	EX_ca2(e)	calcium exchange	ca2[e] <=>	Exchange	-1000	1000	0
	EX_cbl1(e)	cob(I)alamine exchange	cbl1[e] <=>	Exchange	-1000	1000	0
	EX_cellb(e)	cellobiose exchange	cellb[e] <=>	Exchange	0	1000	0
	EX_ch4s(e)	methanethiol exchange	ch4s[e] <=>	Exchange	-1000	1000	0
	EX_cl(e)	chloride exchange	cl[e] <=>	Exchange	-1000	1000	0
	EX_co2(e)	carbon dioxide exchnage	co2[e] <=>	Exchange	-1000	1000	0
	EX_cobalt2(e)	cobalt+2 exchange	cobalt2[e] <=>	Exchange	-1000	1000	0
	EX_cu2(e)	Cu+2 exchange	cu2[e] <=>	Exchange	-1000	1000	0
	EX_cys-L(e)	cysteine exchange	cys-L[e] <=>	Exchange	-1000	1000	0
	EX_etoh(e)	ethanol exchange	etoh[e] <=>	Exchange	0	1000	0
	EX_fe2(e)	Fe+2 exchange	fe2[e] <=>	Exchange	-1000	1000	0
	EX_fe3(e)	Fe+3 exchange	fe3[e] <=>	Exchange	-1000	1000	0
	EX_fol(e)	folate exchange	fol[e] <=>	Exchange	-1000	1000	0
	EX_fru(e)	fructose exchange	fru[e] <=>	Exchange	0	1000	0
	EX_gal(e)	galactose exchange	gal[e] <=>	Exchange	0	1000	0
	EX_glc-D(e)	D-glucose exchange	glc-D[e] <=>	Exchange	-10	1000	0
	EX_gln-L(e)	glutamine exchange	gln-L[e] <=>	Exchange	0	1000	0
	EX_glu-L(e)	glutamate exchange	glu-L[e] <=>	Exchange	0	1000	0
	EX_gly(e)	glycine exchange	gly[e] <=>	Exchange	0	1000	0
	EX_h(e)	proton exchange	h[e] <=>	Exchange	-1000	1000	0
	EX_h2(e)	H2 exchange	h2[e] <=>	Exchange	0	1000	0
	EX_h2o(e)	H2O exchange	h2o[e] <=>	Exchange	-1000	1000	0
	EX_h2s(e)	H2S exchange	h2s[e] <=>	Exchange	0	1000	0
	EX_his-L(e)	histidine exchange	his-L[e] <=>	Exchange	0	1000	0
	EX_hxan(e)	hypoxanthine exchange	hxan[e] <=>	Exchange	0	1000	0
	EX_ile-L(e)	isoleucine exchange	ile-L[e] <=>	Exchange	0	1000	0
	EX_k(e)	potassium exchange	k[e] <=>	Exchange	-1000	1000	0
	EX_lac-L(e)	lactate exchange	lac-L[e] <=>	Exchange	0	1000	0
	EX_lcts(e)	lactose exchange	lcts[e] <=>	Exchange	0	1000	0
	EX_leu-L(e)	leucine exchange	leu-L[e] <=>	Exchange	0	1000	0
	EX_lys-L(e)	lysine exchange	lys-L[e] <=>	Exchange	0	1000	0
	EX_malt(e)	maltose exchange	malt[e] <=>	Exchange	0	1000	0
	EX_malthx(e)	maltohexaose exchange	malthx[e] <=>	Exchange	0	1000	0
	EX_malttr(e)	maltotriose exchange	malttr[e] <=>	Exchange	0	1000	0
	EX_man(e)	mannose exchange	man[e] <=>	Exchange	0	1000	0
	EX_melib(e)	mellibiose exchange	melib[e] <=>	Exchange	0	1000	0
	EX_met-L(e)	L-methionine exchange	met-L[e] <=>	Exchange	0	1000	0
	EX_mg2(e)	Mg+2 exchange	mg2[e] <=>	Exchange	-1000	1000	0
	EX_mn2(e)	Mn+2 exchange	mn2[e] <=>	Exchange	-1000	1000	0
	EX_mobd(e)	molybdate exchange	mobd[e] <=>	Exchange	-1000	1000	0
	EX_na1(e)	sodium exchange	na1[e] <=>	Exchange	-1000	1000	0
	EX_nac(e)	nicotinic acid exchange	nac[e] <=>	Exchange	-1000	1000	0
	EX_ncam(e)	nicotinamide exchange	ncam[e] <=>	Exchange	-1000	1000	0
	EX_nh4(e)	NH4 exchange	nh4[e] <=>	Exchange	-1000	1000	0
	EX_ni2(e)	Ni+2 exchange	ni2[e] <=>	Exchange	-1000	1000	0
	EX_phe-L(e)	phynylalanine exchange	phe-L[e] <=>	Exchange	0	1000	0
	EX_pi(e)	phosphate exchange	pi[e] <=>	Exchange	-1000	1000	0
	EX_pnto-R(e)	(R)-pantothenate exchange	pnto-R[e] <=>	Exchange	-1000	1000	0
	EX_pro-L(e)	proline exchange	pro-L[e] <=>	Exchange	0	1000	0
	EX_ptrc(e)	putrescine exchange	ptrc[e] <=>	Exchange	-1000	1000	0
	EX_pyr(e)	pyruvate exchange	pyr[e] <=>	Exchange	0	1000	0
	EX_raffin(e)	raffinose exchange	raffin[e] <=>	Exchange	0	1000	0
	EX_rib-D(e)	D-ribose exchange	rib-D[e] <=>	Exchange	0	1000	0
	EX_ribflv(e)	riboflavine exchange	ribflv[e] <=>	Exchange	-1000	1000	0
	EX_rmn(e)	L-rhamnose exchange	rmn[e] <=>	Exchange	0	1000	0
	EX_ser-L(e)	serine exchange	ser-L[e] <=>	Exchange	0	1000	0
	EX_so4(e)	SO4 exchange	so4[e] <=>	Exchange	0	1000	0
	EX_spmd(e)	spmd exchange	spmd[e] <=>	Exchange	-1000	1000	0
	EX_succ(e)	succinate exchange	succ[e] <=>	Exchange	0	1000	0
	EX_sucr(e)	sucrose exchange	sucr[e] <=>	Exchange	0	1000	0
	EX_thm(e)	thiamine exchange	thm[e] <=>	Exchange	-1000	1000	0
	EX_thr-L(e)	threonine exchange	thr-L[e] <=>	Exchange	0	1000	0
	EX_trp-L(e)	tryptophan exchange	trp-L[e] <=>	Exchange	0	1000	0
	EX_tungs(e)	tungstate exchange	tungs[e] <=>	Exchange	-1000	1000	0
	EX_tyr-L(e)	tyrosine exchange	tyr-L[e] <=>	Exchange	0	1000	0
	EX_ura(e)	uracil exchange	ura[e] <=>	Exchange	0	1000	0
	EX_val-L(e)	valine exchange	val-L[e] <=>	Exchange	0	1000	0
	EX_xan(e)	xanthine exchange	xan[e] <=>	Exchange	0	1000	0
	EX_xyl-D(e)	D-xylose exchange	xyl-D[e] <=>	Exchange	0	1000	0
	EX_zn2(e)	Zn+2 exchange	zn2[e] <=>	Exchange	-1000	1000	0
	FACOAE140	fatty-acid-CoA thioesterase (tetradecanoate)	h2o[c] + tdcoa[c] -> coa[c] + h[c] + ttdca[c]	Cell Envelope Biosynthesis	0	1000	0
	FACOAE141	fatty-acid-CoA thioesterase (tetradecenoate)	h2o[c] + tdecoa[c] -> coa[c] + h[c] + ttdcea[c]	Cell Envelope Biosynthesis	0	1000	0
	FACOAE160	fatty-acid-CoA thioesterase (hexadecanoate)	h2o[c] + pmtcoa[c] -> coa[c] + h[c] + hdca[c]	Cell Envelope Biosynthesis	0	1000	0
	FACOAE161	fatty-acid-CoA thioesterase (hexadecenoate)	h2o[c] + hdcoa[c] -> coa[c] + h[c] + hdcea[c]	Cell Envelope Biosynthesis	0	1000	0
	FACOAE180	fatty-acid-CoA thioesterase (octadecanoate)	h2o[c] + stcoa[c] -> coa[c] + h[c] + ocdca[c]	Cell Envelope Biosynthesis	0	1000	0
	FACOAE181	fatty-acid-CoA thioesterase (octadecenoate)	h2o[c] + odecoa[c] -> coa[c] + h[c] + ocdcea[c]	Cell Envelope Biosynthesis	0	1000	0
	FACOAE182	fatty-acid-CoA thioesterase (octadecynoate)	h2o[c] + ocdycacoa[c] -> coa[c] + h[c] + ocdcya[c]	Cell Envelope Biosynthesis	0	1000	0
	FACOAE190	fatty-acid-CoA thioesterase (f19a)	h2o[c] + fa19coa[c] -> coa[c] + h[c] + fa19a[c]	Cell Envelope Biosynthesis	0	1000	0
	FACOAL161	fatty acid CoA ligase hexadecenoate	coa[c] + atp[c] + hdcea[c] <=> amp[c] + ppi[c] + hdcoa[c]	Cell Envelope Biosynthesis	-1000	1000	0
	FACOAL182	fatty acid CoA ligase (octadecynoate)	atp[c] + coa[c] + ocdcya[c] <=> amp[c] + ocdycacoa[c] + ppi[c]	Cell Envelope Biosynthesis	-1000	1000	0
	FACOAL190	fatty acid CoA ligase nanodecanoate	fa19a[c] + coa[c] + atp[c] <=> fa19coa[c] + amp[c] + ppi[c]	Cell Envelope Biosynthesis	-1000	1000	0
	FAS182ACP_BIF	fatty-acyl-ACP synthase (n-C18:2ACP)	malACP[c] + nadph[c] + palmACP[c] -> ACP[c] + co2[c] + h2o[c] + nadp[c] + ocdcyaACP[c]	Cell Envelope Biosynthesis	0	1000	0
	FMETTRS	methionyl-tRNA formyltransferase	10fthf[c] + mettrna[c] -> fmettrna[c] + h[c] + thf[c]	Folate Metabolism	0	1000	0
	FRUpts_BIF	D-fructose transport via PEP:Pyr PTS	fru[e] + pep[c] -> f6p[c] + pyr[c]	Transport	0	1000	0
	G3POA_BIF	glycerol-3-phosphate O-acyltransferase	glyc3p[c] + 0.0281 myrsACP[c] + 0.0091 fa1ACP[c] + 0.2134 palmACP[c] + 0.0488 hdeACP[c] + 0.2574 ocdcaACP[c] + 0.3936 octeACP[c] + 0.0183 ocdcyaACP[c] + 0.0313 fa19aACP[c] -> ACP[c] + 1ag3p_BIF[c]	Glycerophospholipid Metabolism	0	1000	0
	G6PI3	Glucose-6-phosphate isomerase	g6p-B[c] <=> f6p[c]	Glycolysis/Gluconeogenesis	-1000	1000	0
	GALt2	D-galactose transport in via proton symport	gal[e] + h[e] -> gal[c] + h[c]	Transport	0	1000	0
	GLCP	glycogen phosphorylase	pi[c] + glycogen[c] -> g1p[c]	Glycogen Metabolism	0	1000	0
	GLCt1	glucose transport (uniport), facilitated diffusion	glc-D[e] -> glc-D[c]	Transport	0	1000	0
	GLNTRAT	glutamyl-tRNA(gln) amidotransferase; aspartyl/glutamyl-tRNA amidotransferase	atp[c] + gln-L[c] + glutrna(gln)[c] + h2o[c] -> adp[c] + glntrna[c] + glu-L[c] + h[c] + pi[c]	Glutamate Metabolism; Aminoacyl-tRNA Biosynthesis	0	1000	0
	GLUabc	L-glutamate transport via ABC system	atp[c] + h2o[c] + glu-L[e] -> adp[c] + glu-L[c] + h[c] + pi[c]	Transport	0	1000	0
	GLUTRS(Gln)	glutamate-tRNA(Gln) ligase; nondiscriminating glutamyl-tRNA synthetase (Gln)	glu-L[c] + atp[c] + trnagln[c] -> glutrna(gln)[c] + amp[c] + ppi[c]	Glutamate Metabolism; Aminoacyl-tRNA Biosynthesis	0	1000	0
	GLYt2r	glycine reversible transport via proton symport	gly[e] + h[e] <=> gly[c] + h[c]	Transport	0	1000	0
	GLYTRS	glycyl-tRNA synthetase	gly[c] + atp[c] + trnagly[c] -> glytrna[c] + amp[c] + ppi[c]	tRNA Charging	0	1000	0
	GPPT	GTP:pyruvate 2-O-phosphotransferase; pyruvate kinase (GTP)	gdp[c] + h[c] + pep[c] <=> gtp[c] + pyr[c]	Purine Metabolism	-1000	1000	0
	GTHRDH	glutathione hydralase	gthrd[c] + h2o[c] -> cgly[c] + glu-L[c]	Cofactor Prosthetic Group Biosynthesis	0	1000	0
	H2St	h2s transport (diffusion)	h2s[e] <=> h2s[c]	Transport	-1000	1000	0
	HEX1	hexokinase (D-glucose:ATP); type IV glucokinase	glc-D[c] + atp[c] -> adp[c] + g6p[c] + h[c]	Glycolysis/Gluconeogenesis	0	1000	0
	HISabc	L-histidine transport via ABC system	atp[c] + h2o[c] + his-L[e] -> adp[c] + h[c] + his-L[c] + pi[c]	Transport	0	1000	0
	HISTD	histidinol dehydrogenase	histd[c] + 2 nad[c] + h2o[c] -> 2 nadh[c] + 3 h[c] + his-L[c]	Histidine Metabolism	0	1000	0
	HISTP	histidinol-phosphatase	hisp[c] + h2o[c] -> histd[c] + pi[c]	Histidine Metabolism	0	1000	0
	HISTRS	histidyl-tRNA synthetase	trnahis[c] + atp[c] + his-L[c] -> histrna[c] + amp[c] + ppi[c]	Histidine Metabolism	0	1000	0
	ILETRS	Isoleucyl-tRNA synthetase	ile-L[c] + atp[c] + trnaile[c] -> iletrna[c] + amp[c] + ppi[c]	Valine, Leucine, Isoleucine Biosynthesis	0	1000	0
	KARA2		h[c] + nadph[c] + 2ahbut[c] <=> nadp[c] + 23dhmp[c]	Valine, Leucine, Isoleucine Biosynthesis	-1000	1000	0
	KAS1	b-ketoacyl synthetase (Iso-C14:0)	14 h[c] + 10 nadph[c] + ibcoa[c] + 5 malcoa[c] -> 10 nadp[c] + 6 coa[c] + 4 h2o[c] + 5 co2[c] + fa1[c]	Cell Envelope Biosynthesis	0	1000	0
	KAS15	beta-ketoacyl-ACP synthase (2)	accoa[c] + h[c] + malACP[c] -> actACP[c] + co2[c] + coa[c]	Membrane Lipid Metabolism	0	1000	0
	KAS19	b-ketoacyl synthetase (Anteiso-C19:0)	2mbcoa[c] + 20 h[c] + 7 malcoa[c] + 14 nadph[c] -> 7 co2[c] + 8 coa[c] + fa19a[c] + 6 h2o[c] + 14 nadp[c]	Cell Envelope Biosynthesis	0	1000	0
	LCTSt	lactose transport via proton symport	h[e] + lcts[e] <=> h[c] + lcts[c]	Transport	-1000	1000	0
	LEUTRS	Leucyl-tRNA synthetase	trnaleu[c] + leu-L[c] + atp[c] -> leutrna[c] + amp[c] + ppi[c]	Valine, Leucine, Isoleucine Biosynthesis	0	1000	0
	L-LACt2r	L-lactate reversible transport via proton symport	lac-L[e] + h[e] <=> lac-L[c] + h[c]	Transport	-1000	1000	0
	LPAS_BIF	Lipoteichoic acid synthesis (BIF-specific)	17 udpg[c] + 17 udpgal[c] + 13 glyc3p[c] + 1.28 palmACP[c] + 1.6 octeACP[c] + 0.384 ocdcaACP[c] + 0.372 myrsACP[c] -> 34 h[c] + lipota_BIF[c]	Glycerophospholipid Metabolism	0	1000	0
	LYSt5r	L-lysine transport via diffusion	lys-L[e] <=> lys-L[c]	Transport	0	1000	0
	LYSTRS	Lysyl-tRNA synthetase	trnalys[c] + lys-L[c] + atp[c] -> lystrna[c] + amp[c] + ppi[c]	Lysine Biosynthesis	0	1000	0
	MECDPDH4	2-C-methyl-D-erythritol 2,4-cyclodiphosphate dehydratase; 1-hydroxy-2-methyl-2-(E)-butenyl 4-diphosphate synthase	2mecdp[c] + 2 fdred[c] + h[c] -> h2mb4p[c] + 2 fdox[c] + h2o[c]	Cofactor Prosthetic Group Biosynthesis	0	1000	0
	METS	methionine synthase	5mthf[c] + hcys-L[c] -> h[c] + met-L[c] + thf[c]	Methionine Metabolism	0	1000	0
	METTRS	methionyl-tRNA synthetase	met-L[c] + atp[c] + trnamet[c] -> mettrna[c] + amp[c] + ppi[c]	tRNA Charging	0	1000	0
	MOBDt	molybdate transport via diffusion	mobd[e] <=> mobd[c]	Transport	-1000	1000	0
	NACt	Nicotinic acid transport	nac[e] <=> nac[c]	Transport	0	1000	0
	NCAMUP	Nicotinamide uptake	ncam[e] -> ncam[c]	Transport	0	1000	0
	NTP1	nucleoside-triphosphatase (ATP); NTP phosphhydrolase	h2o[c] + atp[c] -> adp[c] + pi[c] + h[c]	Purine Metabolism	0	1000	0
	NTP2	nucleoside-triphosphatase (dATP)	h2o[c] + datp[c] -> pi[c] + h[c] + dadp[c]	Purine Metabolism	0	1000	0
	NTP3	nucleoside-triphosphatase (GTP); NTP phophohydrolase	gtp[c] + h2o[c] -> pi[c] + h[c] + gdp[c]	Purine Metabolism	0	1000	0
	NTP4	nucleoside-triphosphatase (dGTP)	h2o[c] + dgtp[c] -> pi[c] + h[c] + dgdp[c]	Purine Metabolism	0	1000	0
	NTPP10	Nucleoside triphosphate pyrophosphorylase (ditp)	ditp[c] + h2o[c] -> dimp[c] + h[c] + ppi[c]	Nucleotide Salvage Pathway	0	1000	0
	NTTP11	Nucleoside triphosphate pyrophosphohydrolase (XTP)	xtp[c] + h2o[c] -> xmp[c] + h[c] + ppi[c]	Purine Metabolism	0	1000	0
	OIVD2	2-oxoisovalerate dehydrogenase (acylating; 3-methyl-2-oxobutanoate)	3mob[c] + coa[c] + nad[c] -> nadh[c] + ibcoa[c] + co2[c]	Valine, Leucine, Isoleucine Metabolism	0	1000	0
	OIVD3	2-oxoisovalerate dehydrogenase (acylating; 3-methyl-2-oxopentanoate)	coa[c] + 3mop[c] + nad[c] -> 2mbcoa[c] + nadh[c] + co2[c]	Valine, Leucine, Isoleucine Metabolism	0	1000	0
	PAP_CS	phosphatidic acid phosphatase	12dag3p_BIF[c] + h2o[c] -> pi[c] + 12dgr_BIF[c]	Glycerophospholipid Metabolism	0	1000	0
	PDHcr	Dihydrolipoamide dehydrogenase	dhlam[c] + nad[c] <=> h[c] + lpam[c] + nadh[c]	Valine, Leucine, Isoleucine Degradation	-1000	1000	0
	PGPPH_BIF	Phosphatidylglycerophosphate phosphohydrolase	h2o[c] + pglyp_BIF[c] -> pglyc_BIF[c] + pi[c]	Glycerophospholipid Metabolism	0	1000	0
	PHCYT_BIF	phosphatidate cytidylyltransferase	12dag3p_BIF[c] + ctp[c] + h[c] -> cdpdag_BIF[c] + ppi[c]	Glycerophospholipid Metabolism	0	1000	0
	PHETRS	Phenylalanyl-tRNA synthetase	trnaphe[c] + phe-L[c] + atp[c] -> amp[c] + ppi[c] + phetrna[c]	Tyrosine, Tryptophan, Phenylalanine Biosynthesis	0	1000	0
	PLPS	Pyridoxal-5-phosphate synthase	g3p[c] + gln-L[c] + r5p[c] -> glu-L[c] + h[c] + 3 h2o[c] + pi[c] + pydx5p[c]	Cofactor Prosthetic Group Biosynthesis	0	1000	0
	PNTOt2	Pantothenate reversible transport via proton symport	pnto-R[e] + h[e] <=> pnto-R[c] + h[c]	Transport	-1000	1000	0
	PPCDC	phosphopantothenoyl cysteine decarboxylase	4ppcys[c] + h[c] -> pan4p[c] + co2[c]	Cofactor Prosthetic Group Biosynthesis	0	1000	0
	PPM	phosphopentomutase	r1p[c] <=> r5p[c]	Alternate Carbon Metabolism	-1000	1000	0
	PPM2	phosphopentomutase 2 (deoxyribose)	2dr1p[c] <=> 2dr5p[c]	Alternate Carbon Metabolism	-1000	1000	0
	PPNCL3	phosphopantothenate-cysteine ligase	4ppan[c] + atp[c] + cys-L[c] -> 4ppcys[c] + h[c] + amp[c] + ppi[c]	Cofactor Prosthetic Group Biosynthesis	0	1000	0
	PPND	prephenate dehydrogenase	pphn[c] + nad[c] -> nadh[c] + 34hpp[c] + co2[c]	Tyrosine, Tryptophan, Phenylalanine Biosynthesis	0	1000	0
	PPTGS_BIF	Peptidoglycan subunit synthesis	uaaGgla3a[c] -> h[c] + udcpdp[c] + peptido_BIF[c]	Cell Envelope Biosynthesis	0	1000	0
	PRAI	phosphoribosylanthranilate isomerase	pran[c] <=> 2cpr5p[c]	Tyrosine, Tryptophan, Phenylalanine Biosynthesis	-1000	1000	0
	PROabc	L-proline transport via ABC system	atp[c] + h2o[c] + pro-L[e] -> adp[c] + h[c] + pi[c] + pro-L[c]	Transport	0	1000	0
	PROt2r	L-proline reversible transport via proton symport	h[e] + pro-L[e] <=> h[c] + pro-L[c]	Transport	0	1000	0
	PROTRS	Prolyl-tRNA synthetase	atp[c] + pro-L[c] + trnapro[c] -> amp[c] + ppi[c] + protrna[c]	Arginine Proline Metabolism	0	1000	0
	PSCVTi	3-phosphoshikimate 1-carboxyvinyltransferase	pep[c] + skm5p[c] -> pi[c] + 3psme[c]	Tyrosine, Tryptophan, Phenylalanine Biosynthesis	0	1000	0
	PTRCtex	putrescine transport via diffusion	ptrc[e] <=> ptrc[c]	Transport	-1000	1000	0
	RAFFINabc	raffinose transport in via ABC system	atp[c] + h2o[c] + raffin[e] -> adp[c] + h[c] + pi[c] + raffin[c]	Transport	0	1000	0
	RIBabc	D-ribose transport via ABC system	h2o[c] + atp[c] + rib-D[e] -> adp[c] + pi[c] + h[c] + rib-D[c]	Transport	0	1000	0
	SERt2r	L-serine reversible transport via proton symport	h[e] + ser-L[e] <=> h[c] + ser-L[c]	Transport	0	1000	0
	SERTRS	seryl-tRNA synthetase	atp[c] + ser-L[c] + trnaser[c] -> amp[c] + ppi[c] + sertrna[c]	tRNA Charging	0	1000	0
	SHCHD2	sirohydrochlorin dehydrogenase (NAD); precorrin-2 oxidase (NAD)	dscl[c] + nad[c] -> h[c] + nadh[c] + scl[c]	Vitamins & Cofactors - Porphyrin Metabolism	0	1000	0
	SHCHF	sirohydrochlorin ferrochelatase	fe2[c] + scl[c] -> 3 h[c] + sheme[c]	Vitamins & Cofactors - Porphyrin Metabolism	0	1000	0
	SHK3D	shikimate dehydrogenase	h[c] + nadph[c] + 3dhsk[c] -> nadp[c] + skm[c]	Tyrosine, Tryptophan, Phenylalanine Biosynthesis	0	1000	0
	SPMDtex	spermidine transport via diffusion	spmd[e] <=> spmd[c]	Transport	-1000	1000	0
	SUCCt3	succinate transport out via proton antiport (periplasm)	succ[c] + h[e] -> h[c] + succ[e]	Transport	0	1000	0
	SUCRt2Na	sucrose transport in via sodium symport	na1[e] + sucr[e] -> na1[c] + sucr[c]	Transport	0	1000	0
	T2DECAI	trans-2-decenoyl-ACP isomerase	tdec2eACP[c] <=> cdec3eACP[c]	Cell Envelope Biosynthesis	-1000	1000	0
	tempName		3 ala-L[c] + 3 atp[c] + uaaGgla[c] -> 3 adp[c] + 3 h[c] + 3 pi[c] + uaaGgla3a[c]	Cell Envelope Biosynthesis	0	1000	0
	THRabc	L-threonine transport via ABC system	atp[c] + h2o[c] + thr-L[e] -> adp[c] + h[c] + pi[c] + thr-L[c]	Transport	0	1000	0
	THRTRS	threonyl-tRNA synthetase	atp[c] + thr-L[c] + trnathr[c] -> thrtrna[c] + amp[c] + ppi[c]	tRNA Charging	0	1000	0
	TMDPPK	thiamine-diphosphate kinase	thmpp[c] + atp[c] -> thmtp[c] + adp[c]	Vitamins & Cofactors - Thiamine Metabolism	0	1000	0
	TRPTRS	Tryptophanyl-tRNA synthetase	trnatrp[c] + trp-L[c] + atp[c] -> trptrna[c] + amp[c] + ppi[c]	Tyrosine, Tryptophan, Phenylalanine Biosynthesis	0	1000	0
	TYRTRS	tyrosyl-tRNA synthetase	trnatyr[c] + tyr-L[c] + atp[c] -> tyrtrna[c] + amp[c] + ppi[c]	Tyrosine, Tryptophan, Phenylalanine Metabolism	0	1000	0
	UDCPDPS	Undecaprenyl diphosphate synthase	frdp[c] + 8 ipdp[c] -> 8 ppi[c] + udcpdp[c]	Terpenoid Biosynthesis	0	1000	0
	UGALT_BIF	UDP-galactosyltransferase	udpgal[c] + 12dgr_BIF[c] -> gal12dg_BIF[c] + h[c] + udp[c]	Glycerophospholipid Metabolism	0	1000	0
	UGLDDS2	UDP-N-acetylmuramoyl-L-alanyl-D-glutamyl-L-lysyl-D-alanyl-D-alanine synthetase (gamma-glutamate)	alaala[c] + atp[c] + uGgl[c] -> adp[c] + pi[c] + uGgla[c]	Cell Envelope Biosynthesis	0	1000	0
	UGLT	galactose-1-phosphate uridylyltransferase; UDPglucose-hexose-1-phosphate uridylyltransferase	gal1p[c] + udpg[c] <=> g1p[c] + udpgal[c]	Alternate Carbon Metabolism	-1000	1000	0
	UPPRTr	uracil phosphoribosyltransferase (reversible)	prpp[c] + ura[c] -> ppi[c] + ump[c]	Nucleotide Salvage Pathway	0	1000	0
	UPPT	UTP:pyruvate 2-O-phosphotransferase; pyruvate kinase (UTP)	udp[c] + h[c] + pep[c] <=> utp[c] + pyr[c]	Pyrimidine Metabolism	-1000	1000	0
	URIDK1r	uridylate kinase (UMP)	atp[c] + ump[c] <=> adp[c] + udp[c]	Pyrimidine Metabolism	-1000	1000	0
	URIDK2r	uridylate kinase (dUMP)	atp[c] + dump[c] <=> adp[c] + dudp[c]	Pyrimidine Metabolism	-1000	1000	0
	UAAGLS2	UDP-N-acetylmuramoyl-L-alanyl-D-glutamyl-L-lysine synthetase (gamma-glutamate)	atp[c] + lys-L[c] + uamag[c] -> adp[c] + h[c] + pi[c] + uGgl[c]	Cell Envelope Biosynthesis	0	1000	0
	VALTRS	Valyl-tRNA synthetase	val-L[c] + atp[c] + trnaval[c] -> amp[c] + ppi[c] + valtrna[c]	Valine, Leucine, Isoleucine Biosynthesis	0	1000	0
	XYLI1	xylose isomerase	xyl-D[c] <=> xylu-D[c]	Alternate Carbon Metabolism	-1000	1000	0
	AACPS_fa1	acyl-[acyl-carrier-protein] synthetase (iso-C14:0)	ACP[c] + atp[c] + fa1[c] -> amp[c] + fa1ACP[c] + ppi[c]	Cell Envelope Biosynthesis	0	1000	0
	AACPS_fa19a	acyl-[acyl-carrier-protein] synthetase (Anteiso-C19:0)	ACP[c] + atp[c] + fa19a[c] -> amp[c] + fa19aACP[c] + ppi[c]	Cell Envelope Biosynthesis	0	1000	0

## Sheet: BB-12 template for BB-46
BB-12 network used as template for the automatic draft reconstruction of BB-46	Rxn name	Rxn description	Formula	Subsystem	LB	UB	Objective	EC Number	References
	EX_glc-D(e)	D-glucose exchange	glc-D[e] <=>	Exchange	-10	1000	0
	EX_xyl-D(e)	D-xylose exchange	xyl-D[e] <=>	Exchange	0	1000	0
	EX_gal(e)	galactose exchange	gal[e] <=>	Exchange	0	1000	0
	EX_fru(e)	fructose exchange	fru[e] <=>	Exchange	0	1000	0
	EX_man(e)	mannose exchange	man[e] <=>	Exchange	0	1000	0
	EX_malt(e)	maltose exchange	malt[e] <=>	Exchange	0	1000	0
	EX_rib-D(e)	D-ribose exchange	rib-D[e] <=>	Exchange	0	1000	0
	EX_arab-L(e)	L-arabinose exchange	arab-L[e] <=>	Exchange	0	1000	0
	EX_sucr(e)	sucrose exchange	sucr[e] <=>	Exchange	0	1000	0
	EX_rmn(e)	L-rhamnose exchange	rmn[e] <=>	Exchange	0	1000	0
	EX_cellb(e)	cellobiose exchange	cellb[e] <=>	Exchange	0	1000	0
	EX_lcts(e)	lactose exchange	lcts[e] <=>	Exchange	0	1000	0
	EX_melib(e)	mellibiose exchange	melib[e] <=>	Exchange	0	1000	0
	EX_raffin(e)	raffinose exchange	raffin[e] <=>	Exchange	0	1000	0
	EX_malttr(e)	maltotriose exchange	malttr[e] <=>	Exchange	0	1000	0
	EX_malthx(e)	maltohexaose exchange	malthx[e] <=>	Exchange	0	1000	0
	EX_nh4(e)	NH4 exchange	nh4[e] <=>	Exchange	-1000	1000	0
	EX_pi(e)	phosphate exchange	pi[e] <=>	Exchange	-1000	1000	0
	EX_mg2(e)	Mg+2 exchange	mg2[e] <=>	Exchange	-1000	1000	0
	EX_na1(e)	sodium exchange	na1[e] <=>	Exchange	-1000	1000	0
	EX_k(e)	potassium exchange	k[e] <=>	Exchange	-1000	1000	0
	EX_fe2(e)	Fe+2 exchange	fe2[e] <=>	Exchange	-1000	1000	0
	EX_fe3(e)	Fe+3 exchange	fe3[e] <=>	Exchange	-1000	1000	0
	EX_zn2(e)	Zn+2 exchange	zn2[e] <=>	Exchange	-1000	1000	0
	EX_ni2(e)	Ni+2 exchange	ni2[e] <=>	Exchange	-1000	1000	0
	EX_ca2(e)	calcium exchange	ca2[e] <=>	Exchange	-1000	1000	0
	EX_ cd2(e)	Cd+2 exchange	cd2[e] <=>	Exchange	-1000	1000	0
	EX_cu2(e)	Cu+2 exchange	cu2[e] <=>	Exchange	-1000	1000	0
	EX_mn2(e)	Mn+2 exchange	mn2[e] <=>	Exchange	-1000	1000	0
	EX_tungs(e)	tungstate exchange	tungs[e] <=>	Exchange	-1000	1000	0
	EX_mobd(e)	molybdate exchange	mobd[e] <=>	Exchange	-1000	1000	0
	EX_cobalt2(e)	cobalt+2 exchange	cobalt2[e] <=>	Exchange	-1000	1000	0
	EX_cl(e)	chloride exchange	cl[e] <=>	Exchange	-1000	1000	0
	EX_ch4s(e)	methanethiol exchange	ch4s[e] <=>	Exchange	-1000	1000	0
	EX_met-L(e)	L-methionine exchange	met-L[e] <=>	Exchange	0	1000	0
	EX_cys-L(e)	cysteine exchange	cys-L[e] <=>	Exchange	-1000	1000	0
	EX_leu-L(e)	leucine exchange	leu-L[e] <=>	Exchange	0	1000	0
	EX_ile-L(e)	isoleucine exchange	ile-L[e] <=>	Exchange	0	1000	0
	EX_val-L(e)	valine exchange	val-L[e] <=>	Exchange	0	1000	0
	EX_his-L(e)	histidine exchange	his-L[e] <=>	Exchange	0	1000	0
	EX_thr-L(e)	threonine exchange	thr-L[e] <=>	Exchange	0	1000	0
	EX_trp-L(e)	tryptophan exchange	trp-L[e] <=>	Exchange	0	1000	0
	EX_phe-L(e)	phynylalanine exchange	phe-L[e] <=>	Exchange	0	1000	0
	EX_arg-L(e)	arginine exchange	arg-L[e] <=>	Exchange	0	1000	0
	EX_tyr-L(e)	tyrosine exchange	tyr-L[e] <=>	Exchange	0	1000	0
	EX_lys-L(e)	lysine exchange	lys-L[e] <=>	Exchange	0	1000	0
	EX_gly(e)	glycine exchange	gly[e] <=>	Exchange	0	1000	0
	EX_ala-L(e)	alanine exchange	ala-L[e] <=>	Exchange	0	1000	0
	EX_ser-L(e)	serine exchange	ser-L[e] <=>	Exchange	0	1000	0
	EX_pro-L(e)	proline exchange	pro-L[e] <=>	Exchange	0	1000	0
	EX_glu-L(e)	glutamate exchange	glu-L[e] <=>	Exchange	0	1000	0
	EX_gln-L(e)	glutamine exchange	gln-L[e] <=>	Exchange	0	1000	0
	EX_asp-L(e)	aspartate exchange	asp-L[e] <=>	Exchange	0	1000	0
	EX_asn-L(e)	asparagine exchange	asn-L[e] <=>	Exchange	-1000	1000	0
	EX_ptrc(e)	putrescine exchange	ptrc[e] <=>	Exchange	-1000	1000	0
	EX_spmd(e)	spmd exchange	spmd[e] <=>	Exchange	-1000	1000	0
	EX_thm(e)	thiamine exchange	thm[e] <=>	Exchange	-1000	1000	0
	EX_btn(e)	biotin exchange	btn[e] <=>	Exchange	-1000	1000	0
	EX_4abz(e)	4-aminobenzoate exchange	4abz[e] <=>	Exchange	-1000	1000	0
	EX_pnto-R(e)	(R)-pantothenate exchange	pnto-R[e] <=>	Exchange	-1000	1000	0
	EX_ribflv(e)	riboflavine exchange	ribflv[e] <=>	Exchange	-1000	1000	0
	EX_ncam(e)	nicotinamide exchange	ncam[e] <=>	Exchange	-1000	1000	0
	EX_nac(e)	nicotinic acid exchange	nac[e] <=>	Exchange	-1000	1000	0
	EX_fol(e)	folate exchange	fol[e] <=>	Exchange	-1000	1000	0
	EX_cbl1(e)	cob(I)alamine exchange	cbl1[e] <=>	Exchange	-1000	1000	0
	EX_ura(e)	uracil exchange	ura[e] <=>	Exchange	0	1000	0
	EX_xan(e)	xanthine exchange	xan[e] <=>	Exchange	0	1000	0
	EX_hxan(e)	hypoxanthine exchange	hxan[e] <=>	Exchange	0	1000	0
	EX_so4(e)	SO4 exchange	so4[e] <=>	Exchange	0	1000	0
	EX_h2o(e)	H2O exchange	h2o[e] <=>	Exchange	-1000	1000	0
	EX_h(e)	proton exchange	h[e] <=>	Exchange	-1000	1000	0
	EX_h2(e)	H2 exchange	h2[e] <=>	Exchange	0	1000	0
	EX_h2s(e)	H2S exchange	h2s[e] <=>	Exchange	0	1000	0
	EX_co2(e)	carbon dioxide exchnage	co2[e] <=>	Exchange	-1000	1000	0
	EX_ac(e)	acetate exchange	ac[e] <=>	Exchange	0	1000	0
	EX_etoh(e)	ethanol exchange	etoh[e] <=>	Exchange	0	1000	0
	EX_acald(e)	acetaldehyde exchange	acald[e] <=>	Exchange	0	1000	0
	EX_lac-L(e)	lactate exchange	lac-L[e] <=>	Exchange	0	1000	0
	EX_succ(e)	succinate exchange	succ[e] <=>	Exchange	0	1000	0
	EX_pyr(e)	pyruvate exchange	pyr[e] <=>	Exchange	0	1000	0
	SUCCt3	succinate transport out via proton antiport (periplasm)	succ[c] + h[e] -> h[c] + succ[e]	Transport	0	1000	0		Sela DA, Price N & Mills DA (2010) Metabolism of bifidobacteria. Bifidobacteria: Genomics and Molecular Aspects, (Mayo B & van Sinderen D, eds.), pp. 45-70. Horizon Scientific Press.
	FRUpts_BIF	D-fructose transport via PEP:Pyr PTS	fru[e] + pep[c] -> f6p[c] + pyr[c]	Transport	0	1000	0		17183207
	RIBabc	D-ribose transport via ABC system	h2o[c] + atp[c] + rib-D[e] -> adp[c] + pi[c] + h[c] + rib-D[c]	Transport	0	1000	0
	SUCRt2Na	sucrose transport in via sodium symport	na1[e] + sucr[e] -> na1[c] + sucr[c]	Transport	0	1000	0		12513973
	GLCt1	glucose transport (uniport), facilitated diffusion	glc-D[e] -> glc-D[c]	Transport	0	1000	0		18791026
	LCTSt	lactose transport via proton symport	h[e] + lcts[e] <=> h[c] + lcts[c]	Transport	-1000	1000	0		24077711; KEGG
	GALt2	D-galactose transport in via proton symport	gal[e] + h[e] -> gal[c] + h[c]	Transport	0	1000	0
	RAFFINabc	raffinose transport in via ABC system	atp[c] + h2o[c] + raffin[e] -> adp[c] + h[c] + pi[c] + raffin[c]	Transport	0	1000	0		TR03813; KEGG
	ARBabc	L-arabinose transport via ABC system	arab-L[e] + atp[c] + h2o[c] -> adp[c] + arab-L[c] + h[c] + pi[c]	Transport	0	1000	0	3.A.1.2
	MALTTRabc	maltotriose transport via ABC system	atp[c] + h2o[c] + malttr[e] -> adp[c] + h[c] + malttr[c] + pi[c]	Transport	0	1000	0	0
	MALTabc	maltose transport via ABC system	atp[c] + h2o[c] + malt[e] -> adp[c] + h[c] + malt[c] + pi[c]	Transport	0	1000	0	3.A.1.1
	MALTHXabc	maltohexaose transport via ABC system	atp[c] + h2o[c] + malthx[e] -> adp[c] + h[c] + malthx[c] + pi[c]	Transport	0	1000	0	0
	XYLt2	D-xylose transport in via proton symport	h[e] + xyl-D[e] -> h[c] + xyl-D[c]		0	1000	0
	GLUabc	L-glutamate transport via ABC system	atp[c] + h2o[c] + glu-L[e] -> adp[c] + glu-L[c] + h[c] + pi[c]	Transport	0	1000	0
	GLNabc	L-glutamine transport via ABC system	atp[c] + gln-L[e] + h2o[c] -> adp[c] + gln-L[c] + h[c] + pi[c]		0	1000	0	3.A.1.3
	VALabc	L-valine transport via ABC system	atp[c] + h2o[c] + val-L[e] -> adp[c] + h[c] + pi[c] + val-L[c]	Transport	0	1000	0
	VALt2	valine reversible transport via proton symport	h[e] + val-L[e] <=> h[c] + val-L[c]		-1000	1000	0	0
	LEUabc	L-leucine transport via ABC system	atp[c] + h2o[c] + leu-L[e] -> adp[c] + h[c] + leu-L[c] + pi[c]	Transport	0	1000	0
	LEUt2r	L-leucine reversible transport via proton symport	h[e] + leu-L[e] <=> h[c] + leu-L[c]		-1000	1000	0	0
	ILEabc	L-isoleucine transport via ABC system	atp[c] + h2o[c] + ile-L[e] -> adp[c] + h[c] + ile-L[c] + pi[c]	Transport	0	1000	0
	ILEt2r	L-isoleucine reversible transport via proton symport	h[e] + ile-L[e] <=> h[c] + ile-L[c]	Transport	-1000	1000	0	0
	THRabc	L-threonine transport via ABC system	atp[c] + h2o[c] + thr-L[e] -> adp[c] + h[c] + pi[c] + thr-L[c]	Transport	0	1000	0
	HISabc	L-histidine transport via ABC system	atp[c] + h2o[c] + his-L[e] -> adp[c] + h[c] + his-L[c] + pi[c]	Transport	0	1000	0
	METabc	L-methionine transport via ABC system	atp[c] + h2o[c] + met-L[e] -> adp[c] + h[c] + met-L[c] + pi[c]	Transport	0	1000	0	0
	TRPt2r	L-tryptophan reversible transport via proton symport	h[e] + trp-L[e] <=> h[c] + trp-L[c]	Transport	-1000	1000	0	TC-2.A.3.1
	PHEt2	Phenylalanine transport via proton symport	h[e] + phe-L[e] <=> h[c] + phe-L[c]	Transport	-1000	1000	0	TC-2.A.3.2
	TYRt2	tyrosine transport via proton symport	h[e] + tyr-L[e] <=> h[c] + tyr-L[c]	Transport	-1000	1000	0	TC-2.A.3.3
	CYSt2	L-cysteine transport via proton symport	cys-L[e] + h[e] -> cys-L[c] + h[c]	Transport	0	1000	0		Bacillus subtilis other Gram positive bacteria (chapter 10)
	CGLYabc	Dipeptide transport via ABC system (cgly)	atp[c] + h2o[c] + cgly[e] -> adp[c] + cgly[c] + h[c] + pi[c]	Transport	0	1000	0	TC-3.A.1.5
	CGLYabc	Dipeptide transport via ABC system (cgly)	atp[c] + h2o[c] + cgly[e] -> adp[c] + cgly[c] + h[c] + pi[c]	Transport	0	1000	0	TC-3.A.1.5
	ARGORNt7	arginine/ornithine antiporter	arg-L[e] + orn[c] <=> arg-L[c] + orn[e]	Transport	-1000	1000	0	0
	ARGt5r	L-arginine transport via diffusion	arg-L[e] <=> arg-L[c]	Transport	0	1000	0
	LYSt5r	L-lysine transport via diffusion	lys-L[e] <=> lys-L[c]	Transport	0	1000	0
	SERt2r	L-serine reversible transport via proton symport	h[e] + ser-L[e] <=> h[c] + ser-L[c]	Transport	0	1000	0
	GLYt2r	glycine reversible transport via proton symport	gly[e] + h[e] <=> gly[c] + h[c]	Transport	0	1000	0
	ALAt2r	L-alanine reversible transport via proton symport	ala-L[e] + h[e] <=> ala-L[c] + h[c]	Transport	0	1000	0
	PROt2r	L-proline reversible transport via proton symport	h[e] + pro-L[e] <=> h[c] + pro-L[c]	Transport	0	1000	0
	PROabc	L-proline transport via ABC system	atp[c] + h2o[c] + pro-L[e] -> adp[c] + h[c] + pi[c] + pro-L[c]	Transport	0	1000	0
	ASPt2r	L-aspartate reversible transport via proton symport	asp-L[e] + h[e] <=> asp-L[c] + h[c]	Transport	0	1000	0
	ASNt2r	L-asparagine reversible transport via proton symport	asn-L[e] + h[e] <=> asn-L[c] + h[c]	Transport	0	1000	0
	CBL1abc	Cob(I)alamin transport via ABC system	atp[c] + h2o[c] + cbl1[e] -> adp[c] + h[c] + cbl1[c] + pi[c]	Transport	0	1000	0
	MOBDt	molybdate transport via diffusion	mobd[e] <=> mobd[c]	Transport	-1000	1000	0
	PTRCtex	putrescine transport via diffusion	ptrc[e] <=> ptrc[c]	Transport	-1000	1000	0
	SPMDtex	spermidine transport via diffusion	spmd[e] <=> spmd[c]	Transport	-1000	1000	0
	PIabc	phosphate transport via ABC system	pi[e] + h2o[c] + atp[c] -> adp[c] + 2 pi[c] + h[c]	Transport	0	1000	0	TC-3.A.1.7
	CLtex	chloride (Cl-1) transport via diffusion	cl[e] <=> cl[c]	Transport	-1000	1000	0
	NH4t	ammonia reversible transport	nh4[e] <=> nh4[c]	Transport	-1000	1000	0	TC-1.A.11
	FE2abc	iron (II) transport via ABC system	atp[c] + fe2[e] + h2o[c] -> adp[c] + fe2[c] + h[c] + pi[c]	Transport	0	1000	0	TC-9.A.8	TCDB
	FE3abc	iron (III) transport via ABC system	atp[c] + fe3[e] + h2o[c] -> adp[c] + fe3[c] + h[c] + pi[c]		0	1000	0	0
	COBALT2tex	cobalt (Co+2) transport via diffusion	cobalt2[e] <=> cobalt2[c]	Transport	-1000	1000	0
	MG2tex	magnesium (Mg+2) transport via diffusion	mg2[e] <=> mg2[c]	Transport	-1000	1000	0	TC-1.A.35
	MN2t3	manganese (Mn+2) transport in via proton symport	mn2[e] + h[e] -> h[c] + mn2[c]	Transport	0	1000	0	TC-2.A.55	TR03715; TCDB
	NAt3	sodium transport out via proton antiport	h[e] + na1[c] -> h[c] + na1[e]		0	1000	0	TC-2.A.36
	Kt2	potassium transport in via proton symport	h[e] + k[e] -> h[c] + k[c]	Transport	0	1000	0	TC-2.A.37
	CU2abc	copper (Cu+2) ABC transporter	atp[c] + cu2[e] + h2o[c] -> adp[c] + h[c] + pi[c] + cu2[c]	Transport	0	1000	0	3.6.3.4
	CA2abc	calcium transport via ABC system	atp[c] + ca2[e] + h2o[c] -> adp[c] + ca2[c] + h[c] + pi[c]		0	1000	0	0
	Znabc	zinc transport via ABC system	atp[c] + h2o[c] + zn2[e] -> adp[c] + h[c] + pi[c] + zn2[c]		0	1000	0	TC-3.A.1.15 3.A.1.15
	HG2abc	mercury (Hg+2) ABC transporter	atp[c] + h2o[c] + hg2[e] -> adp[c] + h[c] + pi[c] + hg2[c]	Transport	0	1000	0	3.6.3.3
	CD2abcpp	cadmium (Cd+2) ABC transporter	atp[c] + cd2[e] + h2o[c] -> adp[c] + cd2[c] + h[c] + pi[c]	Transport	0	1000	0	3.6.3.3
	CH4St	Methanethiol Transport	ch4s[e] <=> ch4s[c]	Transport	-1000	1000	0
	H2Ot	H2O transport via diffusion	h2o[e] <=> h2o[c]	Transport	-1000	1000	0	0
	CO2t	CO2 transporter via diffusion	co2[e] <=> co2[c]	Transport	-1000	1000	0	0
	H2St	h2s transport (diffusion)	h2s[e] <=> h2s[c]	Transport	-1000	1000	0
	BTNabc	biotin transport via ABC system	atp[c] + h2o[c] + btn[e] -> adp[c] + h[c] + pi[c] + btn[c]	Transport	0	1000	0
	THMabc	thiamine transport via ABC system	atp[c] + h2o[c] + thm[e] -> adp[c] + h[c] + pi[c] + thm[c]		0	1000	0	0
	RIBFLVt2	riboflavin transport in via proton symport	h[e] + ribflv[e] -> h[c] + ribflv[c]		0	1000	0	0
	PNTOt2	Pantothenate reversible transport via proton symport	pnto-R[e] + h[e] <=> pnto-R[c] + h[c]	Transport	-1000	1000	0
	FOLt	folate transport via proton simport	fol[e] + h[e] <=> fol[c] + h[c]		-1000	1000	0	0
	NCAMUP	Nicotinamide uptake	ncam[e] -> ncam[c]	Transport	0	1000	0
	NACt	Nicotinic acid transport	nac[e] <=> nac[c]	Transport	0	1000	0
	XANt2	xanthine transport in via proton symport	h[e] + xan[e] -> h[c] + xan[c]	Transport	0	1000	0	TC-2.A.40
	HXANt2r	hypoxanthine reversible transport via proton symport	h[e] + hxan[e] <=> h[c] + hxan[c]	Transport	-1000	1000	0	0
	GLYCt	glycerol transport via channel	glyc[c] <=> glyc[e]	Transport	-1000	1000	0	0
	UREAt	Urea transport via facilitate diffusion	urea[e] <=> urea[c]	Transport	-1000	1000	0	0
	L-LACt2r	L-lactate reversible transport via proton symport	lac-L[e] + h[e] <=> lac-L[c] + h[c]	Transport	-1000	1000	0
	ACt2r	acetate reversible transport via proton symport	h[e] + ac[e] <=> ac[c] + h[c]	Transport	-1000	1000	0
	ETOHt2r	ethanol reversible transport via proton symport	h[e] + etoh[e] <=> h[c] + etoh[c]	Transport	-1000	1000	0
	ACALDt	acetaldehyde transport via diffusion	acald[e] <=> acald[c]	Transport	-1000	1000	0
	METSOX1abc	L-methionine S-oxide transport via ABC system	atp[c] + h2o[c] + metsox-S-L[e] -> adp[c] + h[c] + metsox-S-L[c] + pi[c]	Transport	0	1000	0	0
	LACZ	b-galactosidase	h2o[c] + lcts[c] -> gal[c] + glc-D[c]	Alternate Carbon Metabolism	0	1000	0	3.2.1.23
	HEX1	hexokinase (D-glucose:ATP); type IV glucokinase	glc-D[c] + atp[c] -> adp[c] + g6p[c] + h[c]	Glycolysis/Gluconeogenesis	0	1000	0	2.7.1.1
	GALK	galactokinase	atp[c] + gal[c] -> adp[c] + gal1p[c] + h[c]	Galactose metabolism	0	1000	0	2.7.1.6
	UGLT	galactose-1-phosphate uridylyltransferase; UDPglucose-hexose-1-phosphate uridylyltransferase	gal1p[c] + udpg[c] <=> g1p[c] + udpgal[c]	Alternate Carbon Metabolism	-1000	1000	0	2.7.7.12	24077711; KEGG
	GALT	galactose-1-phosphate uridylyltransferase	gal1p[c] + h[c] + utp[c] <=> ppi[c] + udpgal[c]	Galactose metabolismNucleotide sugars metabolism	-1000	1000	0	2.7.7.10	SEED
	HEX7	hexokinase (D-fructose:ATP); fructokinase	atp[c] + fru[c] -> adp[c] + f6p[c] + h[c]	Glycolysis/Gluconeogenesis	0	1000	0	2.7.1.4
	PGI	glucose-6-phosphate isomerase	g6p[c] <=> f6p[c]	Glycolysis/Gluconeogenesis	-1000	1000	0	5.3.1.9
	PGMT	phosphoglucomutase	g1p[c] <=> g6p[c]	Alternate Carbon Metabolism	-1000	1000	0	5.4.2.2	24077711
	GALU	UTP-glucose-1-phosphate uridylyltransferase	h[c] + g1p[c] + utp[c] <=> udpg[c] + ppi[c]	Nucleotide sugars metabolism; Galactose metabolism	-1000	1000	0	2.7.7.9	24077711
	UDPG4E	UDPglucose 4-epimerase	udpg[c] <=> udpgal[c]	Alternate Carbon Metabolism	-1000	1000	0	5.1.3.2
	TALA	transaldolase	g3p[c] + s7p[c] <=> e4p[c] + f6p[c]	Pentose Phosphate Pathway	-1000	1000	0	2.2.1.2
	TKT1	transketolase	r5p[c] + xu5p-D[c] <=> g3p[c] + s7p[c]	Phosphoketolase Pathway; Pentose phosphate pathway	-1000	1000	0	2.2.1.1
	TKT2	transketolase	e4p[c] + xu5p-D[c] <=> f6p[c] + g3p[c]	Phosphoketolase Pathway; Pentose Phosphate Pathway	-1000	1000	0	2.2.1.1
	F6PPK	fructose 6-phosphate phosphoketolase	f6p[c] + pi[c] -> h2o[c] + actp[c] + e4p[c]	Phosphoketolase pathway	0	1000	0	4.1.2.22	11292814; 24077711; SEED; IMG
	PK	D-xylulose 5-phosphate phosphoketolase	xu5p-D[c] + pi[c] -> h2o[c] + actp[c] + g3p[c]	Phosphoketolase pathway	0	1000	0	4.1.2.9	11292814; 24077711; KEGG; SEED
	FBA	fructose-bisphosphate aldolase	fdp[c] <=> dhap[c] + g3p[c]	Glycolysis/Gluconeogenesis	-1000	1000	0	4.1.2.13
	FBA2	D-fructose 1-phosphate D-glyceraldehyde-3-phosphate-lyase	f1p[c] <=> dhap[c] + glyald[c]	Alternate Carbon Metabolism	-1000	1000	0	4.1.2.13
	FBA3	sedoheptulose 1,7-bisphosphate D-glyceraldehyde-3-phosphate-lyase	s17bp[c] <=> dhap[c] + e4p[c]	Pentose Phosphate Pathway	-1000	1000	0	4.1.2.13
	TPI	triose-phosphate isomerase	dhap[c] <=> g3p[c]	Glycolysis/Gluconeogenesis	-1000	1000	0	5.3.1.1
	GAPD	glyceraldehyde-3-phosphate dehydrogenase	g3p[c] + nad[c] + pi[c] <=> 13dpg[c] + h[c] + nadh[c]	Glycolysis/Gluconeogenesis	-1000	1000	0	1.2.1.12
	PGK	phosphoglycerate kinase	3pg[c] + atp[c] <=> 13dpg[c] + adp[c]	Glycolysis/Gluconeogenesis	-1000	1000	0	2.7.2.3
	PGM	phosphoglycerate mutase	2pg[c] <=> 3pg[c]	Glycolysis/Gluconeogenesis	-1000	1000	0	5.4.2.11
	ENO	enolase	2pg[c] <=> h2o[c] + pep[c]	Glycolysis/Gluconeogenesis	-1000	1000	0	4.2.1.11
	PYK	pyruvate kinase	adp[c] + h[c] + pep[c] -> atp[c] + pyr[c]	Glycolysis/Gluconeogenesis	0	1000	0	2.7.1.40
	LDH_L	L-lactate dehydrogenase	lac-L[c] + nad[c] <=> h[c] + nadh[c] + pyr[c]	Pyruvate metabolism; Glycolysis / Gluconeogenesis	-1000	1000	0	1.1.1.27
	ACALD	acetaldehyde dehydrogenase (acetylating)	acald[c] + coa[c] + nad[c] <=> accoa[c] + h[c] + nadh[c]	Pyruvate Metabolism	-1000	1000	0	1.2.1.10
	ALCD19	alcohol dehydrogenase (glycerol)	glyald[c] + h[c] + nadh[c] <=> glyc[c] + nad[c]	Alternate Carbon Metabolism	-1000	1000	0	1.1.1.1
	ALCD2x	alcohol dehydrogenase (ethanol, NAD)	nad[c] + etoh[c] <=> nadh[c] + h[c] + acald[c]	Pyruvate metabolism	-1000	1000	0	1.1.1.1
	PTAr	phosphotransacetylase	accoa[c] + pi[c] <=> actp[c] + coa[c]	Pyruvate Metabolism	-1000	1000	0	2.3.1.8
	PTA2	phosphate acetyltransferase	pi[c] + ppcoa[c] -> coa[c] + ppap[c]	Alternate Carbon Metabolism	0	1000	0	0
	ACKr	acetate kinase	ac[c] + atp[c] <=> actp[c] + adp[c]	Pyruvate Metabolism	-1000	1000	0	2.7.2.1
	PFL	pyruvate formate lyase	coa[c] + pyr[c] -> accoa[c] + for[c]	Pyruvate Metabolism	0	1000	0	0
	GCCc	glycine-cleavage complex	dhlpro[c] + nad[c] -> h[c] + lpro[c] + nadh[c]	Glycine, serine threonine metabolism	0	1000	0	1.8.1.4
	PDHcr	Dihydrolipoamide dehydrogenase	dhlam[c] + nad[c] <=> h[c] + lpam[c] + nadh[c]	Valine, Leucine, Isoleucine Degradation	-1000	1000	0	1.8.1.4
	PPC	phosphoenolpyruvate carboxylase	co2[c] + h2o[c] + pep[c] -> h[c] + oaa[c] + pi[c]	Pyruvate Metabolism; Anaplerotic Reactions	0	1000	0	4.1.1.31	20805404
	G6PDH2	glucose 6-phosphate dehydrogenase	g6p[c] + nadp[c] -> 6pgl[c] + h[c] + nadph[c]	Pentose Phosphate Pathway	0	1000	0	1.1.1.49
	G6PBDH	beta-D-Glucose-6-phosphate:NADP+ 1-oxoreductase	g6p-B[c] + nadp[c] -> 6pgl[c] + h[c] + nadph[c]	Penotse Phosphate Pathway	0	0	0	1.1.1.49
	PGL	6-phosphogluconolactonase	6pgl[c] + h2o[c] -> 6pgc[c] + h[c]	Pentose Phosphate Pathway	0	1000	0	3.1.1.31
	GND	phosphogluconate dehydrogenase	6pgc[c] + nadp[c] -> co2[c] + nadph[c] + ru5p-D[c]	Pentose Phosphate Pathway	0	1000	0	1.1.1.44
	RPE	ribulose 5-phosphate 3-epimerase	ru5p-D[c] <=> xu5p-D[c]	Pentose Phosphate Pathway	-1000	1000	0	5.1.3.1
	RBI	ribose-5-phosphate isomerase	r5p[c] <=> ru5p-D[c]	Pentose phosphate pathway	-1000	1000	0	5.3.1.6
	RBK	ribokinase	atp[c] + rib-D[c] -> adp[c] + h[c] + r5p[c]	Pentose phosphate pathway	0	1000	0	2.7.1.15
	DRBK	deoxyribokinase	atp[c] + drib[c] -> 2dr5p[c] + adp[c] + h[c]	Pentose phosphate pathway	0	1000	0	2.7.1.15
	PRPPS	phosphoribosylpyrophosphate synthetase	atp[c] + r5p[c] <=> amp[c] + h[c] + prpp[c]	Pentose phosphate pathwa	-1000	1000	0	2.7.6.1
	CS	citrate synthase	accoa[c] + h2o[c] + oaa[c] -> cit[c] + coa[c] + h[c]	Citric Acid Cycle	0	1000	0	2.3.3.1	20805404
	ACONTa	aconitase (half-reaction A, Citrate hydro-lyase)	cit[c] <=> acon-C[c] + h2o[c]	Citric Acid Cycle	-1000	1000	0	4.2.1.3	20805404
	ACONTb	aconitase (half-reaction B, Isocitrate hydro-lyase)	acon-C[c] + h2o[c] <=> icit[c]	Citric Acid Cycle	-1000	1000	0	4.2.1.3
	ICDHy	isocitrate dehydrogenase (NADP)	nadp[c] + icit[c] -> nadph[c] + akg[c] + co2[c]	Citrate Acid Cycle	0	1000	0	1.1.1.42
	SUCOAS	succinyl-CoA synthetase (ADP-forming)	atp[c] + coa[c] + succ[c] <=> adp[c] + pi[c] + succoa[c]	Citric Acid Cycle	-1000	1000	0	6.2.1.5
	FRD2	fumarate reductase	fum[c] + mql8[c] -> mqn8[c] + succ[c]	Citric Acid Cycle	0	1000	0	1.3.5.4
	FRD	fumarate reductase	fadh2[c] + fum[c] -> fad[c] + succ[c]	Citric Acid Cycle	0	1000	0	1.3.5.4
	FRD3	fumarate reductase	2dmmql8[c] + fum[c] -> 2dmmq8[c] + succ[c]	Citric Acid Cycle	0	1000	0	1.3.5.5
	FRD7	fumarate reductase	fum[c] + q8h2[c] -> q8[c] + succ[c]	Citric Acid Cycle	0	1000	0	1.3.5.6
	AKGDH	2-Oxoglutarate dehydrogenase	akg[c] + coa[c] + nad[c] -> co2[c] + nadh[c] + succoa[c]	Citric Acid Cycle	0	1000	0
	UDPGD	UDPglucose 6-dehydrogenase	h2o[c] + 2 nad[c] + udpg[c] -> 3 h[c] + 2 nadh[c] + udpglcur[c]	Cell Envelope Biosynthesis	0	1000	0	1.1.1.22
	XYLI2	xylose isomerase	glc-D[c] <=> fru[c]	Alternate Carbon Metabolism	-1000	1000	0	5.3.1.5
	XYLI1	xylose isomerase	xyl-D[c] <=> xylu-D[c]	Alternate Carbon Metabolism	-1000	1000	0	5.3.1.5
	XYLK	xylulokinase	atp[c] + xylu-D[c] -> adp[c] + h[c] + xu5p-D[c]	Alternate Carbon Metabolism	0	1000	0	2.7.1.17
	ARABR	arabinose reductase	arab-L[c] + h[c] + nadph[c] -> abt[c] + nadp[c]	Alternate Carbon Metabolism	0	1000	0	1.1.1.21
	ARAI	L-arabinose isomerase	arab-L[c] <=> rbl-L[c]	Alternate Carbon Metabolism	-1000	1000	0	5.3.1.4
	RBK_L1	L-ribulokinase (L-ribulose)	atp[c] + rbl-L[c] -> adp[c] + h[c] + ru5p-L[c]	Alternate Carbon Metabolism	0	1000	0	2.7.1.16
	RBK_D	D-ribulokinase	atp[c] + rbl-D[c] <=> adp[c] + h[c] + ru5p-D[c]	Alternate Carbon Metabolism	0	1000	0	2.7.1.16
	RBP4E	L-ribulose-phosphate 4-epimerase	ru5p-L[c] <=> xu5p-D[c]	Alternate Carbon Metabolism	-1000	1000	0	5.1.3.4
	MAN6PI	mannose-6-phosphate isomerase	man6p[c] <=> f6p[c]	Alternate Carbon Metabolism	-1000	1000	0	5.3.1.8
	MAN1PT2	mannose-1-phosphate guanylyltransferase (GDP)	gdp[c] + h[c] + man1p[c] -> gdpmann[c] + pi[c]	Cell Envelope Biosynthesis	0	1000	0	2.7.7.22
	RAFGH	Raffinose galactohydrolase	h2o[c] + raffin[c] -> gal[c] + sucr[c]	Galactose metabolism	0	1000	0	3.2.1.22
	GALS--	a-galactosidase (manninotriose)	h2o[c] + mannin[c] -> gal[c] + melib[c]	Galactose metabolism	0	1000	0	3.2.1.22
	GALS3	a-galactosidase (melibiose)	h2o[c] + melib[c] -> gal[c] + glc-D[c]	Alternate Carbon Metabolism	0	1000	0	3.2.1.22
	FFSD	beta-fructofuranosidase	h2o[c] + suc6p[c] -> fru[c] + g6p[c]	Alternate Carbon Metabolism	0	1000	0	3.2.1.26
	ARGSS	argininosuccinate synthase	asp-L[c] + atp[c] + citr-L[c] -> amp[c] + argsuc[c] + h[c] + ppi[c]	Arginine Proline Metabolism	0	1000	0	6.3.4.5
	ARGSL	argininosuccinate lyase	argsuc[c] <=> arg-L[c] + fum[c]	Arginine Proline Metabolism	-1000	1000	0	4.3.2.1
	ARGTRS	Arginyl-tRNA synthetase	arg-L[c] + trnaarg[c] + atp[c] -> amp[c] + ppi[c] + argtrna[c]	Arginine Proline Metabolism	0	1000	0	6.1.1.19
	OCBT	ornithine carbamoyltransferase	cbp[c] + orn[c] <=> citr-L[c] + h[c] + pi[c]	Arginine Proline Metabolism	-1000	1000	0	2.1.3.3
	ORNTAC	ornithine transacetylase	acorn[c] + glu-L[c] <=> acglu[c] + orn[c]	Urea cycle metabolism of amino groups	-1000	1000	0	2.3.1.35
	ACGS	N-acetylglutamate synthase	accoa[c] + glu-L[c] -> acglu[c] + coa[c] + h[c]	Arginine Proline Metabolism	0	1000	0	2.3.1.1
	ACOTA	acetylornithine transaminase	acorn[c] + akg[c] <=> acg5sa[c] + glu-L[c]	Arginine Proline Metabolism	-1000	1000	0	2.6.1.11
	AGPR	N-acetyl-g-glutamyl-phosphate reductase	acg5sa[c] + nadp[c] + pi[c] <=> acg5p[c] + h[c] + nadph[c]	Urea cycle metabolism of amino groups	-1000	1000	0	1.2.1.38
	ACGK	acetylglutamate kinase	acglu[c] + atp[c] -> acg5p[c] + adp[c]	Urea cycle metabolism of amino groups	0	1000	0	2.7.2.8
	GLU5K	glutamate 5-kinase	atp[c] + glu-L[c] -> adp[c] + glu5p[c]	Arginine Proline Metabolism	0	1000	0	2.7.2.11
	G5SD	glutamate-5-semialdehyde dehydrogenase	glu5p[c] + h[c] + nadph[c] -> glu5sa[c] + nadp[c] + pi[c]	Arginine Proline Metabolism	0	1000	0	1.2.1.41
	G5SADr	L-glutamate 5-semialdehyde dehydratase, reversible	glu5sa[c] <=> 1pyr5c[c] + h[c] + h2o[c]	Arginine Proline Metabolism	-1000	1000	0	0
	P5CR	pyrroline-5-carboxylate reductase	1pyr5c[c] + 2 h[c] + nadph[c] -> nadp[c] + pro-L[c]	Arginine Proline Metabolism	0	1000	0	1.5.1.2
	P5CRx	pyrroline-5-carboxylate reductase	1pyr5c[c] + 2 h[c] + nadh[c] -> nad[c] + pro-L[c]	Arginine proline metabolism	0	1000	0	1.5.1.2
	PROTRS	Prolyl-tRNA synthetase	atp[c] + pro-L[c] + trnapro[c] -> amp[c] + ppi[c] + protrna[c]	Arginine Proline Metabolism	0	1000	0	6.1.1.15
	MTAN	methylthioadenosine nucleosidase	5mta[c] + h2o[c] -> 5mtr[c] + ade[c]	Arginine Proline Metabolism	0	1000	0	3.2.2.16
	AHCYSNS	S-adenosylhomocysteine nucleosidase	ahcys[c] + h2o[c] -> ade[c] + rhcys[c]	Methionine Metabolism	0	1000	0	3.2.2.9	BioCyc
	PPM	phosphopentomutase	r1p[c] <=> r5p[c]	Alternate Carbon Metabolism	-1000	1000	0	5.4.2.7	5769188
	PPM2	phosphopentomutase 2 (deoxyribose)	2dr1p[c] <=> 2dr5p[c]	Alternate Carbon Metabolism	-1000	1000	0	5.4.2.7
	GLUPRT	glutamine phosphoribosyldiphosphate amidotransferase	gln-L[c] + h2o[c] + prpp[c] -> glu-L[c] + ppi[c] + pram[c]	Purine Pyrimidine Biosynthesis	0	1000	0	2.4.2.14
	PRAGS	phosphoribosylglycinamide synthetase	atp[c] + gly[c] + pram[c] -> adp[c] + gar[c] + h[c] + pi[c]	Purine metabolism	0	1000	0	6.3.4.13
	GART	GAR transformylase-T	atp[c] + for[c] + gar[c] -> adp[c] + fgam[c] + h[c] + pi[c]	Purine Pyrimidine Biosynthesis	0	1000	0	2.1.2.-
	PRFGS	phosphoribosylformylglycinamidine synthase	atp[c] + fgam[c] + gln-L[c] + h2o[c] -> adp[c] + fpram[c] + glu-L[c] + h[c] + pi[c]	Purine Pyrimidine Biosynthesis	0	1000	0	6.3.5.3
	PRAIS	phosphoribosylaminoimidazole synthase	atp[c] + fpram[c] -> adp[c] + air[c] + 2 h[c] + pi[c]	Purine Pyrimidine Biosynthesis	0	1000	0	6.3.3.1
	AIRCr	phosphoribosylaminoimidazole carboxylase	air[c] + co2[c] <=> 5aizc[c] + h[c]	Purine metabolism	-1000	1000	0	4.1.1.21
	PRASCS	phosphoribosylaminoimidazolesuccinocarboxamide synthase	5aizc[c] + asp-L[c] + atp[c] <=> 25aics[c] + adp[c] + h[c] + pi[c]	Purine metabolism	-1000	1000	0	6.3.2.6
	ADSL2	adenylosuccinate lyase	25aics[c] -> aicar[c] + fum[c]	Purine metabolism	0	1000	0	4.3.2.2
	AICART	phosphoribosylaminoimidazolecarboxamide formyltransferase	10fthf[c] + aicar[c] <=> fprica[c] + thf[c]	Purine Pyrimidine Biosynthesis	-1000	1000	0	2.1.2.3
	IMPC	IMP cyclohydrolase	h2o[c] + imp[c] <=> fprica[c]	Purine Pyrimidine Biosynthesis	-1000	1000	0	3.5.4.10
	ADSS	adenylosuccinate synthase	asp-L[c] + gtp[c] + imp[c] -> dcamp[c] + gdp[c] + 2 h[c] + pi[c]	Purine Pyrimidine Biosynthesis	0	1000	0	6.3.4.4
	ADSL1	adenylosuccinate lyase	dcamp[c] -> amp[c] + fum[c]	Purine metabolism; Alanine aspartate metabolism	0	1000	0	4.3.2.2
	ADK1	adenylate kinase	amp[c] + atp[c] <=> 2 adp[c]	Nucleotide Salvage Pathway	-1000	1000	0	2.7.4.3
	ADK2	adenylate kinase (Inorganic triphosphate)	amp[c] + pppi[c] <=> adp[c] + ppi[c]		-1000	1000	0	2.7.4.3
	DADK	deoxyadenylate kinase	atp[c] + damp[c] <=> adp[c] + dadp[c]	Nucleotide Salvage Pathway	-1000	1000	0	2.7.4.11
	ADKd	adenylate kinase (dform)	damp[c] + datp[c] <=> 2 dadp[c]		-1000	1000	0	2.7.4.3
	RNDR1	ribonucleoside-diphosphate reductase (ADP)	adp[c] + trdrd[c] -> dadp[c] + h2o[c] + trdox[c]	Nucleotide Salvage Pathway	0	1000	0	1.17.4.1
	NTP1	nucleoside-triphosphatase (ATP); NTP phosphhydrolase	h2o[c] + atp[c] -> adp[c] + pi[c] + h[c]	Purine Metabolism	0	1000	0	3.6.1.15
	NTP2	nucleoside-triphosphatase (dATP)	h2o[c] + datp[c] -> pi[c] + h[c] + dadp[c]	Purine Metabolism	0	1000	0	3.6.1.15
	NTP3	nucleoside-triphosphatase (GTP); NTP phophohydrolase	gtp[c] + h2o[c] -> pi[c] + h[c] + gdp[c]	Purine Metabolism	0	1000	0	3.6.1.15
	NTP4	nucleoside-triphosphatase (dGTP)	h2o[c] + dgtp[c] -> pi[c] + h[c] + dgdp[c]	Purine Metabolism	0	1000	0	3.6.1.15
	NTTP11	Nucleoside triphosphate pyrophosphohydrolase (XTP)	xtp[c] + h2o[c] -> xmp[c] + h[c] + ppi[c]	Purine Metabolism	0	1000	0	3.6.1.19
	NTPP10	Nucleoside triphosphate pyrophosphorylase (ditp)	ditp[c] + h2o[c] -> dimp[c] + h[c] + ppi[c]	Nucleotide Salvage Pathway	0	1000	0	3.6.1.19
	RNTR1	ribonucleoside-triphosphate reductase (ATP)	atp[c] + trdrd[c] -> datp[c] + h2o[c] + trdox[c]	Purine metabolism	0	1000	0	1.17.4.2
	NTD6	5'-nucleotidase (dAMP)	damp[c] + h2o[c] -> dad-2[c] + pi[c]	Nucleotide Salvage Pathway	0	1000	0	3.1.3.5
	NTD1	5'-nucleotidase (dUMP)	dump[c] + h2o[c] -> duri[c] + pi[c]	Nucleotide Salvage Pathway	0	1000	0	3.1.3.5
	ADPT	adenine phosphoribosyltransferase	ade[c] + prpp[c] -> amp[c] + ppi[c]	Nucleotide Salvage Pathway	0	1000	0	2.4.2.7
	NTD7	5'-nucleotidase (AMP)	amp[c] + h2o[c] -> adn[c] + pi[c]	Nucleotide Salvage Pathway	0	1000	0	3.1.3.5
	ADNUC	adenosine hydrolase	adn[c] + h2o[c] -> ade[c] + rib-D[c]	Nucleotide Salvage Pathway	0	1000	0	3.2.2.8 3.2.2.1
	INSH	inosine hydrolase	h2o[c] + ins[c] -> hxan[c] + rib-D[c]	Nucleotide Salvage Pathway	0	1000	0	3.2.2.8 3.2.2.1
	ADA	adenosine deaminase	adn[c] + h[c] + h2o[c] -> ins[c] + nh4[c]	Nucleotide Salvage Pathway	0	1000	0	3.5.4.4
	NTD11	5'-nucleotidase (IMP)	h2o[c] + imp[c] -> ins[c] + pi[c]	Nucleotide Salvage Pathway	0	1000	0	3.1.3.5
	HXPRT	hypoxanthine phosphoribosyltransferase (Hypoxanthine)	hxan[c] + prpp[c] -> imp[c] + ppi[c]	Nucleotide Salvage Pathway	0	1000	0	2.4.2.8
	IMPD	IMP dehydrogenase	h2o[c] + imp[c] + nad[c] -> h[c] + nadh[c] + xmp[c]	Purine Pyrimidine Biosynthesis	0	1000	0	1.1.1.205
	XPPT	xanthine phosphoribosyltransferase	prpp[c] + xan[c] -> ppi[c] + xmp[c]	Nucleotide Salvage Pathway	0	1000	0	2.4.2.22
	NTD10	5'-nucleotidase (XMP)	h2o[c] + xmp[c] -> pi[c] + xtsn[c]	Nucleotide Salvage Pathway	0	1000	0	3.1.3.5
	GMPS2	GMP synthase	atp[c] + gln-L[c] + h2o[c] + xmp[c] -> amp[c] + glu-L[c] + gmp[c] + 2 h[c] + ppi[c]	Purine Pyrimidine Biosynthesis	0	1000	0	6.3.5.2
	GK1	guanylate kinase (GMP:ATP)	atp[c] + gmp[c] <=> adp[c] + gdp[c]	Nucleotide Salvage Pathway	-1000	1000	0	2.7.4.8
	GK2	guanylate kinase (GMP:dATP)	datp[c] + gmp[c] <=> dadp[c] + gdp[c]		-1000	1000	0	2.7.4.8
	GPPT	GTP:pyruvate 2-O-phosphotransferase; pyruvate kinase (GTP)	gdp[c] + h[c] + pep[c] <=> gtp[c] + pyr[c]	Purine Metabolism	-1000	1000	0	2.7.1.40
	GTPDPK	GTP diphosphokinase	atp[c] + gtp[c] -> amp[c] + gdptp[c] + h[c]	Cofactor Prosthetic Group Biosynthesis	0	1000	0	2.7.6.5
	RNDR2	ribonucleoside-diphosphate reductase (GDP)	gdp[c] + trdrd[c] -> dgdp[c] + h2o[c] + trdox[c]	Nucleotide Salvage Pathway	0	1000	0	1.17.4.1
	RNTR2	ribonucleoside-triphosphate reductase (GTP)	gtp[c] + trdrd[c] -> dgtp[c] + h2o[c] + trdox[c]	Nucleotide Salvage Pathway	0	1000	0	1.17.4.2
	DGK1	deoxyguanylate kinase (dGMP:ATP)	atp[c] + dgmp[c] <=> adp[c] + dgdp[c]	Nucleotide Salvage Pathway	-1000	1000	0	2.7.4.8
	NTD8	5'-nucleotidase (dGMP)	dgmp[c] + h2o[c] -> dgsn[c] + pi[c]	Nucleotide Salvage Pathway	0	1000	0	3.1.3.5
	NTD9	5'-nucleotidase (GMP)	gmp[c] + h2o[c] -> gsn[c] + pi[c]	Nucleotide Salvage Pathway	0	1000	0	3.1.3.5
	GUAPRT	guanine phosphoribosyltransferase	gua[c] + prpp[c] -> gmp[c] + ppi[c]	Nucleotide Salvage Pathway	0	1000	0	2.4.2.8
	GNNUC	gnnuc	gsn[c] + h2o[c] -> gua[c] + rib-D[c]	Purine metabolism	0	1000	0	3.2.2.1 3.2.2.8
	XTSNH	Xanthosine hydrolase	h2o[c] + xtsn[c] -> rib-D[c] + xan[c]	Nucleotide Salvage Pathway	0	1000	0	3.2.2.8
	CBPS	carbamoyl-phosphate synthase (glutamine-hydrolysing)	2 atp[c] + gln-L[c] + h2o[c] + hco3[c] -> 2 adp[c] + cbp[c] + glu-L[c] + 2 h[c] + pi[c]	Arginine Proline Metabolism	0	1000	0	6.3.5.5
	ASPCT	aspartate carbamoyltransferase	asp-L[c] + cbp[c] -> cbasp[c] + h[c] + pi[c]	Purine Pyrimidine Biosynthesis	0	1000	0	2.1.3.2
	DHORTS	dihydroorotase	dhor-S[c] + h2o[c] <=> cbasp[c] + h[c]	Purine Pyrimidine Biosynthesis	-1000	1000	0	3.5.2.3
	DHORD	dihydoorotic acid dehydrogenase	dhor-S[c] + o2[c] <=> h2o2[c] + orot[c]	Purine Pyrimidine Biosynthesis	-1000	1000	0	1.3.5.2	KEGG
	DHORDfum	Fumarate dependent DHORD	dhor-S[c] + fum[c] -> orot[c] + succ[c]	Purine Pyrimidine Biosynthesis	0	1000	0	1.3.98.1	BioCyc
	DHORD2	dihydoorotic acid dehydrogenase (quinone8)	dhor-S[c] + q8[c] -> orot[c] + q8h2[c]	Purine Pyrimidine Biosynthesis	0	1000	0	1.3.5.2
	DHORD5	dihydroorotic acid (menaquinone-8)	dhor-S[c] + mqn8[c] -> mql8[c] + orot[c]	Purine Pyrimidine Biosynthesis	0	1000	0	1.3.5.2
	ORPT	orotate phosphoribosyltransferase	orot5p[c] + ppi[c] <=> orot[c] + prpp[c]	Purine Pyrimidine Biosynthesis	-1000	1000	0	2.4.2.10
	OMPDC	orotidine-5'-phosphate decarboxylase	h[c] + orot5p[c] -> co2[c] + ump[c]	Purine Pyrimidine Biosynthesis	0	1000	0	4.1.1.23
	URIDK1r	uridylate kinase (UMP)	atp[c] + ump[c] <=> adp[c] + udp[c]	Pyrimidine Metabolism	-1000	1000	0	2.7.4.22 2.7.4.4
	URIDK2r	uridylate kinase (dUMP)	atp[c] + dump[c] <=> adp[c] + dudp[c]	Pyrimidine Metabolism	-1000	1000	0	2.7.4.4
	UPPT	UTP:pyruvate 2-O-phosphotransferase; pyruvate kinase (UTP)	udp[c] + h[c] + pep[c] <=> utp[c] + pyr[c]	Pyrimidine Metabolism	-1000	1000	0	2.7.1.40
	DTPPT	dTTP:pyruvate 2-O-phosphotransferase; pyruvate kinase (dTTP)	dtdp[c] + h[c] + pep[c] <=> dttp[c] + pyr[c]	Pyrimidine Metabolism	-1000	1000	0	2.7.1.40
	NTD2	5'-nucleotidase (UMP)	h2o[c] + ump[c] -> pi[c] + uri[c]	Nucleotide Salvage Pathway	0	1000	0	3.1.3.5
	NTPP8	Nucleoside triphosphate pyrophosphorylase (utp)	h2o[c] + utp[c] -> h[c] + ppi[c] + ump[c]	Nucleotide Salvage Pathway	0	1000	0	3.6.1.19
	UPPRTr	uracil phosphoribosyltransferase (reversible)	prpp[c] + ura[c] -> ppi[c] + ump[c]	Nucleotide Salvage Pathway	0	1000	0	2.4.2.9
	YUMPS	yUMP synthetase	r5p[c] + ura[c] <=> h2o[c] + psd5p[c]	Pyrimidine metabolism	-1000	1000	0	4.2.1.70
	DCTPD	dCTP deaminase	dctp[c] + h[c] + h2o[c] -> dutp[c] + nh4[c]	Nucleotide Salvage Pathway	0	1000	0	3.5.4.13
	CTPS1	CTP synthase (NH3)	atp[c] + nh4[c] + utp[c] -> adp[c] + ctp[c] + 2 h[c] + pi[c]	Pyrimidine metabolism	0	1000	0	6.3.4.2
	CTPS2	CTP synthase (glutamine)	atp[c] + gln-L[c] + h2o[c] + utp[c] -> adp[c] + ctp[c] + glu-L[c] + 2 h[c] + pi[c]	Purine Pyrimidine Biosynthesis	0	1000	0	6.3.4.2
	NTPP4	Nucleoside triphosphate pyrophosphorylase (ctp)	ctp[c] + h2o[c] -> cmp[c] + h[c] + ppi[c]	Nucleotide Salvage Pathway	0	1000	0	3.6.1.8
	NTD4	5'-nucleotidase (CMP)	cmp[c] + h2o[c] -> cytd[c] + pi[c]	Nucleotide Salvage Pathway	0	1000	0	3.1.3.5
	NTD3	5'-nucleotidase (dCMP)	dcmp[c] + h2o[c] -> dcyt[c] + pi[c]	Nucleotide Salvage Pathway	0	1000	0	3.1.3.5
	NTD5	5'-nucleotidase (dTMP)	dtmp[c] + h2o[c] -> pi[c] + thymd[c]	Nucleotide Salvage Pathway	0	1000	0	3.1.3.5
	TMDS	thymidylate synthase	dump[c] + mlthf[c] -> dhf[c] + dtmp[c]	Nucleotide Salvage Pathway	0	1000	0	2.1.1.45
	DTMPK	dTMP kinase	atp[c] + dtmp[c] <=> adp[c] + dtdp[c]	Nucleotide Salvage Pathway	-1000	1000	0	2.7.4.9
	RNDR3	ribonucleoside-diphosphate reductase (CDP)	cdp[c] + trdrd[c] -> dcdp[c] + h2o[c] + trdox[c]	Nucleotide Salvage Pathway	0	1000	0	1.17.4.1
	TRDR	thioredoxin reductase (NADPH)	h[c] + nadph[c] + trdox[c] -> nadp[c] + trdrd[c]	Oxidative Phosphorylation	0	1000	0	1.8.1.9
	RNTR3	ribonucleoside-triphosphate reductase (CTP)	ctp[c] + trdrd[c] -> dctp[c] + h2o[c] + trdox[c]	Pyrimidine metabolism	0	1000	0	1.17.4.2
	RNTR4	ribonucleoside-triphosphate reductase (UTP)	trdrd[c] + utp[c] -> dutp[c] + h2o[c] + trdox[c]	Pyrimidine metabolism	0	1000	0	1.17.4.2
	DCTPD2	dCTP deaminase	ctp[c] + h[c] + h2o[c] -> nh4[c] + utp[c]	Pyrimidine metabolism	0	1000	0	3.5.4.13
	DUTPDP	dUTP diphosphatase	dutp[c] + h2o[c] -> dump[c] + h[c] + ppi[c]	Nucleotide Salvage Pathway	0	1000	0	3.6.1.23
	RNDR4	ribonucleoside-diphosphate reductase (UDP)	trdrd[c] + udp[c] -> dudp[c] + h2o[c] + trdox[c]	Nucleotide Salvage Pathway	0	1000	0	1.17.4.1
	ALATA_L	L-alanine transaminase	akg[c] + ala-L[c] <=> glu-L[c] + pyr[c]	Alanine Aspartate Metabolism	-1000	1000	0	2.6.1.2
	ALATRS	alanyl-tRNA synthetase	atp[c] + ala-L[c] + trnaala[c] -> alatrna[c] + amp[c] + ppi[c]	Alanine Aspartate Metabolism	0	1000	0	6.1.1.7
	ALAR	alanine racemase	ala-L[c] <=> ala-D[c]	Alanine Aspartate Metabolism	-1000	1000	0	5.1.1.1
	ASPTA	aspartate transaminase	akg[c] + asp-L[c] <=> glu-L[c] + oaa[c]	Alanine Aspartate Metabolism	-1000	1000	0	2.6.1.1
	ASPT	L-aspartase	asp-L[c] -> fum[c] + nh4[c]	Alanine Aspartate Metabolism	0	1000	0	4.3.1.1
	ASPTRS	aspartyl-tRNA synthetase	asp-L[c] + atp[c] + trnaasp[c] -> amp[c] + asptrna[c] + ppi[c]	tRNA Charging	0	1000	0	6.1.1.12
	ASPTRS(Asn)	aspartate-tRNA(Asn) ligase; nondiscriminating aspartyl-tRNA synthetase (Asn)	asp-L[c] + atp[c] + trnaasn[c] -> asptrna(asn)[c] + amp[c] + ppi[c]	Alanine Aspartate Metabolism	0	1000	0	6.1.1.23	12381787
	ASNTRAT	aspartyl-tRNA(Asn) amidotransferase; aspartyl/glutamyl-tRNA amidotransferase	atp[c] + gln-L[c] + asptrna(asn)[c] + h2o[c] -> adp[c] + asntrna[c] + asp-L[c] + h[c] + pi[c]	Alanine Aspartate Metabolism	0	1000	0	6.3.5.6	12381787
	GLUDy	glutamate dehydrogenase (NADP)	glu-L[c] + h2o[c] + nadp[c] <=> akg[c] + h[c] + nadph[c] + nh4[c]	Glutamate Metabolism	-1000	1000	0	1.4.1.4
	GLUSy	glutamate synthase (NADPH)	akg[c] + gln-L[c] + h[c] + nadph[c] -> 2 glu-L[c] + nadp[c]	Glutamate Metabolism	0	1000	0	1.4.1.13
	GLUR	glutamate racemase	glu-D[c] <=> glu-L[c]	Cell Envelope Biosynthesis	-1000	1000	0	5.1.1.3
	GLNS	glutamine synthetase	atp[c] + glu-L[c] + nh4[c] -> adp[c] + gln-L[c] + h[c] + pi[c]	Glutamate Metabolism	0	1000	0	6.3.1.2
	GLUTRS	Glutamyl-tRNA synthetase	atp[c] + glu-L[c] + trnaglu[c] -> amp[c] + glutrna[c] + ppi[c]	tRNA Charging	0	1000	0	6.1.1.17
	GLUTRS(Gln)	glutamate-tRNA(Gln) ligase; nondiscriminating glutamyl-tRNA synthetase (Gln)	glu-L[c] + atp[c] + trnagln[c] -> glutrna(gln)[c] + amp[c] + ppi[c]	Glutamate Metabolism; Aminoacyl-tRNA Biosynthesis	0	1000	0	6.1.1.24	12381787
	GLNTRAT	glutamyl-tRNA(gln) amidotransferase; aspartyl/glutamyl-tRNA amidotransferase	atp[c] + gln-L[c] + glutrna(gln)[c] + h2o[c] -> adp[c] + glntrna[c] + glu-L[c] + h[c] + pi[c]	Glutamate Metabolism; Aminoacyl-tRNA Biosynthesis	0	1000	0	6.3.5.7	12381787
	NADS2	NAD synthase (glutamine-hydrolysing)	atp[c] + dnad[c] + gln-L[c] + h2o[c] -> amp[c] + glu-L[c] + h[c] + nad[c] + ppi[c]	Glutamate metabolism; Nicotinate nicotinamide metabolism	0	1000	0	6.3.5.1
	GF6PTA	glutamine-fructose-6-phosphate transaminase	f6p[c] + gln-L[c] -> gam6p[c] + glu-L[c]	Glutamate metabolismAminosugars metabolism	0	1000	0	2.6.1.16
	PGCD	phosphoglycerate dehydrogenase	3pg[c] + nad[c] -> 3php[c] + h[c] + nadh[c]	Glycine, Serine Threonine Metabolism	0	1000	0	1.1.1.95
	PSERT	phosphoserine transaminase	3php[c] + glu-L[c] -> akg[c] + pser-L[c]	Glycine, Serine Threonine Metabolism	0	1000	0	2.6.1.52
	PSP_L	phosphoserine phosphatase (L-serine)	h2o[c] + pser-L[c] -> pi[c] + ser-L[c]	Glycine, Serine Threonine Metabolism	0	1000	0	3.1.3.3
	SERD_L	L-serine deaminase	ser-L[c] -> nh4[c] + pyr[c]	Glycine, Serine Threonine Metabolism	0	1000	0	4.3.1.17
	SERTRS	seryl-tRNA synthetase	atp[c] + ser-L[c] + trnaser[c] -> amp[c] + ppi[c] + sertrna[c]	tRNA Charging	0	1000	0	6.1.1.11
	GLYTRS	glycyl-tRNA synthetase	gly[c] + atp[c] + trnagly[c] -> glytrna[c] + amp[c] + ppi[c]	tRNA Charging	0	1000	0	6.1.1.14
	THRTRS	threonyl-tRNA synthetase	atp[c] + thr-L[c] + trnathr[c] -> thrtrna[c] + amp[c] + ppi[c]	tRNA Charging	0	1000	0	6.1.1.3
	CYSTS	cystathionine beta-synthase	ser-L[c] + hcys-L[c] -> cyst-L[c] + h2o[c]	Glycine, Serine Threonine Metabolism; Cysteine Metabolism	0	1000	0	4.2.1.22
	CYSTGLr	cystathionine gamma-lyase	cyst-L[c] + h2o[c] <=> 2obut[c] + cys-L[c] + nh4[c]	Glycine, Serine Threonine Metabolism; Cysteine Metabolism	-1000	1000	0	4.4.1.1
	ASPK	aspartate kinase	asp-L[c] + atp[c] <=> 4pasp[c] + adp[c]	Glycine, Serine Threonine Metabolism	-1000	1000	0	2.7.2.4
	ASAD	aspartate-semialdehyde dehydrogenase	aspsa[c] + nadp[c] + pi[c] <=> 4pasp[c] + h[c] + nadph[c]	Glycine, Serine Threonine Metabolism	-1000	1000	0	1.2.1.11
	HSDy	homoserine dehydrogenase (NADPH)	hom-L[c] + nadp[c] <=> aspsa[c] + h[c] + nadph[c]	Glycine, Serine Threonine Metabolism	-1000	1000	0	1.1.1.3
	HSDx	homoserine dehydrogenase (NADH)	hom-L[c] + nad[c] <=> aspsa[c] + h[c] + nadh[c]	Glycine, serine threonine metabolism	-1000	1000	0	1.1.1.3
	HSK	homoserine kinase	atp[c] + hom-L[c] -> adp[c] + h[c] + phom[c]	Glycine, Serine Threonine Metabolism	0	1000	0	2.7.1.39
	THRS	threonine synthase	h2o[c] + phom[c] -> pi[c] + thr-L[c]	Glycine, Serine Threonine Metabolism	0	1000	0	4.2.3.1
	THRAr	Threonine aldolase	acald[c] + gly[c] <=> thr-L[c]	Glycine, Serine Threonine Metabolism	-1000	1000	0	4.1.2.5
	THRD_L	L-threonine deaminase	thr-L[c] -> 2obut[c] + nh4[c]	Valine, Leucine, Isoleucine Metabolism	0	1000	0	4.3.1.19
	GCCb	glycine cleavage complex	alpro[c] + thf[c] -> dhlpro[c] + mlthf[c] + nh4[c]	One carbon pool by folateGlycine, serine threonine metabolism	0	1000	0	2.1.2.10
	CYSTRS	cysteinyl-tRNA synthetase	trnacys[c] + atp[c] + cys-L[c] -> cystrna[c] + amp[c] + ppi[c]	Cysteine Metabolism	0	1000	0	6.1.1.16
	CYSTL	cystathionine b-lyase	cyst-L[c] + h2o[c] -> hcys-L[c] + nh4[c] + pyr[c]	Methionine Metabolism	0	1000	0	4.4.1.8
	CYSDS	cysteine desulfhydrase	cys-L[c] + h2o[c] -> h2s[c] + nh4[c] + pyr[c]	Cysteine Metabolism	0	1000	0	4.4.1.8
	HSST	homoserine O-succinyltransferase	hom-L[c] + succoa[c] -> coa[c] + suchms[c]	Methionine Metabolism	0	1000	0	2.3.1.46
	SHSL2r	O-succinylhomoserine succinate-lyase (H2S)	h2s[c] + suchms[c] <=> succ[c] + h[c] + hcys-L[c]	Methionine Metabolism	0	1000	0	2.5.1.48
	AHSERL2	O-acetylhomoserine(thiol)-lyase	h2s[c] + achms[c] -> ac[c] + h[c] + hcys-L[c]	Methionine Metabolism	0	1000	0	2.5.1.49
	MHPGLUT	5-methyltetrahydropteroyltriglutamate-homocysteine S-methyltransferase	hcys-L[c] + mhpglu[c] -> hpglu[c] + met-L[c]	Methionine metabolism	0	1000	0	2.1.1.14
	METS	methionine synthase	5mthf[c] + hcys-L[c] -> h[c] + met-L[c] + thf[c]	Methionine Metabolism	0	1000	0	2.1.1.13
	METTRS	methionyl-tRNA synthetase	met-L[c] + atp[c] + trnamet[c] -> mettrna[c] + amp[c] + ppi[c]	tRNA Charging	0	1000	0	6.1.1.10
	FMETTRS	methionyl-tRNA formyltransferase	10fthf[c] + mettrna[c] -> fmettrna[c] + h[c] + thf[c]	Folate Metabolism	0	1000	0	2.1.1.9
	METSOXR1	L-methionine-S-oxide reductase	metsox-S-L[c] + trdrd[c] -> h2o[c] + met-L[c] + trdox[c]	Methionine Metabolism	0	1000	0	1.8.4.13 1.8.4.14
	METAT	methionine adenosyltransferase	atp[c] + h2o[c] + met-L[c] -> amet[c] + pi[c] + ppi[c]	Methionine Metabolism	0	1000	0	2.5.1.6
	DNAMTn2r	DNA (cytosine-5-)-methyltransferase	amet[c] + dna[c] <=> ahcys[c] + dna5mtc[c] + h[c]	Methionine Metabolism	-1000	1000	0	2.1.1.37
	RHCCE	S-ribosylhomocysteine cleavage enzyme	rhcys[c] -> dhptd[c]+ hcys-L[c]	Methionine Metabolism	0	1000	0	4.4.1.21
	DHNPA2	dihydroneopterin aldolase	dhnpt[c] -> 6hmhpt[c] + gcald[c]	Folate Biosynthesis	0	1000	0	4.1.2.25
	HPPK2	6-hydroxymethyl-dihydropterin pyrophosphokinase	6hmhpt[c] + atp[c] -> 6hmhptpp[c] + amp[c] + h[c]	Folate Biosynthesis	0	1000	0	2.7.6.3
	ADCS	4-amino-4-deoxychorismate synthase	chor[c] + gln-L[c] -> 4adcho[c] + glu-L[c]	Folate Biosynthesis	0	1000	0	2.6.1.85
	ANS	anthranilate synthase	chor[c] + gln-L[c] -> anth[c] + glu-L[c] + h[c] + pyr[c]	Tyrosine, Tryptophan, Phenylalanine Metabolism	0	1000	0	4.1.3.27
	DHFS	dihydrofolate synthase	atp[c] + dhpt[c] + glu-L[c] -> adp[c] + dhf[c] + h[c] + pi[c]	Folate Biosynthesis	0	1000	0	6.3.2.12
	FOLR2	folate reductase	fol[c] + nadph[c] -> dhf[c] + nadp[c]	Folate Biosynthesis	0	1000	0	1.5.1.3
	DHFR	dihydrofolate reductase	dhf[c] + h[c] + nadph[c] <=> nadp[c] + thf[c]	Folate Biosynthesis	-1000	1000	0	1.5.1.3
	THFGLUS	Tetrahydrofolate:L-glutamate gamma-ligase (ADP-forming)	atp[c] + glu-L[c] + thf[c] <=> adp[c] + h[c] + pi[c] + thfglu[c]	Folate Biosynthesis	-1000	1000	0	6.3.2.17
	FTHFL	formate-tetrahydrofolate ligase	atp[c] + for[c] + thf[c] <=> 10fthf[c] + adp[c] + pi[c]	One Carbon Pool by Folate	-1000	1000	0	6.3.4.3
	MTHFC	methenyltetrahydrofolate cyclohydrolase	h2o[c] + methf[c] <=> 10fthf[c] + h[c]	One Carbon Pool by Folate	-1000	1000	0	3.5.4.9
	MTHFD	methylenetetrahydrofolate dehydrogenase (NADP)	mlthf[c] + nadp[c] <=> methf[c] + nadph[c]	One Carbon Pool by Folate	-1000	1000	0	1.5.1.5
	FTHFCL	5-formethyltetrahydrofolate cyclo-ligase	5fthf[c] + atp[c] -> adp[c] + methf[c] + pi[c]	One Carbon Pool by Folate	0	1000	0	6.3.3.2
	MTHFR2	5,10-methylenetetrahydrofolate reductase (NADH)	2 h[c] + mlthf[c] + nadh[c] -> 5mthf[c] + nad[c]	One Carbon Pool by Folate	0	1000	0	1.5.1.20
	MTHFR3	5,10-methylenetetrahydrofolate reductase (NADPH)	2 h[c] + mlthf[c] + nadph[c] -> 5mthf[c] + nadp[c]	One Carbon Pool by Folate	0	1000	0	1.5.1.20
	ACHBS	2-aceto-2-hydroxybutanoate synthase	h[c] + pyr[c] + 2obut[c] -> 2ahbut[c] + co2[c]	Valine, Leucine, Isoleucine Biosynthesis	0	1000	0	2.2.1.6	KEGG
	ACLS	acetolactate synthase	h[c] + 2 pyr[c] -> alac-S[c] + co2[c]	Valine, Leucine, Isoleucine Biosynthesis	0	1000	0	2.2.1.6	KEGG
	KARA1	ketol-acid reductoisomerase (2,3-dihydroxy-3-methylbutanoate)	23dhmb[c] + nadp[c] <=> alac-S[c] + h[c] + nadph[c]	Valine, Leucine, Isoleucine Metabolism	-1000	1000	0	1.1.1.86
	KARA2		h[c] + nadph[c] + 2ahbut[c] <=> nadp[c] + 23dhmp[c]	Valine, Leucine, Isoleucine Biosynthesis	-1000	1000	0	1.1.1.86
	DHAD1	dihydroxy-acid dehydratase (2,3-dihydroxy-3-methylbutanoate)	23dhmb[c] -> 3mob[c] + h2o[c]	Valine, Leucine, Isoleucine Metabolism	0	1000	0	4.2.1.9
	DHAD2	Dihydroxy-acid dehydratase (2,3-dihydroxy-3-methylpentanoate)	23dhmp[c] -> 3mop[c] + h2o[c]	Valine, Leucine, Isoleucine Biosynthesis	0	1000	0	4.2.1.9
	VALTA	valine transaminase	akg[c] + val-L[c] <=> 3mob[c] + glu-L[c]	Valine, Leucine, Isoleucine Metabolism	-1000	1000	0	2.6.1.42
	ILETA	isoleucine transaminase	ile-L[c] + akg[c] <=> 3mop[c] + glu-L[c]	Valine, leucine isoleucine degradationValine, leucine isoleucine biosynthesis	-1000	1000	0	2.6.1.42
	VALTRS	Valyl-tRNA synthetase	val-L[c] + atp[c] + trnaval[c] -> amp[c] + ppi[c] + valtrna[c]	Valine, Leucine, Isoleucine Biosynthesis	0	1000	0	6.1.1.9
	ILETRS	Isoleucyl-tRNA synthetase	ile-L[c] + atp[c] + trnaile[c] -> iletrna[c] + amp[c] + ppi[c]	Valine, Leucine, Isoleucine Biosynthesis	0	1000	0	6.1.1.5
	IPPS	2-isopropylmalate synthase	3mob[c] + accoa[c] + h2o[c] -> 3c3hmp[c] + coa[c] + h[c]	Valine, Leucine, Isoleucine Metabolism	0	1000	0	2.3.3.13
	IPPMIb	2-isopropylmalate hydratase	2ippm[c] + h2o[c] <=> 3c3hmp[c]	Valine, Leucine, Isoleucine Metabolism	-1000	1000	0	4.2.1.33
	IPPMIa	3-isopropylmalate dehydratase	3c2hmp[c] <=> 2ippm[c] + h2o[c]	Valine, Leucine, Isoleucine Metabolism	-1000	1000	0	4.2.1.33
	IPMD	3-isopropylmalate dehydrogenase	3c2hmp[c] + nad[c] -> 3c4mop[c] + h[c] + nadh[c]	Valine, Leucine, Isoleucine Metabolism	0	1000	0	1.1.1.85
	OMCDC	2-Oxo-4-methyl-3-carboxypentanoate decarboxylation	3c4mop[c] + h[c] -> 4mop[c] + co2[c]	Valine, Leucine, Isoleucine Metabolism	0	1000	0	0
	LEUTA	leucine transaminase	akg[c] + leu-L[c] <=> 4mop[c] + glu-L[c]	Valine, leucine isoleucine degradationValine, leucine isoleucine biosynthesis	-1000	1000	0	2.6.1.42
	LEUTRS	Leucyl-tRNA synthetase	trnaleu[c] + leu-L[c] + atp[c] -> leutrna[c] + amp[c] + ppi[c]	Valine, Leucine, Isoleucine Biosynthesis	0	1000	0	6.1.1.4
	DHDPS	dihydrodipicolinate synthase	pyr[c] + aspsa[c] -> h[c] + 23dhdp[c] + 2 h2o[c]	Lysine Biosynthesis	0	1000	0	4.2.1.52
	DHDPRy	dihydrodipicolinate reductase (NADPH)	h[c] + nadph[c] + 23dhdp[c] -> nadp[c] + thdp[c]	Lysine Biosynthesis	0	1000	0	1.3.1.26
	THDPS	tetrahydrodipicolinate succinylase	h2o[c] + succoa[c] + thdp[c] -> coa[c] + sl2a6o[c]	Threonine Lysine Metabolism	0	1000	0	2.3.1.117
	SDPTA	succinyldiaminopimelate transaminase	akg[c] + sl26da[c] <=> glu-L[c] + sl2a6o[c]	Threonine Lysine Metabolism	-1000	1000	0	2.6.1.17
	SDPDS	succinyl-diaminopimelate desuccinylase	h2o[c] + sl26da[c] -> 26dap-LL[c] + succ[c]	Threonine Lysine Metabolism	0	1000	0	3.5.1.18
	DAPE	diaminopimelate epimerase	26dap-LL[c] <=> 26dap-M[c]	Threonine Lysine Metabolism	-1000	1000	0	5.1.1.7
	DAPDC	diaminopimelate decarboxylase	26dap-M[c] + h[c] -> co2[c] + lys-L[c]	Threonine Lysine Metabolism	0	1000	0	4.1.1.20
	LYSTRS	Lysyl-tRNA synthetase	trnalys[c] + lys-L[c] + atp[c] -> lystrna[c] + amp[c] + ppi[c]	Lysine Biosynthesis	0	1000	0	6.1.1.6
	EHGLAT	L-erythro-4-Hydroxyglutamate:2-oxoglutarate aminotransferase	e4hglu[c] + akg[c] -> 4h2oglt[c] + glu-L[c]	Arginine Proline Metabolism	0	1000	0	2.6.1.1
	ATPPRT	ATP phosphoribosyltransferase	atp[c] + prpp[c] -> ppi[c] + prbatp[c]	Histidine Metabolism	0	1000	0	2.4.2.17
	PRATPP	phosphoribosyl-ATP pyrophosphatase	h2o[c] + prbatp[c] -> h[c] + ppi[c] + prbamp[c]	Histidine Metabolism	0	1000	0	3.6.1.31
	PRAMPC	phosphoribosyl-AMP cyclohydrolase	h2o[c] + prbamp[c] -> prfp[c]	Histidine Metabolism	0	1000	0	3.5.4.19
	PRMICI	1-(5-phosphoribosyl)-5-[(5-phosphoribosylamino)methylideneamino)imidazole-4-carboxamide isomerase	prfp[c] <=> prlp[c]	Histidine Metabolism	-1000	1000	0	5.3.1.16
	IG3PS	Imidazole-glycerol-3-phosphate synthase	gln-L[c] + prlp[c] -> aicar[c] + eig3p[c] + glu-L[c] + h[c]	Histidine Metabolism	0	1000	0	0
	IGPDH	imidazoleglycerol-phosphate dehydratase	eig3p[c] -> h2o[c] + imacp[c]	Histidine Metabolism	0	1000	0	4.2.1.19
	HSTPT	histidinol-phosphate transaminase	glu-L[c] + imacp[c] -> akg[c] + hisp[c]	Histidine Metabolism	0	1000	0	2.6.1.9
	HISTP	histidinol-phosphatase	hisp[c] + h2o[c] -> histd[c] + pi[c]	Histidine Metabolism	0	1000	0	3.1.3.15
	HISTD	histidinol dehydrogenase	histd[c] + 2 nad[c] + h2o[c] -> 2 nadh[c] + 3 h[c] + his-L[c]	Histidine Metabolism	0	1000	0	1.1.1.23
	HISTRS	histidyl-tRNA synthetase	trnahis[c] + atp[c] + his-L[c] -> histrna[c] + amp[c] + ppi[c]	Histidine Metabolism	0	1000	0	6.1.1.21
	DDPA	3-deoxy-D-arabino-heptulosonate 7-phosphate synthetase	e4p[c] + h2o[c] + pep[c] -> 2dda7p[c] + pi[c]	Tyrosine, Tryptophan, Phenylalanine Metabolism	0	1000	0	4.1.2.15
	DHQS	3-dehydroquinate synthase	2dda7p[c] -> 3dhq[c] + pi[c]	Tyrosine, Tryptophan, Phenylalanine Metabolism	0	1000	0	4.2.3.4
	DHQD	3-dehydroquinate dehydratase	3dhq[c] <=> 3dhsk[c] + h2o[c]	Phenylalanine, tyrosine tryptophan biosynthesis	-1000	1000	0	4.2.1.10
	SHK3D	shikimate dehydrogenase	h[c] + nadph[c] + 3dhsk[c] -> nadp[c] + skm[c]	Tyrosine, Tryptophan, Phenylalanine Biosynthesis	0	1000	0	1.1.1.25	KEGG
	SHKK	shikimate kinase	atp[c] + skm[c] -> adp[c] + h[c] + skm5p[c]	Tyrosine, Tryptophan, Phenylalanine Metabolism	0	1000	0	2.7.1.71
	PSCVTi	3-phosphoshikimate 1-carboxyvinyltransferase	pep[c] + skm5p[c] -> pi[c] + 3psme[c]	Tyrosine, Tryptophan, Phenylalanine Biosynthesis	0	1000	0	2.5.1.19	KEGG
	CHORS	chorismate synthase	3psme[c] -> chor[c] + pi[c]	Tyrosine, Tryptophan, Phenylalanine Metabolism	0	1000	0	4.2.3.5
	CHORM	chorismate mutase	chor[c] -> pphn[c]	Tyrosine, Tryptophan, Phenylalanine Metabolism	0	1000	0	5.4.99.5
	PPND	prephenate dehydrogenase	pphn[c] + nad[c] -> nadh[c] + 34hpp[c] + co2[c]	Tyrosine, Tryptophan, Phenylalanine Biosynthesis	0	1000	0	1.3.1.12
	TYRTA	tyrosine transaminase	akg[c] + tyr-L[c] <=> 34hpp[c] + glu-L[c]	Tyrosine, Tryptophan, Phenylalanine Metabolism	-1000	1000	0	2.6.1.5
	TYRTRS	tyrosyl-tRNA synthetase	trnatyr[c] + tyr-L[c] + atp[c] -> tyrtrna[c] + amp[c] + ppi[c]	Tyrosine, Tryptophan, Phenylalanine Metabolism	0	1000	0	6.1.1.1
	PPNDH	prephenate dehydratase	h[c] + pphn[c] -> co2[c] + h2o[c] + phpyr[c]	Tyrosine, Tryptophan, Phenylalanine Metabolism	0	1000	0	4.2.1.51
	PHETA1	phenylalanine transaminase	akg[c] + phe-L[c] <=> glu-L[c] + phpyr[c]	Tyrosine, Tryptophan, Phenylalanine Metabolism	-1000	1000	0	2.6.1.58
	PHETRS	Phenylalanyl-tRNA synthetase	trnaphe[c] + phe-L[c] + atp[c] -> amp[c] + ppi[c] + phetrna[c]	Tyrosine, Tryptophan, Phenylalanine Biosynthesis	0	1000	0	6.1.1.20
	ANS2	anthranilate synthase 2	chor[c] + nh4[c] -> anth[c] + h[c] + h2o[c] + pyr[c]	Phenylalanine, tyrosine tryptophan biosynthesis	0	1000	0	4.1.3.27
	ANPRT	anthranilate phosphoribosyltransferase	anth[c] + prpp[c] -> ppi[c] + pran[c]	Tyrosine, Tryptophan, Phenylalanine Metabolism	0	1000	0	2.4.2.18
	PRAI	phosphoribosylanthranilate isomerase	pran[c] <=> 2cpr5p[c]	Tyrosine, Tryptophan, Phenylalanine Biosynthesis	-1000	1000	0	5.3.1.24
	IGPS	indole-3-glycerol-phosphate synthase	2cpr5p[c] + h[c] -> 3ig3p[c] + co2[c] + h2o[c]	Tyrosine, Tryptophan, Phenylalanine Metabolism	0	1000	0	4.1.1.48
	TRPS2	tryptophan synthase (indole)	indole[c] + ser-L[c] -> h2o[c] + trp-L[c]	Tyrosine, Tryptophan, Phenylalanine Metabolism	0	1000	0	4.2.1.20
	TRPS1	tryptophan synthase (indoleglycerol phosphate)	3ig3p[c] + ser-L[c] -> g3p[c] + h2o[c] + trp-L[c]	Tyrosine, Tryptophan, Phenylalanine Metabolism	0	1000	0	4.2.1.20
	TRPS3	tryptophan synthase (indoleglycerol phosphate)	3ig3p[c] -> g3p[c] + indole[c]	Tyrosine, Tryptophan, Phenylalanine Metabolism	0	1000	0	4.2.1.20
	TRPTRS	Tryptophanyl-tRNA synthetase	trnatrp[c] + trp-L[c] + atp[c] -> trptrna[c] + amp[c] + ppi[c]	Tyrosine, Tryptophan, Phenylalanine Biosynthesis	0	1000	0	6.1.1.2
	MI1PS	myo-Inositol-1-phosphate synthase	g6p[c] -> mi1p-D[c]	Inositol phosphate metabolism	0	1000	0	5.5.1.4
	MI1PP	myo-inositol 1-phosphatase	h2o[c] + mi1p-D[c] -> inost[c] + pi[c]	Cell Envelope Biosynthesis	0	1000	0	3.1.3.25
	MI3PP	myo-inositol 3-phosphatase	h2o[c] + mi3p-D[c] -> inost[c] + pi[c]	Inositol phosphate metabolism	0	1000	0	3.1.3.25
	MI4PP	myo-inositol 4-phosphatase	h2o[c] + mi4p-D[c] -> inost[c] + pi[c]	Inositol phosphate metabolism	0	1000	0	3.1.3.25
	NADS1	NAD synthase (nh3)	atp[c] + dnad[c] + nh4[c] -> amp[c] + h[c] + nad[c] + ppi[c]	Cofactor Prosthetic Group Biosynthesis	0	1000	0	6.3.1.5
	H2CO3D	carboxylic acid dissociation	co2[c] + h2o[c] <=> h2co3[c]	Nitrogen metabolism	-1000	1000	0	4.2.1.1
	HCO3E	HCO3 equilibration reaction	co2[c] + h2o[c] <=> h[c] + hco3[c]	Other	-1000	1000	0
	DXPS	1-deoxy-D-xylulose 5-phosphate synthase	g3p[c] + h[c] + pyr[c] -> co2[c] + dxyl5p[c]	Cofactor Prosthetic Group Biosynthesis	0	1000	0	2.2.1.7
	DXPRIi	1-deoxy-D-xylulose reductoisomerase	dxyl5p[c] + h[c] + nadph[c] -> 2me4p[c] + nadp[c]	Cofactor Prosthetic Group Biosynthesis	0	1000	0	1.1.1.267
	MEPCT	2-C-methyl-D-erythritol 4-phosphate cytidylyltransferase	2me4p[c] + ctp[c] + h[c] -> 4c2me[c] + ppi[c]	Cofactor Prosthetic Group Biosynthesis	0	1000	0	2.7.7.60
	CDPMEK	4-(cytidine 5'-diphospho)-2-C-methyl-D-erythritol kinase	4c2me[c] + atp[c] -> 2p4c2me[c] + adp[c] + h[c]	Cofactor Prosthetic Group Biosynthesis	0	1000	0	2.7.1.148
	MECDPS	2-C-methyl-D-erythritol 2,4-cyclodiphosphate synthase	2p4c2me[c] -> 2mecdp[c] + cmp[c]	Cofactor Prosthetic Group Biosynthesis	0	1000	0	4.6.1.12
	MECDPDH4	2-C-methyl-D-erythritol 2,4-cyclodiphosphate dehydratase; 1-hydroxy-2-methyl-2-(E)-butenyl 4-diphosphate synthase	2mecdp[c] + 2 fdred[c] + h[c] -> h2mb4p[c] + 2 fdox[c] + h2o[c]	Cofactor Prosthetic Group Biosynthesis	0	1000	0	1.17.7.1	15792953; KEGG
	MECDPDH2	2C-methyl-D-erythritol 2,4 cyclodiphosphate dehydratase	2mecdp[c] + nadh[c] -> h2mb4p[c] + h2o[c] + nad[c]	Cofactor Prosthetic Group Biosynthesis	0	1000	0	0
	IPDPS	1-hydroxy-2-methyl-2-(E)-butenyl 4-diphosphate reductase (ipdp)	nadh[c] + h[c] + h2mb4p[c] -> nad[c] + h2o[c] + ipdp[c]	Cofactor Prosthetic Group Biosynthesis	0	1000	0	1.17.1.2
	DMPPS	1-hydroxy-2-methyl-2-(E)-butenyl 4-diphosphate reductase (dmpp)	h[c] + h2mb4p[c] + nadh[c] -> dmpp[c] + h2o[c] + nad[c]	Cofactor Prosthetic Group Biosynthesis	0	1000	0	1.17.1.2
	DMATT	dimethylallyltranstransferase	dmpp[c] + ipdp[c] -> grdp[c] + ppi[c]	Cofactor Prosthetic Group Biosynthesis	0	1000	0	2.5.1.1
	GRTT	geranyltranstransferase	grdp[c] + ipdp[c] -> frdp[c] + ppi[c]	Cofactor Prosthetic Group Biosynthesis	0	1000	0	2.5.1.10
	FRTT	farnesyltranstransferase	frdp[c] + ipdp[c] -> ggdp[c] + ppi[c]	Cofactor Prosthetic Group Biosynthesis	0	1000	0	2.5.1.29
	HEXTT	trans-hexaprenyltranstransferase	hexdp[c] + ipdp[c] -> hepdp[c] + ppi[c]	Biosynthesis of steroids	0	1000	0	2.5.1.30
	DPR	2-dehydropantoate 2-reductase	2dhp[c] + h[c] + nadph[c] -> nadp[c] + pant-R[c]	Cofactor Prosthetic Group Biosynthesis	0	1000	0	1.1.1.169
	PNTK	pantothenate kinase	atp[c] + pnto-R[c] -> 4ppan[c] + adp[c] + h[c]	Cofactor Prosthetic Group Biosynthesis	0	1000	0	2.7.1.33
	PPNCL3	phosphopantothenate-cysteine ligase	4ppan[c] + atp[c] + cys-L[c] -> 4ppcys[c] + h[c] + amp[c] + ppi[c]	Cofactor Prosthetic Group Biosynthesis	0	1000	0	6.3.2.5
	PPCDC	phosphopantothenoyl cysteine decarboxylase	4ppcys[c] + h[c] -> pan4p[c] + co2[c]	Cofactor Prosthetic Group Biosynthesis	0	1000	0	4.1.1.36
	PTPAT	pantetheine-phosphate adenylyltransferase	atp[c] + h[c] + pan4p[c] <=> dpcoa[c] + ppi[c]	Cofactor Prosthetic Group Biosynthesis	-1000	1000	0	2.7.7.3
	DPCOAK	dephospho-CoA kinase	atp[c] + dpcoa[c] -> adp[c] + coa[c] + h[c]	Cofactor Prosthetic Group Biosynthesis	0	1000	0	2.7.1.24
	ACPS1	acyl-carrier protein synthase	apoACP[c] + coa[c] -> ACP[c] + h[c] + pap[c]	Cofactor Prosthetic Group Biosynthesis	0	1000	0	2.7.8.7
	ACPpds	[acyl-carrier-protein] phosphodiesterase	ACP[c] + h2o[c] -> apoACP[c] + h[c] + pan4p[c]	Cofactor Prosthetic Group Biosynthesis	0	1000	0	3.1.4.14
	NADTRHD	NAD transhydrogenase	nad[c] + nadph[c] -> nadh[c] + nadp[c]	Cofactor Prosthetic Group Biosynthesis	0	1000	0	1.6.1.2
	NADK	NAD kinase	atp[c] + nad[c] -> adp[c] + h[c] + nadp[c]	Cofactor Prosthetic Group Biosynthesis	0	1000	0	2.7.1.23
	NNAT	nicotinate-nucleotide adenylyltransferase	atp[c] + h[c] + nicrnt[c] -> dnad[c] + ppi[c]	Cofactor Prosthetic Group Biosynthesis	0	1000	0	2.7.7.18
	NT5C	nicotinate D-ribonucleotide phosphohydrolase	h2o[c] + nicrnt[c] -> pi[c] + nicrns[c] + h[c]	Cofactor Prosthetic Group Biosynthesis	0	1000	0	3.1.3.5
	NAPRT	NAPRTase	h[c] + nac[c] + prpp[c] -> nicrnt[c] + ppi[c]	Cofactor Prosthetic Group Biosynthesis	0	1000	0	2.4.2.11
	NRPH_AZ	Nicotinamide ribonucleotide phosphohydrolase	h2o[c] + nmn[c] -> h[c] + pi[c] + rnam[c]	Cofactor Prosthetic Group Biosynthesis	0	1000	0	3.1.3.5
	E4PD	Erythrose 4-phosphate dehydrogenase	e4p[c] + h2o[c] + nad[c] <=> 4per[c] + 2 h[c] + nadh[c]	Cofactor Prosthetic Group Biosynthesis	-1000	1000	0	1.2.1.72
	OHPBAT	O-Phospho-4-hydroxy-L-threonine:2-oxoglutarate aminotransferase	glu-L[c] + ohpb[c] <=> akg[c] + phthr[c]	Cofactor Prosthetic Group Biosynthesis	-1000	1000	0	2.6.1.52
	4HTHRS	4-Hydroxy-L-threonine synthase	h2o[c] + phthr[c] -> 4hthr[c] + pi[c]	Cofactor Prosthetic Group Biosynthesis	0	1000	0	4.2.3.1
	PYDXNK	pyridoxine kinase	atp[c] + pydxn[c] -> adp[c] + h[c] + pdx5p[c]	Cofactor Prosthetic Group Biosynthesis	0	1000	0	2.7.1.35
	PYDXK	pyridoxal kinase	atp[c] + pydx[c] -> adp[c] + h[c] + pydx5p[c]	Cofactor Prosthetic Group Biosynthesis	0	1000	0	2.7.1.35
	PYDAMK	pyridoxamine kinase	atp[c] + pydam[c] -> adp[c] + h[c] + pyam5p[c]	Cofactor Prosthetic Group Biosynthesis	0	1000	0	2.7.1.35
	PLPS	Pyridoxal-5-phosphate synthase	g3p[c] + gln-L[c] + r5p[c] -> glu-L[c] + h[c] + 3 h2o[c] + pi[c] + pydx5p[c]	Cofactor Prosthetic Group Biosynthesis	0	1000	0	4.3.3.6
	RBFK	riboflavin kinase	atp[c] + ribflv[c] -> adp[c] + fmn[c] + h[c]	Cofactor Prosthetic Group Biosynthesis	0	1000	0	2.7.1.26
	FMNAT	FMN adenylyltransferase	atp[c] + fmn[c] + h[c] -> fad[c] + ppi[c]	Cofactor Prosthetic Group Biosynthesis	0	1000	0	2.7.7.2
	NNDMBRT	Nicotinate-nucleotide dimethylbenzimidazole phosphoribosyltransferase	dmbzid[c] + nicrnt[c] -> 5prdmbz[c] + h[c] + nac[c]	Cofactor Prosthetic Group Biosynthesis	0	1000	0	2.4.2.21
	HMPK1	hydroxymethylpyrimidine kinase (ATP)	4ahmmp[c] + atp[c] -> 4ampm[c] + adp[c] + h[c]	Cofactor Prosthetic Group Biosynthesis	0	1000	0	2.7.1.49
	PMPK	phosphomethylpyrimidine kinase	4ampm[c] + atp[c] -> 2mahmp[c] + adp[c]	Cofactor Prosthetic Group Biosynthesis	0	1000	0	2.7.4.7
	HETZK	hydroxyethylthiazole kinase	4mhetz[c] + atp[c] -> 4mpetz[c] + adp[c] + h[c]	Cofactor Prosthetic Group Biosynthesis	0	1000	0	2.7.1.50
	TMPPP	thiamine-phosphate diphosphorylase	2mahmp[c] + 4mpetz[c] + h[c] -> ppi[c] + thmmp[c]	Cofactor Prosthetic Group Biosynthesis	0	1000	0	2.5.1.3
	TMDPK	thiamine diphosphokinase	atp[c] + thm[c] -> amp[c] + h[c] + thmpp[c]	Cofactor Prosthetic Group Biosynthesis	0	1000	0	2.7.6.2
	TMDPPK	thiamine-diphosphate kinase	thmpp[c] + atp[c] -> thmtp[c] + adp[c]	Vitamins & Cofactors - Thiamine Metabolism	0	1000	0	2.7.6.2
	PGLYCP	Phosphoglycolate phosphatase	2pglyc[c] + h2o[c] -> glyclt[c] + pi[c]	Alternate Carbon Metabolism	0	1000	0	3.1.3.18
	PPAKr	Propionate kinase	adp[c] + ppap[c] <=> atp[c] + ppa[c]	Alternate Carbon Metabolism	-1000	1000	0	2.7.2.1
	OBTFL	2-Oxobutanoate formate lyase	2obut[c] + coa[c] -> for[c] + ppcoa[c]	Alternate Carbon Metabolism	0	1000	0	2.3.1.54
	MICITD	2-methylisocitrate dehydratase	2mcacn[c] + h2o[c] -> micit[c]	Propanoate metabolism	0	1000	0	4.2.1.99
	PGAMTi	phosphoglucosamine mutase	gam6p[c] -> gam1p[c]	Cell Envelope Biosynthesis	0	1000	0	5.4.2.10
	G1PACT	glucosamine-1-phosphate N-acetyltransferase	accoa[c] + gam1p[c] -> acgam1p[c] + coa[c] + h[c]	Cell Envelope Biosynthesis	0	1000	0	2.3.1.157
	UAGDP	UDP-N-acetylglucosamine diphosphorylase	acgam1p[c] + h[c] + utp[c] -> ppi[c] + uacgam[c]	Cell Envelope Biosynthesis	0	1000	0	2.7.7.23
	UAG4E	UDP-N-acetylglucosamine 4-epimerase	uacgam[c] -> uacgala[c]	Cell Envelope Biosynthesis	0	1000	0	5.1.3.7
	UAGCVT	UDP-N-acetylglucosamine 1-carboxyvinyltransferase	pep[c] + uacgam[c] -> pi[c] + uaccg[c]	Cell Envelope Biosynthesis	0	1000	0	2.5.1.7
	UAPGR	UDP-N-acetylenolpyruvoylglucosamine reductase	h[c] + nadph[c] + uaccg[c] -> nadp[c] + uamr[c]	Cell Envelope Biosynthesis	0	1000	0	1.1.1.158
	UAG2E	UDP-N-acetylglucosamine 2-epimerase	uacgam[c] <=> uacmam[c]	Cell Envelope Biosynthesis	-1000	1000	0	5.1.3.14
	ACGAM2E	N-acetylglucosamine 2-epimerase	acgam[c] <=> acmana[c]	Cell Envelope Biosynthesis	-1000	1000	0	5.1.3.8
	CHTBNASE	beta-N-acetylhexosaminidase	ctobiose[c] + h2o[c] -> 2 acgam[c]	Cell Envelope Biosynthesis	0	1000	0	3.2.1.52
	GLGC	glucose-1-phosphate adenylyltransferase	h[c] + g1p[c] + atp[c] -> adpglc[c] + ppi[c]	Starch sucrose metabolism	0	1000	0	2.7.7.27
	UAMAS	UDP-N-acetylmuramoyl-L-alanine synthetase	ala-L[c] + atp[c] + uamr[c] -> adp[c] + h[c] + pi[c] + uama[c]	Cell Envelope Biosynthesis	0	1000	0	6.3.2.8
	UAMAGS	UDP-N-acetylmuramoyl-L-alanyl-D-glutamate synthetase	atp[c] + glu-D[c] + uama[c] -> adp[c] + h[c] + pi[c] + uamag[c]	Cell Envelope Biosynthesis	0	1000	0	6.3.2.9
	ALAALAr	D-alanine-D-alanine ligase (reversible)	2 ala-D[c] + atp[c] <=> adp[c] + alaala[c] + h[c] + pi[c]	Cell Envelope Biosynthesis	-1000	1000	0	6.3.2.4
	UAAGLS2	UDP-N-acetylmuramoyl-L-alanyl-D-glutamyl-L-lysine synthetase (gamma-glutamate)	atp[c] + lys-L[c] + uamag[c] -> adp[c] + h[c] + pi[c] + uGgl[c]	Cell Envelope Biosynthesis	0	1000	0	6.3.2.7	Meile et al, Syst. Appl. Microbiol., 1997
	UGLDDS2	UDP-N-acetylmuramoyl-L-alanyl-D-glutamyl-L-lysyl-D-alanyl-D-alanine synthetase (gamma-glutamate)	alaala[c] + atp[c] + uGgl[c] -> adp[c] + pi[c] + uGgla[c]	Cell Envelope Biosynthesis	0	1000	0	6.3.2.10
	PAPPT2	phospho-N-acetylmuramoyl-pentapeptide-transferase (gamma-glutamate)	uGgla[c] + udcpp[c] -> uaGgla[c] + ump[c]	Cell Envelope Biosynthesis	0	1000	0	2.7.8.13
	UAGPT2	UDP-N-acetylglucosamine-N-acetylmuramyl-(pentapeptide)pyrophosphoryl-undecaprenol N-acetylglucosamine transferase	uaGgla[c] + uacgam[c] -> h[c] + uaaGgla[c] + udp[c]	Cell Envelope Biosynthesis	0	1000	0	2.4.1.227
	tempName		3 ala-L[c] + 3 atp[c] + uaaGgla[c] -> 3 adp[c] + 3 h[c] + 3 pi[c] + uaaGgla3a[c]	Cell Envelope Biosynthesis	0	1000	0	6.3.2.8
	PPTGS_BIF	Peptidoglycan subunit synthesis	uaaGgla3a[c] -> h[c] + udcpdp[c] + peptido_BIF[c]	Cell Envelope Biosynthesis	0	1000	0
	UDCPDPS	Undecaprenyl diphosphate synthase	frdp[c] + 8 ipdp[c] -> 8 ppi[c] + udcpdp[c]	Terpenoid Biosynthesis	0	1000	0	2.5.1.31
	UDCPDP	undecaprenyl-diphosphatase	udcpdp[c] + h2o[c] -> udcpp[c] + pi[c] + h[c]	Cell Envelope Biosynthesis	0	1000	0	3.6.1.27
	ACGAMT	UDP-N-acetylglucosamine:undecaprenylphosphate N-acetylglucosamine -1-phosphate transferase	uacgam[c] + udcpp[c] -> ump[c] + unaga[c]	Cell Envelope Biosynthesis	0	1000	0	0
	SUCPHOS	Sucrose phosphorylase	sucr[c] + pi[c] + h[c] <=> g1p[c] + fru[c]	Starch sucrose metabolism	-1000	1000	0	2.4.1.7	21484167
	MTI	maltose trehalose isomerase	tre[c] <=> malt[c]	Starch sucrose metabolism	-1000	1000	0	5.4.99.16
	MALT	alpha-glucosidase	h2o[c] + malt[c] -> 2 glc-D[c]	Starch sucrose metabolism	0	1000	0	3.2.1.20
	SUCR	sucrose hydrolyzing enzyme (invertase)	h2o[c] + sucr[c] -> fru[c] + glc-D[c]	Starch sucrose metabolismGalactose metabolism	0	1000	0	3.2.1.20 3.2.1.26 3.2.1.48
	bglub	betaglucosidase	cellb[c] + h2o[c] -> 2 glc-D[c]	Starch sucrose metabolism	0	1000	0	3.2.1.74 3.2.1.21
	TDPGDH	dTDPglucose 4,6-dehydratase	dtdpglu[c] -> dtdp4d6dg[c] + h2o[c]	Cell Envelope Biosynthesis	0	1000	0	4.2.1.46
	TDPDRE	dTDP-4-dehydro-6-deoxy-D-glucose 3,5-epimerase	dtdp4d6dg[c] -> dtdp4d6dm[c]	Streptomycin biosynthesisNucleotide sugars metabolismPolyketide sugar unit biosynthesis	0	1000	0	5.1.3.13
	TDPDRR	dTDP-4-dehydrorhamnose reductase	dtdp4d6dm[c] + h[c] + nadph[c] -> dtdprmn[c] + nadp[c]	Cell Envelope Biosynthesis	0	1000	0	1.1.1.133
	CPSSS_BIF	CPS subunit synthesis (BB-12 specific)	udpg[c] + 2 udpgal[c] + 3 dtdprmn[c] -> 6 h[c] + 3 udp[c] + 3 dtdp[c] + cps_BIF[c]		0	1000	0		20805404
	G3PD1	glycerol-3-phosphate dehydrogenase (NAD)	glyc3p[c] + nad[c] <=> dhap[c] + h[c] + nadh[c]	Glycerophospholipid metabolism	-1000	1000	0	1.1.1.261
	G3PD2	glycerol-3-phosphate dehydrogenase (NADP)	glyc3p[c] + nadp[c] <=> dhap[c] + h[c] + nadph[c]	Alternate Carbon Metabolism	-1000	1000	0	1.1.1.94
	G3PCT	glycerol-3-phosphate cytidylyltransferase	ctp[c] + glyc3p[c] + h[c] -> cdpglyc[c] + ppi[c]	Glycerophospholipid metabolism	0	1000	0	2.7.7.39
	GPDDA1	Glycerophosphodiester phosphodiesterase (Glycerophosphocholine)	g3pc[c] + h2o[c] -> chol[c] + glyc3p[c] + h[c]	Glycerophospholipid Metabolism	0	1000	0	3.1.4.46
	GPDDA2	Glycerophosphodiester phosphodiesterase (Glycerophosphoethanolamine)	g3pe[c] + h2o[c] -> etha[c] + glyc3p[c] + h[c]	Glycerophospholipid Metabolism	0	1000	0	3.1.4.46
	AMPTASECG	alanyl aminopeptidase (cys-gly)	cgly[c] + h2o[c] -> cys-L[c] + gly[c]	Cysteine Metabolism	0	1000	0	3.4.11.2
	GTHRDH	glutathione hydralase	gthrd[c] + h2o[c] -> cgly[c] + glu-L[c]	Cofactor Prosthetic Group Biosynthesis	0	1000	0	0
	ORNDC	Ornithine Decarboxylase	h[c] + orn[c] -> co2[c] + ptrc[c]	Arginine Proline Metabolism	0	1000	0	4.1.1.17
	ACOATA	Acetyl-CoA ACP transacylase	ACP[c] + accoa[c] <=> acACP[c] + coa[c]	Membrane Lipid Metabolism	-1000	1000	0	2.3.1.38
	MCOATA	Malonyl-CoA-ACP transacylase	ACP[c] + malcoa[c] <=> coa[c] + malACP[c]	Membrane Lipid Metabolism	-1000	1000	0	2.3.1.39
	ACCOAC	acetyl CoA carboxylase	atp[c] + hco3[c] + accoa[c] -> adp[c] + pi[c] + h[c] + malcoa[c]	Membrane Lipid Metabolism	0	1000	0	6.4.1.2 6.3.4.14
	KAS15	beta-ketoacyl-ACP synthase (2)	accoa[c] + h[c] + malACP[c] -> actACP[c] + co2[c] + coa[c]	Membrane Lipid Metabolism	0	1000	0
	3OAS60	3-oxoacyl-[acyl-carrier-protein] synthase (n-C6:0)	butACP[c] + h[c] + malACP[c] -> 3ohexACP[c] + ACP[c] + co2[c]	Cell Envelope Biosynthesis	0	1000	0	2.3.1.41
	3OAS80	3-oxoacyl-[acyl-carrier-protein] synthase (n-C8:0)	h[c] + hexACP[c] + malACP[c] -> 3ooctACP[c] + ACP[c] + co2[c]	Cell Envelope Biosynthesis	0	1000	0	2.3.1.41
	3OAS100	3-oxoacyl-[acyl-carrier-protein] synthase (n-C10:0)	h[c] + malACP[c] + ocACP[c] -> 3odecACP[c] + ACP[c] + co2[c]	Cell Envelope Biosynthesis	0	1000	0	2.3.1.41
	3OAS120	3-oxoacyl-[acyl-carrier-protein] synthase (n-C12:0)	dcaACP[c] + h[c] + malACP[c] -> 3oddecACP[c] + ACP[c] + co2[c]	Cell Envelope Biosynthesis	0	1000	0	2.3.1.41
	T2DECAI	trans-2-decenoyl-ACP isomerase	tdec2eACP[c] <=> cdec3eACP[c]	Cell Envelope Biosynthesis	-1000	1000	0	2.3.1.41
	3OAS121	3-oxoacyl-[acyl-carrier-protein] synthase (n-C12:1)	cdec3eACP[c] + h[c] + malACP[c] -> 3ocddec5eACP[c] + ACP[c] + co2[c]	Cell Envelope Biosynthesis	0	1000	0	2.3.1.41
	3OAS140	3-oxoacyl-[acyl-carrier-protein] synthase (n-C14:0)	ddcaACP[c] + h[c] + malACP[c] -> 3omrsACP[c] + ACP[c] + co2[c]	Cell Envelope Biosynthesis	0	1000	0	2.3.1.41
	3OAS141	3-oxoacyl-[acyl-carrier-protein] synthase (n-C14:1)	cddec5eACP[c] + h[c] + malACP[c] -> 3ocmrs7eACP[c] + ACP[c] + co2[c]	Cell Envelope Biosynthesis	0	1000	0	2.3.1.41
	3OAS160	3-oxoacyl-[acyl-carrier-protein] synthase (n-C16:0)	h[c] + malACP[c] + myrsACP[c] -> 3opalmACP[c] + ACP[c] + co2[c]	Cell Envelope Biosynthesis	0	1000	0	2.3.1.41
	3OAS161	3-oxoacyl-[acyl-carrier-protein] synthase (n-C16:1)	h[c] + malACP[c] + tdeACP[c] -> 3ocpalm9eACP[c] + ACP[c] + co2[c]	Cell Envelope Biosynthesis	0	1000	0	2.3.1.41
	3OAS180	3-oxoacyl-[acyl-carrier-protein] synthase (n-C18:0)	h[c] + malACP[c] + palmACP[c] -> 3ooctdACP[c] + ACP[c] + co2[c]	Cell Envelope Biosynthesis	0	1000	0	2.3.1.41
	3OAS181	3-oxoacyl-[acyl-carrier-protein] synthase (n-C18:1)	h[c] + hdeACP[c] + malACP[c] -> 3ocvac11eACP[c] + ACP[c] + co2[c]	Cell Envelope Biosynthesis	0	1000	0	2.3.1.41
	3OAR40	3-oxoacyl-[acyl-carrier-protein] reductase (n-C4:0)	actACP[c] + h[c] + nadph[c] <=> 3haACP[c] + nadp[c]	Cell Envelope Biosynthesis	-1000	1000	0	1.1.1.100
	3OAR60	3-oxoacyl-[acyl-carrier-protein] reductase (n-C6:0)	3ohexACP[c] + h[c] + nadph[c] <=> 3hhexACP[c] + nadp[c]	Cell Envelope Biosynthesis	-1000	1000	0	1.1.1.100
	3OAR80	3-oxoacyl-[acyl-carrier-protein] reductase (n-C8:0)	3ooctACP[c] + h[c] + nadph[c] <=> 3hoctACP[c] + nadp[c]	Cell Envelope Biosynthesis	-1000	1000	0	1.1.1.100
	3OAR100	3-oxoacyl-[acyl-carrier-protein] reductase (n-C10:0)	3odecACP[c] + h[c] + nadph[c] <=> 3hdecACP[c] + nadp[c]	Cell Envelope Biosynthesis	-1000	1000	0	1.1.1.100
	3OAR120	3-oxoacyl-[acyl-carrier-protein] reductase (n-C12:0)	3oddecACP[c] + h[c] + nadph[c] <=> 3hddecACP[c] + nadp[c]	Cell Envelope Biosynthesis	-1000	1000	0	1.1.1.100
	3OAR121	3-oxoacyl-[acyl-carrier-protein] reductase (n-C12:1)	3ocddec5eACP[c] + h[c] + nadph[c] -> 3hcddec5eACP[c] + nadp[c]	Cell Envelope Biosynthesis	0	1000	0	1.1.1.100
	3OAR140	3-oxoacyl-[acyl-carrier-protein] reductase (n-C14:0)	3omrsACP[c] + h[c] + nadph[c] <=> 3hmrsACP[c] + nadp[c]	Cell Envelope Biosynthesis	-1000	1000	0	1.1.1.100
	3OAR141	3-oxoacyl-[acyl-carrier-protein] reductase (n-C14:1)	3ocmrs7eACP[c] + h[c] + nadph[c] -> 3hcmrs7eACP[c] + nadp[c]	Cell Envelope Biosynthesis	0	1000	0	1.1.1.100
	3OAR160	3-oxoacyl-[acyl-carrier-protein] reductase (n-C16:0)	3opalmACP[c] + h[c] + nadph[c] <=> 3hpalmACP[c] + nadp[c]	Cell Envelope Biosynthesis	-1000	1000	0	1.1.1.100
	3OAR161	3-oxoacyl-[acyl-carrier-protein] reductase (n-C16:1)	3ocpalm9eACP[c] + h[c] + nadph[c] -> 3hcpalm9eACP[c] + nadp[c]	Cell Envelope Biosynthesis	0	1000	0	1.1.1.100
	3OAR180	3-oxoacyl-[acyl-carrier-protein] reductase (n-C18:0)	3ooctdACP[c] + h[c] + nadph[c] <=> 3hoctaACP[c] + nadp[c]	Cell Envelope Biosynthesis	-1000	1000	0	1.1.1.100
	3OAR181	3-oxoacyl-[acyl-carrier-protein] reductase (n-C18:1)	3ocvac11eACP[c] + h[c] + nadph[c] -> 3hcvac11eACP[c] + nadp[c]	Cell Envelope Biosynthesis	0	1000	0	1.1.1.100
	3HAD40	3-hydroxyacyl-[acyl-carrier-protein] dehydratase (n-C4:0)	3haACP[c] -> but2eACP[c] + h2o[c]	Cell Envelope Biosynthesis	0	1000	0	4.2.1.58
	3HAD60	3-hydroxyacyl-[acyl-carrier-protein] dehydratase (n-C6:0)	3hhexACP[c] -> h2o[c] + thex2eACP[c]	Cell Envelope Biosynthesis	0	1000	0	4.2.1.58
	3HAD80	3-hydroxyacyl-[acyl-carrier-protein] dehydratase (n-C8:0)	3hoctACP[c] -> h2o[c] + toct2eACP[c]	Cell Envelope Biosynthesis	0	1000	0	4.2.1.58
	3HAD100	3-hydroxyacyl-[acyl-carrier-protein] dehydratase (n-C10:0)	3hdecACP[c] -> h2o[c] + tdec2eACP[c]	Cell Envelope Biosynthesis	0	1000	0	4.2.1.60
	3HAD120	3-hydroxyacyl-[acyl-carrier-protein] dehydratase (n-C12:0)	3hddecACP[c] -> h2o[c] + tddec2eACP[c]	Cell Envelope Biosynthesis	0	1000	0	4.2.1.61
	3HAD121	3-hydroxyacyl-[acyl-carrier-protein] dehydratase (n-C12:1)	3hcddec5eACP[c] -> h2o[c] + t3c5ddeceACP[c]	Cell Envelope Biosynthesis	0	1000	0	4.2.1.61
	3HAD140	3-hydroxyacyl-[acyl-carrier-protein] dehydratase (n-C14:0)	3hmrsACP[c] -> h2o[c] + tmrs2eACP[c]	Cell Envelope Biosynthesis	0	1000	0	4.2.1.61
	3HAD141	3-hydroxyacyl-[acyl-carrier-protein] dehydratase (n-C14:1)	3hcmrs7eACP[c] -> h2o[c] + t3c7mrseACP[c]	Cell Envelope Biosynthesis	0	1000	0	4.2.1.61
	3HAD160	3-hydroxyacyl-[acyl-carrier-protein] dehydratase (n-C16:0)	3hpalmACP[c] -> h2o[c] + tpalm2eACP[c]	Cell Envelope Biosynthesis	0	1000	0	4.2.1.61
	3HAD161	3-hydroxyacyl-[acyl-carrier-protein] dehydratase (n-C16:1)	3hcpalm9eACP[c] -> h2o[c] + t3c9palmeACP[c]	Cell Envelope Biosynthesis	0	1000	0	4.2.1.61
	3HAD180	3-hydroxyacyl-[acyl-carrier-protein] dehydratase (n-C18:0)	3hoctaACP[c] -> h2o[c] + toctd2eACP[c]	Cell Envelope Biosynthesis	0	1000	0	4.2.1.61
	3HAD181	3-hydroxyacyl-[acyl-carrier-protein] dehydratase (n-C18:1)	3hcvac11eACP[c] -> h2o[c] + t3c11vaceACP[c]	Cell Envelope Biosynthesis	0	1000	0	4.2.1.61
	EAR40x	enoyl-[acyl-carrier-protein] reductase (NADH) (n-C4:0)	but2eACP[c] + h[c] + nadh[c] -> butACP[c] + nad[c]	Cell Envelope Biosynthesis	0	1000	0	1.3.1.9
	EAR40y	enoyl-[acyl-carrier-protein] reductase (NADPH) (n-C4:0)	but2eACP[c] + h[c] + nadph[c] -> butACP[c] + nadp[c]	Cell Envelope Biosynthesis	0	1000	0	1.3.1.10
	EAR60x	enoyl-[acyl-carrier-protein] reductase (NADH) (n-C6:0)	h[c] + nadh[c] + thex2eACP[c] -> hexACP[c] + nad[c]	Cell Envelope Biosynthesis	0	1000	0	1.3.1.9
	EAR60y	enoyl-[acyl-carrier-protein] reductase (NADPH) (n-C6:0)	h[c] + nadph[c] + thex2eACP[c] -> hexACP[c] + nadp[c]	Cell Envelope Biosynthesis	0	1000	0	1.3.1.10
	EAR80x	enoyl-[acyl-carrier-protein] reductase (NADH) (n-C8:0)	h[c] + nadh[c] + toct2eACP[c] -> nad[c] + ocACP[c]	Cell Envelope Biosynthesis	0	1000	0	1.3.1.9
	EAR80y	enoyl-[acyl-carrier-protein] reductase (NADPH) (n-C8:0)	h[c] + nadph[c] + toct2eACP[c] -> nadp[c] + ocACP[c]	Cell Envelope Biosynthesis	0	1000	0	1.3.1.10
	EAR100x	enoyl-[acyl-carrier-protein] reductase (NADH) (n-C10:0)	h[c] + nadh[c] + tdec2eACP[c] -> dcaACP[c] + nad[c]	Cell Envelope Biosynthesis	0	1000	0	1.3.1.9
	EAR100y	enoyl-[acyl-carrier-protein] reductase (NADPH) (n-C10:0)	h[c] + nadph[c] + tdec2eACP[c] -> dcaACP[c] + nadp[c]	Cell Envelope Biosynthesis	0	1000	0	1.3.1.10
	EAR120x	enoyl-[acyl-carrier-protein] reductase (NADH) (n-C12:0)	h[c] + nadh[c] + tddec2eACP[c] -> ddcaACP[c] + nad[c]	Cell Envelope Biosynthesis	0	1000	0	1.3.1.9
	EAR120y	enoyl-[acyl-carrier-protein] reductase (NADPH) (n-C12:0)	h[c] + nadph[c] + tddec2eACP[c] -> ddcaACP[c] + nadp[c]	Cell Envelope Biosynthesis	0	1000	0	1.3.1.10
	EAR121x	enoyl-[acyl-carrier-protein] reductase (NADH) (n-C12:1)	h[c] + nadh[c] + t3c5ddeceACP[c] -> cddec5eACP[c] + nad[c]	Cell Envelope Biosynthesis	0	1000	0	1.3.1.9
	EAR121y	enoyl-[acyl-carrier-protein] reductase (NADPH) (n-C12:1)	h[c] + nadph[c] + t3c5ddeceACP[c] -> cddec5eACP[c] + nadp[c]	Cell Envelope Biosynthesis	0	1000	0	1.3.1.10
	EAR140x	enoyl-[acyl-carrier-protein] reductase (NADH) (n-C14:0)	h[c] + nadh[c] + tmrs2eACP[c] -> myrsACP[c] + nad[c]	Cell Envelope Biosynthesis	0	1000	0	1.3.1.9
	EAR140y	enoyl-[acyl-carrier-protein] reductase (NADPH) (n-C14:0)	h[c] + nadph[c] + tmrs2eACP[c] -> myrsACP[c] + nadp[c]	Cell Envelope Biosynthesis	0	1000	0	1.3.1.10
	EAR141x	enoyl-[acyl-carrier-protein] reductase (NADH) (n-C14:1)	h[c] + nadh[c] + t3c7mrseACP[c] -> nad[c] + tdeACP[c]	Cell Envelope Biosynthesis	0	1000	0	1.3.1.9
	EAR141y	enoyl-[acyl-carrier-protein] reductase (NADPH) (n-C14:1)	h[c] + nadph[c] + t3c7mrseACP[c] -> nadp[c] + tdeACP[c]	Cell Envelope Biosynthesis	0	1000	0	1.3.1.10
	EAR160x	enoyl-[acyl-carrier-protein] reductase (NADH) (n-C16:0)	h[c] + nadh[c] + tpalm2eACP[c] -> nad[c] + palmACP[c]	Cell Envelope Biosynthesis	0	1000	0	1.3.1.9
	EAR160y	enoyl-[acyl-carrier-protein] reductase (NADPH) (n-C16:0)	h[c] + nadph[c] + tpalm2eACP[c] -> nadp[c] + palmACP[c]	Cell Envelope Biosynthesis	0	1000	0	1.3.1.10
	EAR161x	enoyl-[acyl-carrier-protein] reductase (NADH) (n-C16:1)	h[c] + nadh[c] + t3c9palmeACP[c] -> hdeACP[c] + nad[c]	Cell Envelope Biosynthesis	0	1000	0	1.3.1.9
	EAR161y	enoyl-[acyl-carrier-protein] reductase (NADPH) (n-C16:1)	h[c] + nadph[c] + t3c9palmeACP[c] -> hdeACP[c] + nadp[c]	Cell Envelope Biosynthesis	0	1000	0	1.3.1.10
	EAR180x	enoyl-[acyl-carrier-protein] reductase (NADH) (n-C18:0)	h[c] + nadh[c] + toctd2eACP[c] -> nad[c] + ocdcaACP[c]	Cell Envelope Biosynthesis	0	1000	0	1.3.1.9
	EAR180y	enoyl-[acyl-carrier-protein] reductase (NADPH) (n-C18:0)	h[c] + nadph[c] + toctd2eACP[c] -> nadp[c] + ocdcaACP[c]	Cell Envelope Biosynthesis	0	1000	0	1.3.1.10
	EAR181x	enoyl-[acyl-carrier-protein] reductase (NADH) (n-C18:1)	h[c] + nadh[c] + t3c11vaceACP[c] -> nad[c] + octeACP[c]	Cell Envelope Biosynthesis	0	1000	0	1.3.1.9
	EAR181y	enoyl-[acyl-carrier-protein] reductase (NADPH) (n-C18:1)	h[c] + nadph[c] + t3c11vaceACP[c] -> nadp[c] + octeACP[c]	Cell Envelope Biosynthesis	0	1000	0	1.3.1.10
	OIVD3	2-oxoisovalerate dehydrogenase (acylating; 3-methyl-2-oxopentanoate)	coa[c] + 3mop[c] + nad[c] -> 2mbcoa[c] + nadh[c] + co2[c]	Valine, Leucine, Isoleucine Metabolism	0	1000	0	1.2.1.25
	OIVD2	2-oxoisovalerate dehydrogenase (acylating; 3-methyl-2-oxobutanoate)	3mob[c] + coa[c] + nad[c] -> nadh[c] + ibcoa[c] + co2[c]	Valine, Leucine, Isoleucine Metabolism	0	1000	0	1.2.1.25
	KAS1	b-ketoacyl synthetase (Iso-C14:0)	14 h[c] + 10 nadph[c] + ibcoa[c] + 5 malcoa[c] -> 10 nadp[c] + 6 coa[c] + 4 h2o[c] + 5 co2[c] + fa1[c]	Cell Envelope Biosynthesis	0	1000	0	2.3.1.41
	KAS19	b-ketoacyl synthetase (Anteiso-C19:0)	2mbcoa[c] + 20 h[c] + 7 malcoa[c] + 14 nadph[c] -> 7 co2[c] + 8 coa[c] + fa19a[c] + 6 h2o[c] + 14 nadp[c]	Cell Envelope Biosynthesis	0	1000	0	2.3.1.41
	FAS182ACP_BIF	fatty-acyl-ACP synthase (n-C18:2ACP)	malACP[c] + nadph[c] + palmACP[c] -> ACP[c] + co2[c] + h2o[c] + nadp[c] + ocdcyaACP[c]	Cell Envelope Biosynthesis	0	1000	0
	AACPS_fa1	acyl-[acyl-carrier-protein] synthetase (iso-C14:0)	ACP[c] + atp[c] + fa1[c] -> amp[c] + fa1ACP[c] + ppi[c]	Cell Envelope Biosynthesis	0	1000	0	6.2.1.20
	AACPS_fa19a	acyl-[acyl-carrier-protein] synthetase (Anteiso-C19:0)	ACP[c] + atp[c] + fa19a[c] -> amp[c] + fa19aACP[c] + ppi[c]	Cell Envelope Biosynthesis	0	1000	0	6.2.1.20
	G3POA_BIF	glycerol-3-phosphate O-acyltransferase	glyc3p[c] + 0.0281 myrsACP[c] + 0.0091 fa1ACP[c] + 0.2134 palmACP[c] + 0.0488 hdeACP[c] + 0.2574 ocdcaACP[c] + 0.3936 octeACP[c] + 0.0183 ocdcyaACP[c] + 0.0313 fa19aACP[c] -> ACP[c] + 1ag3p_BIF[c]	Glycerophospholipid Metabolism	0	1000	0	2.3.1.15	Bezkorovainy, 1989, Chapter 5
	AGPATr_BIF	1-acylglycerol-3-phosphate O-acyltransferase	1ag3p_BIF[c] + 0.0281 myrsACP[c] + 0.0091 fa1ACP[c] + 0.2134 palmACP[c] + 0.0488 hdeACP[c] + 0.2574 ocdcaACP[c] + 0.3936 octeACP[c] + 0.0183 ocdcyaACP[c] + 0.0313 fa19aACP[c] -> 12dag3p_BIF[c] + ACP[c]	Glycerophospholipid Metabolism	0	1000	0	2.3.1.51	Bezkorovainy, 1989, Chapter 6
	PHCYT_BIF	phosphatidate cytidylyltransferase	12dag3p_BIF[c] + ctp[c] + h[c] -> cdpdag_BIF[c] + ppi[c]	Glycerophospholipid Metabolism	0	1000	0	2.7.7.41	Bezkorovainy, 1989, Chapter 7
	CDGPT_BIF	CDP-diacylglycerolsn:glycerol-3-phosphate 3-phosphatidyltransferase	glyc3p[c] + cdpdag_BIF[c] -> cmp[c] + h[c] + pglyp_BIF[c]	Glycerophospholipid Metabolism	0	1000	0	2.7.8.5	Bezkorovainy, 1989, Chapter 8
	PGPPH_BIF	Phosphatidylglycerophosphate phosphohydrolase	h2o[c] + pglyp_BIF[c] -> pglyc_BIF[c] + pi[c]	Glycerophospholipid Metabolism	0	1000	0	3.1.3.27	Bezkorovainy, 1989, Chapter 9
	CLPNS2_BIF	cardiolipin synthase	2 pglyc_BIF[c] -> glyc[c] + clpn_BIF[c]	Glycerophospholipid Metabolism	0	1000	0	2.7.8.-	Bezkorovainy, 1989, Chapter 10
	PAP_CS	phosphatidic acid phosphatase	12dag3p_BIF[c] + h2o[c] -> pi[c] + 12dgr_BIF[c]	Glycerophospholipid Metabolism	0	1000	0	3.1.3.4	Bezkorovainy, 1989, Chapter 11
	UGALT_BIF	UDP-galactosyltransferase	udpgal[c] + 12dgr_BIF[c] -> gal12dg_BIF[c] + h[c] + udp[c]	Glycerophospholipid Metabolism	0	1000	0		Bezkorovainy, 1989, Chapter 11
	CPD15S_BIF	cpd15 synthase (BIF-specific)	gal12dg_BIF[c] + pglyc_BIF[c] -> cpd15_BIF[c] + 12dgr_BIF[c]	Glycerophospholipid Metabolism	0	1000	0		Bezkorovainy, 1989, Chapter 12
	CPD15L_BIF	cpd15 lyase (BIF-specific)	cpd15_BIF[c] + h2o[c] + ACP[c] -> cpd17_BIF[c] + h[c] + 0.0281 myrsACP[c] + 0.0091 fa1ACP[c] + 0.2134 palmACP[c] + 0.0488 hdeACP[c] + 0.2574 ocdcaACP[c] + 0.3936 octeACP[c] + 0.0183 ocdcyaACP[c] + 0.0313 fa19aACP[c]	Glycerophospholipid Metabolism	0	1000	0		Bezkorovainy, 1989, Chapter 13
	LPAS_BIF	Lipoteichoic acid synthesis (BIF-specific)	17 udpg[c] + 17 udpgal[c] + 13 glyc3p[c] + 1.28 palmACP[c] + 1.6 octeACP[c] + 0.384 ocdcaACP[c] + 0.372 myrsACP[c] -> 34 h[c] + lipota_BIF[c]	Glycerophospholipid Metabolism	0	1000	0
	FACOAL140	fatty acid CoA ligase (tetradecanoate)	atp[c] + coa[c] + ttdca[c] <=> amp[c] + ppi[c] + tdcoa[c]	Cell Envelope Biosynthesis	-1000	1000	0	6.2.1.3
	FACOAL140_iso	fatty acid CoA ligase Iso C140	coa[c] + atp[c] + fa1[c] <=> amp[c] + ppi[c] + fa1coa[c]	Cell Envelope Biosynthesis	-1000	1000	0	6.2.1.3
	FACOAL160	fatty acid CoA ligase (hexadecanoate)	atp[c] + coa[c] + hdca[c] <=> amp[c] + pmtcoa[c] + ppi[c]	Cell Envelope Biosynthesis	-1000	1000	0	6.2.1.3
	FACOAL161	fatty acid CoA ligase hexadecenoate	coa[c] + atp[c] + hdcea[c] <=> amp[c] + ppi[c] + hdcoa[c]	Cell Envelope Biosynthesis	-1000	1000	0	6.2.1.3
	FACOAL180	fatty acid CoA ligase octadecanoate	ocdca[c] + coa[c] + atp[c] <=> strcoa[c] + amp[c] + ppi[c]	Cell Envelope Biosynthesis	-1000	1000	0	6.2.1.3
	FACOAL181	fatty acid CoA ligase octadecenoate	coa[c] + atp[c] + ocdcea[c] <=> odecoa[c] + amp[c] + ppi[c]	Cell Envelope Biosynthesis	-1000	1000	0	6.2.1.3
	FACOAL182	fatty acid CoA ligase (octadecynoate)	atp[c] + coa[c] + ocdcya[c] <=> amp[c] + ocdycacoa[c] + ppi[c]	Cell Envelope Biosynthesis	-1000	1000	0	6.2.1.3
	FACOAL190	fatty acid CoA ligase nanodecanoate	fa19a[c] + coa[c] + atp[c] <=> fa19coa[c] + amp[c] + ppi[c]	Cell Envelope Biosynthesis	-1000	1000	0	6.2.1.3
	FACOAE140	fatty-acid-CoA thioesterase (tetradecanoate)	h2o[c] + tdcoa[c] -> coa[c] + h[c] + ttdca[c]	Cell Envelope Biosynthesis	0	1000	0	3.1.2.-
	FACOAE141	fatty-acid-CoA thioesterase (tetradecenoate)	h2o[c] + tdecoa[c] -> coa[c] + h[c] + ttdcea[c]	Cell Envelope Biosynthesis	0	1000	0	3.1.2.-
	FACOAE160	fatty-acid-CoA thioesterase (hexadecanoate)	h2o[c] + pmtcoa[c] -> coa[c] + h[c] + hdca[c]	Cell Envelope Biosynthesis	0	1000	0	3.1.2.-
	FACOAE161	fatty-acid-CoA thioesterase (hexadecenoate)	h2o[c] + hdcoa[c] -> coa[c] + h[c] + hdcea[c]	Cell Envelope Biosynthesis	0	1000	0	3.1.2.-
	FACOAE180	fatty-acid-CoA thioesterase (octadecanoate)	h2o[c] + stcoa[c] -> coa[c] + h[c] + ocdca[c]	Cell Envelope Biosynthesis	0	1000	0	3.1.2.-
	FACOAE181	fatty-acid-CoA thioesterase (octadecenoate)	h2o[c] + odecoa[c] -> coa[c] + h[c] + ocdcea[c]	Cell Envelope Biosynthesis	0	1000	0	3.1.2.-
	FACOAE182	fatty-acid-CoA thioesterase (octadecynoate)	h2o[c] + ocdycacoa[c] -> coa[c] + h[c] + ocdcya[c]	Cell Envelope Biosynthesis	0	1000	0	3.1.2.-
	FACOAE190	fatty-acid-CoA thioesterase (f19a)	h2o[c] + fa19coa[c] -> coa[c] + h[c] + fa19a[c]	Cell Envelope Biosynthesis	0	1000	0	3.1.2.-
	CPPPGO	coproporphyrinogen oxidase (O2 required)	cpppg3[c] + 2 h[c] + o2[c] -> 2 co2[c] + 2 h2o[c] + pppg9[c]	Cofactor Prosthetic Group Biosynthesis	0	1000	0	1.3.3.3
	CPPPGO2	coproporphyrinogen III oxidase, anaerobic; coproporphyrinogen-III:S-adenosyl-L-methionine, oxidoreductase (decarboxylating)	2 amet[c] + cpppg3[c] -> 2 co2[c] + 2 dad-5[c] + 2 met-L[c] + pppg9[c]	Vitamins & Cofactors - Porphyrin Metabolism	0	1000	0	1.3.99.22
	PPPGO3	protoporphyrinogen oxidase (anaerobic)	3 fum[c] + pppg9[c] -> ppp9[c] + 3 succ[c]	Cofactor Prosthetic Group Biosynthesis	0	1000	0	1.3.3.4
	UPP3MT	uroporphyrinogen methyltransferase	2 amet[c] + uppg3[c] -> 2 ahcys[c] + dscl[c] + h[c]	Cofactor Prosthetic Group Biosynthesis	0	1000	0	2.1.1.107
	UPPDC1	uroporphyrinogen decarboxylase (uroporphyrinogen III)	4 h[c] + uppg3[c] -> 4 co2[c] + cpppg3[c]	Cofactor Prosthetic Group Biosynthesis	0	1000	0	4.1.1.37
	SHCHD2	sirohydrochlorin dehydrogenase (NAD); precorrin-2 oxidase (NAD)	dscl[c] + nad[c] -> h[c] + nadh[c] + scl[c]	Vitamins & Cofactors - Porphyrin Metabolism	0	1000	0	1.3.1.76	http://www.chem.qmul.ac.uk/iubmb/enzyme/EC1/3/1/76.html
	SHCHF	sirohydrochlorin ferrochelatase	fe2[c] + scl[c] -> 3 h[c] + sheme[c]	Vitamins & Cofactors - Porphyrin Metabolism	0	1000	0	4.99.1.4	http://www.chem.qmul.ac.uk/iubmb/enzyme/EC4/99/1/4.html
	GLCP	glycogen phosphorylase	pi[c] + glycogen[c] -> g1p[c]	Glycogen Metabolism	0	1000	0	2.4.1.1
	FRDO	frdo	fdxrd[c] + nadp[c] -> fdxox[c] + h[c] + nadph[c]		0	1000	0	1.18.1.2
	THD2	NAD(P) transhydrogenase	2 h[e] + nadh[c] + nadp[c] -> 2 h[c] + nad[c] + nadph[c]		0	1000	0	1.6.1.1
	FLDO	NAD(P)H-flavin oxidoreductase	fmnh2[c] + nadp[c] -> fmn[c] + h[c] + nadph[c]		0	1000	0	1.5.1.29
	ATPS4	ATP synthase (four_protons_for_one_ATP)	4 h[e] + adp[c] + pi[c] <=> 3 h[c] + h2o[c] + atp[c]	Energy Metabolism	-1000	1000	0	3.6.3.14
	MALTAT	maltose O-acetyltransferase	accoa[c] + malt[c] -> acmalt[c] + coa[c]		0	1000	0	2.3.1.79
	AMALT1	Amylomaltase (maltotriose)	malt[c] + malttr[c] -> glc-D[c] + maltttr[c]	Alternate Carbon Metabolism	0	1000	0	2.4.1.25
	AMALT2	Amylomaltase (maltotetraose)	malt[c] + maltttr[c] -> glc-D[c] + maltpt[c]	Alternate Carbon Metabolism	0	1000	0	2.4.1.25
	AMALT4	Amylomaltase (maltohexaose)	malt[c] + malthx[c] -> glc-D[c] + malthp[c]	Alternate Carbon Metabolism	0	1000	0	2.4.1.25
	RAFH	raffinose hydrolyzing enzyme; Raffinose fructohydrolase	h2o[c] + raffin[c] -> fru[c] + melib[c]	Galactose metabolism	0	1000	0	3.2.1.26
	UDPGALM	UDPgalactopyranose mutase	udpgal[c] -> udpgalfur[c]	Cell Envelope Biosynthesis	0	1000	0	5.4.99.9
	GLYCDx	Glycerol dehydrogenase	glyc[c] + nad[c] -> dha[c] + h[c] + nadh[c]	Alternate Carbon Metabolism	0	1000	0	1.1.1.6	COG
	ATPM	Non-growth associated maintenance requirements	atp[c] + h2o[c] -> adp[c] + h[c] + pi[c]	Unassigned	5	1000	0	0
	PPA	inorganic diphosphatase	h2o[c] + ppi[c] -> h[c] + 2 pi[c]	Anaplerotic Reactions	0	1000	0	3.6.1.1
	G6PI	Glucose-6-phosphate isomerase	g6p[c] <=> g6p-B[c]	Glycolysis/Gluconeogenesis	-1000	1000	0	5.1.3.15 5.3.1.9
	G6PI3	Glucose-6-phosphate isomerase	g6p-B[c] <=> f6p[c]	Glycolysis/Gluconeogenesis	-1000	1000	0	5.3.1.9
	4CMLCL-kt	4-carboxymuconolactone decarboxylase	4cml[c] + h[c] -> 5odhf2a[c] + co2[c]	Benzoate degradation via hydroxylation	0	1000	0	4.1.1.44
	rxn09988	alpha-N-arabinofuranosidase	2 h2o[c] + arabinan[c] -> 3 arab-L[c]		0	1000	0	3.2.1.55
	ADPRDP	ADP-ribose diphosphatase	adprib[c] + h2o[c] -> 2 h[c] + r5p[c] + amp[c]	Purine Metabolism	0	1000	0	3.6.1.13
	G1PTT	glucose-1-phosphate thymidylyl transferase	dttp[c] + h[c] + g1p[c] <=> dtdpglu[c] + ppi[c]	Nucleotide Sugar Metabolism	-1000	1000	0	2.7.7.33
	biomass_BIF	Biomass Rxn	0.533122 ala-L[c] + 0.309820 arg-L[c] + 0.175248 asn-L[c] + 0.326779 asp-L[c] + 0.050923 cys-L[c] + 0.182532 gln-L[c] + 0.305292 glu-L[c] + 0.390554 gly[c] + 0.122722 his-L[c] + 0.272031 ile-L[c] + 0.441514 leu-L[c] + 0.183995 lys-L[c] + 0.137122 met-L[c] + 0.175857 phe-L[c] + 0.233698 pro-L[c] + 0.288277 ser-L[c] + 0.292308 thr-L[c] + 0.065641 trp-L[c] + 0.135828 tyr-L[c] + 0.394819 val-L[c] + 0…		0	1000	1
	CBLAT	cob(I)alamin adenosyltransferase	atp[c] + cbl1[c] + h[c] <=> adocbl[c] + pppi[c]	Vitamins & Cofactors - Porphyrin Metabolism	-1000	1000	0	2.5.1.17
	O2t	o2 transport (diffusion)	o2[e] <=> o2[c]		-1000	1000	0

## Sheet: BB-46 Same gene number assigned
In this sheet all reactions are listed that were added to the BB-46 draft network with the same number of genes (isozymes) assigned to the reaction as in BB-12: Each gene assigned to a reaction in BB-12 had a homolog in BB-46	Rxn Name	Rxn Description	Comment	Reference
	ASNTRAT	aspartyl-tRNA(Asn) amidotransferase; aspartyl/glutamyl-tRNA amidotransferase
	ALATRS	alanyl-tRNA synthetase
	ASPT	L-aspartase
	ALATA_L	L-alanine transaminase
	ALAR	alanine racemase
	CBPS	carbamoyl-phosphate synthase (glutamine-hydrolysing)
	P5CR	pyrroline-5-carboxylate reductase
	P5CRx	pyrroline-5-carboxylate reductase
	ARGSL	argininosuccinate lyase
	PROTRS	Prolyl-tRNA synthetase
	ARGSS	argininosuccinate synthase
	ACGS	N-acetylglutamate synthase
	OCBT	ornithine carbamoyltransferase
	ACOTA	acetylornithine transaminase
	G5SD	glutamate-5-semialdehyde dehydrogenase
	MTAN	methylthioadenosine nucleosidase
	GLU5K	glutamate 5-kinase
	ASPK	aspartate kinase
	THRS	threonine synthase
	SERD_L	L-serine deaminase
	HSDx	homoserine dehydrogenase (NADH)
	HSK	homoserine kinase
	PGCD	phosphoglycerate dehydrogenase
	PSERT	phosphoserine transaminase
	ASAD	aspartate-semialdehyde dehydrogenase
	THRAr	Threonine aldolase
	GCCc	glycine-cleavage complex
	AMPTASECG	alanyl aminopeptidase (cys-gly)
	CYSDS	cysteine desulfhydrase
	CYSTRS	cysteinyl-tRNA synthetase
	CYSTS	cystathionine beta-synthase
	CYSTGLr	cystathionine gamma-lyase
	CYSTL	cystathionine b-lyase
	IG3PS	Imidazole-glycerol-3-phosphate synthase
	HISTRS	histidyl-tRNA synthetase
	HISTD	histidinol dehydrogenase
	HSTPT	histidinol-phosphate transaminase
	IGPDH	imidazoleglycerol-phosphate dehydratase
	PRMICI	1-(5-phosphoribosyl)-5-[(5-phosphoribosylamino)methylideneamino)imidazole-4-carboxamide isomerase
	PRAMPC	phosphoribosyl-AMP cyclohydrolase
	PRATPP	phosphoribosyl-ATP pyrophosphatase
	ATPPRT	ATP phosphoribosyltransferase
	DHDPS	dihydrodipicolinate synthase
	LYSTRS	Lysyl-tRNA synthetase
	THDPS	tetrahydrodipicolinate succinylase
	DAPE	diaminopimelate epimerase
	SDPTA	succinyldiaminopimelate transaminase
	DAPDC	diaminopimelate decarboxylase
	MHPGLUT	5-methyltetrahydropteroyltriglutamate-homocysteine S-methyltransferase
	SHSL2r	O-succinylhomoserine succinate-lyase (H2S)
	AHCYSNS	S-adenosylhomocysteine nucleosidase
	METSOXR1	L-methionine-S-oxide reductase
	METAT	methionine adenosyltransferase
	HSST	homoserine O-succinyltransferase
	RHCCE	S-ribosylhomocysteine cleavage enzyme
	PPND	prephenate dehydrogenase
	PSCVTi	3-phosphoshikimate 1-carboxyvinyltransferase
	SHK3D	shikimate dehydrogenase
	PRAI	phosphoribosylanthranilate isomerase
	TRPTRS	Tryptophanyl-tRNA synthetase
	TRPS2	tryptophan synthase (indole)
	TRPS1	tryptophan synthase (indoleglycerol phosphate)
	TRPS3	tryptophan synthase (indoleglycerol phosphate)
	CHORM	chorismate mutase
	TYRTA	tyrosine transaminase
	PHETA1	phenylalanine transaminase
	ANS	anthranilate synthase
	DDPA	3-deoxy-D-arabino-heptulosonate 7-phosphate synthetase
	IGPS	indole-3-glycerol-phosphate synthase
	TYRTRS	tyrosyl-tRNA synthetase
	CHORS	chorismate synthase
	DHQS	3-dehydroquinate synthase
	SHKK	shikimate kinase
	PPNDH	prephenate dehydratase
	ANPRT	anthranilate phosphoribosyltransferase
	ANS2	anthranilate synthase 2
	DHQD	3-dehydroquinate dehydratase
	ACGK	acetylglutamate kinase
	ORNTAC	ornithine transacetylase
	AGPR	N-acetyl-g-glutamyl-phosphate reductase
	ILETA	isoleucine transaminase
	LEUTA	leucine transaminase
	ACHBS	2-aceto-2-hydroxybutanoate synthase
	ACLS	acetolactate synthase
	DHAD2	Dihydroxy-acid dehydratase (2,3-dihydroxy-3-methylpentanoate)
	LEUTRS	Leucyl-tRNA synthetase
	VALTRS	Valyl-tRNA synthetase
	KARA2	Ketol-acid reductoisomerase
	ILETRS	Isoleucyl-tRNA synthetase
	DHAD1	dihydroxy-acid dehydratase (2,3-dihydroxy-3-methylbutanoate)
	KARA1	ketol-acid reductoisomerase (2,3-dihydroxy-3-methylbutanoate)
	IPPS	2-isopropylmalate synthase
	IPPMIb	2-isopropylmalate hydratase
	IPPMIa	3-isopropylmalate dehydratase
	THRD_L	L-threonine deaminase
	VALTA	valine transaminase
	GLUTRS	Glutamyl-tRNA synthetase
	THRTRS	threonyl-tRNA synthetase
	GLYTRS	glycyl-tRNA synthetase
	SERTRS	seryl-tRNA synthetase
	ASPTRS	aspartyl-tRNA synthetase
	PHETRS	Phenylalanyl-tRNA synthetase
	PGM	phosphoglycerate mutase
	PYK	pyruvate kinase
	PGK	phosphoglycerate kinase
	HEX7	hexokinase (D-fructose:ATP); fructokinase
	GAPD	glyceraldehyde-3-phosphate dehydrogenase
	ENO	enolase
	FBA	fructose-bisphosphate aldolase
	HEX1	glukokinase/hexokinase (glc-A)
	TPI	triose-phosphate isomerase
	PGI	glucose-6-phosphate isomerase
	G6PI	Glucose-6-phosphate isomerase
	G6PI3	Glucose-6-phosphate isomerase
	G6PBDH	beta-D-Glucose-6-phosphate:NADP+ 1-oxoreductase
	PRPPS	phosphoribosylpyrophosphate synthetase
	RBI	ribose-5-phosphate isomerase
	TALA	transaldolase
	G6PDH2	glucose 6-phosphate dehydrogenase
	PGL	6-phosphogluconolactonase
	RBK	ribokinase
	DRBK	deoxyribokinase
	GND	phosphogluconate dehydrogenase
	RPE	ribulose 5-phosphate 3-epimerase
	FBA3	sedoheptulose 1,7-bisphosphate D-glyceraldehyde-3-phosphate-lyase
	F6PPK	fructose 6-phosphate phosphoketolase
	PK	D-xylulose 5-phosphate phosphoketolase
	TKT1	transketolase
	TKT2	transketolase
	ICDHy	isocitrate dehydrogenase (NADP)
	FRD2	fumarate reductase
	FRD	fumarate reductase
	FRD3	fumarate reductase
	FRD7	fumarate reductase
	SUCOAS	succinyl-CoA synthetase (ADP-forming)
	ACONTa	aconitase (half-reaction A, Citrate hydro-lyase)
	ACONTb	aconitase (half-reaction B, Isocitrate hydro-lyase)
	CS	citrate synthase
	PFL	pyruvate formate lyase
	ALCD2x	alcohol dehydrogenase (ethanol, NAD)
	PTAr	phosphotransacetylase
	ACKr	acetate kinase
	ACALD	acetaldehyde dehydrogenase (acetylating)
	PPC	phosphoenolpyruvate carboxylase
	GLCP	glycogen phosphorylase
	MALT	alpha-glucosidase
	GLGC	glucose-1-phosphate adenylyltransferase
	SUCPHOS	sucrose phosphorylase
	SUCR	sucrose hydrolyzing enzyme
	GLUDy	glutamate dehydrogenase (NADP)
	GLNS	glutamine synthetase
	GLUSy	glutamate synthase (NADPH)
	GLNTRAT	glutamyl-tRNA(gln) amidotransferase; aspartyl/glutamyl-tRNA amidotransferase
	GF6PTA	N-acetylhexosamine 1-kinase
	RAFH	raffinose hydrolyzing enzyme; Raffinose fructohydrolase
	GALK	galactokinase
	GALU	UTP-glucose-1-phosphate uridylyltransferase
	GALT	galactose-1-phosphate uridylyltransferase
	UDPG4E	UDPglucose 4-epimerase
	UAG4E	UDP-N-acetylglucosamine 4-epimerase	changed to revesible	24014529
	UGLT	UDPglucose--hexose-1-phosphate uridylyltransferase
	AMALT1	Amylomaltase (maltotriose)
	AMALT2	Amylomaltase (maltotetraose)
	AMALT4	Amylomaltase (maltohexaose)
	ALCD19	alcohol dehydrogenase (glycerol)
	PTA2	phosphate acetyltransferase
	OBTFL	2-Oxobutanoate formate lyase
	PPAKr	Propionate kinase
	XYLI2	xylose isomerase
	XYLI1	xylose isomerase
	XYLK	xylulokinase
	PGMT	phosphoglucomutase
	PPM	phosphopentomutase
	PPM2	phosphopentomutase 2 (deoxyribose)
	FBA2	D-fructose 1-phosphate D-glyceraldehyde-3-phosphate-lyase
	ARAI	L-arabinose isomerase
	RBP4E	L-ribulose-phosphate 4-epimerase
	RBK_L1	L-ribulokinase (L-ribulose)
	RBK_D	D-ribulokinase
	ARABR	arabinose reductase
	FFSD	beta-fructofuranosidase
	PGLYCP	Phosphoglycolate phosphatase
	MICITD	2-methylisocitrate dehydratase
	UAPGR	UDP-N-acetylenolpyruvoylglucosamine reductase
	UAMAS	UDP-N-acetylmuramoyl-L-alanine synthetase
	UAMAGS	UDP-N-acetylmuramoyl-L-alanyl-D-glutamate synthetase
	ALAALAr	D-alanine-D-alanine ligase (reversible)
	UDCPDP	undecaprenyl-diphosphatase
	FACOAL140	fatty acid CoA ligase (tetradecanoate)
	FACOAL140_iso	fatty acid CoA ligase Iso C140
	FACOAL160	fatty acid CoA ligase (hexadecanoate)
	FACOAL161	fatty acid CoA ligase hexadecenoate
	FACOAL180	fatty acid CoA ligase octadecanoate
	FACOAL181	fatty acid CoA ligase octadecenoate
	FACOAL182	fatty acid CoA ligase (octadecynoate)
	FACOAE140	fatty-acid-CoA thioesterase (tetradecanoate)
	FACOAE141	fatty-acid-CoA thioesterase (tetradecenoate)
	FACOAE160	fatty-acid-CoA thioesterase (hexadecanoate)
	FACOAE161	fatty-acid-CoA thioesterase (hexadecenoate)
	FACOAE180	fatty-acid-CoA thioesterase (octadecanoate)
	FACOAE181	fatty-acid-CoA thioesterase (octadecenoate)
	FACOAE182	fatty-acid-CoA thioesterase (octadecynoate)
	CHTBNASE	beta-N-acetylhexosaminidase
	PGAMTi	phosphoglucosamine mutase
	GLUR	glutamate racemase
	G1PACT	glucosamine-1-phosphate N-acetyltransferase
	UAGDP	UDP-N-acetylglucosamine diphosphorylase
	ACPS1	acyl-carrier protein synthase
	ACGAMT	UDP-N-acetylglucosamine:undecaprenylphosphate N-acetylglucosamine -1-phosphate transferase
	ACOATA	Acetyl-CoA ACP transacylase
	MCOATA	Malonyl-CoA-ACP transacylase
	KAS15	beta-ketoacyl-ACP synthase (2)
	3OAS60	3-oxoacyl-[acyl-carrier-protein] synthase (n-C6:0)
	3OAS80	3-oxoacyl-[acyl-carrier-protein] synthase (n-C8:0)
	3OAS100	3-oxoacyl-[acyl-carrier-protein] synthase (n-C10:0)
	3OAS120	3-oxoacyl-[acyl-carrier-protein] synthase (n-C12:0)
	T2DECAI	trans-2-decenoyl-ACP isomerase
	3OAS121	3-oxoacyl-[acyl-carrier-protein] synthase (n-C12:1)
	3OAS140	3-oxoacyl-[acyl-carrier-protein] synthase (n-C14:0)
	3OAS141	3-oxoacyl-[acyl-carrier-protein] synthase (n-C14:1)
	3OAS160	3-oxoacyl-[acyl-carrier-protein] synthase (n-C16:0)
	3OAS161	3-oxoacyl-[acyl-carrier-protein] synthase (n-C16:1)
	3OAS180	3-oxoacyl-[acyl-carrier-protein] synthase (n-C18:0)
	3OAS181	3-oxoacyl-[acyl-carrier-protein] synthase (n-C18:1)
	3OAR40	3-oxoacyl-[acyl-carrier-protein] reductase (n-C4:0)
	3OAR60	3-oxoacyl-[acyl-carrier-protein] reductase (n-C6:0)
	3OAR80	3-oxoacyl-[acyl-carrier-protein] reductase (n-C8:0)
	3OAR100	3-oxoacyl-[acyl-carrier-protein] reductase (n-C10:0)
	3OAR120	3-oxoacyl-[acyl-carrier-protein] reductase (n-C12:0)
	3OAR121	3-oxoacyl-[acyl-carrier-protein] reductase (n-C12:1)
	3OAR140	3-oxoacyl-[acyl-carrier-protein] reductase (n-C14:0)
	3OAR141	3-oxoacyl-[acyl-carrier-protein] reductase (n-C14:1)
	3OAR160	3-oxoacyl-[acyl-carrier-protein] reductase (n-C16:0)
	3OAR161	3-oxoacyl-[acyl-carrier-protein] reductase (n-C16:1)
	3OAR180	3-oxoacyl-[acyl-carrier-protein] reductase (n-C18:0)
	3OAR181	3-oxoacyl-[acyl-carrier-protein] reductase (n-C18:1)
	3HAD40	3-hydroxyacyl-[acyl-carrier-protein] dehydratase (n-C4:0)
	3HAD60	3-hydroxyacyl-[acyl-carrier-protein] dehydratase (n-C6:0)
	3HAD80	3-hydroxyacyl-[acyl-carrier-protein] dehydratase (n-C8:0)
	3HAD100	3-hydroxyacyl-[acyl-carrier-protein] dehydratase (n-C10:0)
	3HAD120	3-hydroxyacyl-[acyl-carrier-protein] dehydratase (n-C12:0)
	3HAD121	3-hydroxyacyl-[acyl-carrier-protein] dehydratase (n-C12:1)
	3HAD140	3-hydroxyacyl-[acyl-carrier-protein] dehydratase (n-C14:0)
	3HAD141	3-hydroxyacyl-[acyl-carrier-protein] dehydratase (n-C14:1)
	3HAD160	3-hydroxyacyl-[acyl-carrier-protein] dehydratase (n-C16:0)
	3HAD161	3-hydroxyacyl-[acyl-carrier-protein] dehydratase (n-C16:1)
	3HAD180	3-hydroxyacyl-[acyl-carrier-protein] dehydratase (n-C18:0)
	3HAD181	3-hydroxyacyl-[acyl-carrier-protein] dehydratase (n-C18:1)
	EAR40x	enoyl-[acyl-carrier-protein] reductase (NADH) (n-C4:0)
	EAR40y	enoyl-[acyl-carrier-protein] reductase (NADPH) (n-C4:0)
	EAR60x	enoyl-[acyl-carrier-protein] reductase (NADH) (n-C6:0)
	EAR60y	enoyl-[acyl-carrier-protein] reductase (NADPH) (n-C6:0)
	EAR80x	enoyl-[acyl-carrier-protein] reductase (NADH) (n-C8:0)
	EAR80y	enoyl-[acyl-carrier-protein] reductase (NADPH) (n-C8:0)
	EAR100x	enoyl-[acyl-carrier-protein] reductase (NADH) (n-C10:0)
	EAR100y	enoyl-[acyl-carrier-protein] reductase (NADPH) (n-C10:0)
	EAR120x	enoyl-[acyl-carrier-protein] reductase (NADH) (n-C12:0)
	EAR120y	enoyl-[acyl-carrier-protein] reductase (NADPH) (n-C12:0)
	EAR121x	enoyl-[acyl-carrier-protein] reductase (NADH) (n-C12:1)
	EAR121y	enoyl-[acyl-carrier-protein] reductase (NADPH) (n-C12:1)
	EAR140x	enoyl-[acyl-carrier-protein] reductase (NADH) (n-C14:0)
	EAR140y	enoyl-[acyl-carrier-protein] reductase (NADPH) (n-C14:0)
	EAR141x	enoyl-[acyl-carrier-protein] reductase (NADH) (n-C14:1)
	EAR141y	enoyl-[acyl-carrier-protein] reductase (NADPH) (n-C14:1)
	EAR160x	enoyl-[acyl-carrier-protein] reductase (NADH) (n-C16:0)
	EAR160y	enoyl-[acyl-carrier-protein] reductase (NADPH) (n-C16:0)
	EAR161x	enoyl-[acyl-carrier-protein] reductase (NADH) (n-C16:1)
	EAR161y	enoyl-[acyl-carrier-protein] reductase (NADPH) (n-C16:1)
	EAR180x	enoyl-[acyl-carrier-protein] reductase (NADH) (n-C18:0)
	EAR180y	enoyl-[acyl-carrier-protein] reductase (NADPH) (n-C18:0)
	EAR181x	enoyl-[acyl-carrier-protein] reductase (NADH) (n-C18:1)
	EAR181y	enoyl-[acyl-carrier-protein] reductase (NADPH) (n-C18:1)
	KAS1	b-ketoacyl synthetase (Iso-C14:0)
	FAS182ACP_BIF	fatty-acyl-ACP synthase (n-C18:2ACP)
	AACPS_fa1	acyl-[acyl-carrier-protein] synthetase (iso-C14:0)
	MI1PP	myo-inositol 1-phosphatase
	UDPGALM	UDPgalactopyranose mutase
	TDPDRR	dTDP-4-dehydrorhamnose reductase
	TDPDRE	dTDP-4-dehydro-6-deoxy-D-glucose 3,5-epimerase
	AGPATr_BIF	1-acylglycerol-3-phosphate O-acyltransferase
	PHCYT_BIF	phosphatidate cytidylyltransferase
	GPDDA1	Glycerophosphodiester phosphodiesterase (Glycerophosphocholine)
	GPDDA2	Glycerophosphodiester phosphodiesterase (Glycerophosphoethanolamine)
	TMDPPK	thiamine-diphosphate kinase
	TMDPK	thiamine diphosphokinase
	NAPRT	NAPRTase
	NNAT	nicotinate-nucleotide adenylyltransferase
	NADK	NAD kinase
	PNTK	pantothenate kinase
	PTPAT	pantetheine-phosphate adenylyltransferase
	DPCOAK	dephospho-CoA kinase
	PYDXNK	pyridoxine kinase
	PYDXK	pyridoxal kinase
	PYDAMK	pyridoxamine kinase
	PLPS	Pyridoxal-5-phosphate synthase
	4HTHRS	4-Hydroxy-L-threonine synthase
	OHPBAT	O-Phospho-4-hydroxy-L-threonine:2-oxoglutarate aminotransferase
	DXPS	1-deoxy-D-xylulose 5-phosphate synthase
	DXPRIi	1-deoxy-D-xylulose reductoisomerase
	MEPCT	2-C-methyl-D-erythritol 4-phosphate cytidylyltransferase
	CDPMEK	4-(cytidine 5'-diphospho)-2-C-methyl-D-erythritol kinase
	MECDPS	2-C-methyl-D-erythritol 2,4-cyclodiphosphate synthase
	MECDPDH4	2-C-methyl-D-erythritol 2,4-cyclodiphosphate dehydratase; 1-hydroxy-2-methyl-2-(E)-butenyl 4-diphosphate synthase
	MECDPDH2	2C-methyl-D-erythritol 2,4 cyclodiphosphate dehydratase
	IPDPS	1-hydroxy-2-methyl-2-(E)-butenyl 4-diphosphate reductase (ipdp)
	DMPPS	1-hydroxy-2-methyl-2-(E)-butenyl 4-diphosphate reductase (dmpp)
	DMATT	dimethylallyltranstransferase
	GRTT	geranyltranstransferase
	FRTT	farnesyltranstransferase
	HEXTT	trans-hexaprenyltranstransferase
	UDCPDPS	Undecaprenyl diphosphate synthase
	RBFK	riboflavin kinase
	FMNAT	FMN adenylyltransferase
	CPPPGO	coproporphyrinogen oxidase (O2 required)
	CPPPGO2	coproporphyrinogen III oxidase, anaerobic; coproporphyrinogen-III:S-adenosyl-L-methionine, oxidoreductase (decarboxylating)
	GTPDPK	GTP diphosphokinase
	E4PD	Erythrose 4-phosphate dehydrogenase
	ATPS4	ATP synthase (four_protons_for_one_ATP)
	FOLR2	folate reductase
	DHFR	dihydrofolate reductase
	ADCS	4-amino-4-deoxychorismate synthase
	DHFS	dihydrofolate synthase
	THFGLUS	Tetrahydrofolate:L-glutamate gamma-ligase (ADP-forming)
	FMETTRS	methionyl-tRNA formyltransferase
	MTHFR2	5,10-methylenetetrahydrofolate reductase (NADH)
	MTHFR3	5,10-methylenetetrahydrofolate reductase (NADPH)
	MTHFC	methenyltetrahydrofolate cyclohydrolase
	MTHFD	methylenetetrahydrofolate dehydrogenase (NADP)
	FTHFL	formate-tetrahydrofolate ligase
	MI3PP	myo-inositol 3-phosphatase
	MI4PP	myo-inositol 4-phosphatase
	RNDR1	ribonucleoside-diphosphate reductase (ADP)
	RNDR2	ribonucleoside-diphosphate reductase (GDP)
	RNDR3	ribonucleoside-diphosphate reductase (CDP)
	RNDR4	ribonucleoside-diphosphate reductase (UDP)
	ADK1	adenylate kinase
	DADK	deoxyadenylate kinase
	HXPRT	hypoxanthine phosphoribosyltransferase (Hypoxanthine)
	XPPT	xanthine phosphoribosyltransferase
	GUAPRT	guanine phosphoribosyltransferase
	DCTPD	dCTP deaminase
	ADPT	adenine phosphoribosyltransferase
	TMDS	thymidylate synthase
	UPPRTr	uracil phosphoribosyltransferase (reversible)
	DUTPDP	dUTP diphosphatase
	DTMPK	dTMP kinase
	GK1	guanylate kinase (GMP:ATP)
	DGK1	deoxyguanylate kinase (dGMP:ATP)
	G1PTT	glucose-1-phosphate thymidylyl transferase
	TRDR	thioredoxin reductase (NADPH)
	GLUPRT	glutamine phosphoribosyldiphosphate amidotransferase
	PRAGS	phosphoribosylglycinamide synthetase
	GART	GAR transformylase-T
	PRFGS	phosphoribosylformylglycinamidine synthase
	PRAIS	phosphoribosylaminoimidazole synthase
	AIRCr	phosphoribosylaminoimidazole carboxylase
	PRASCS	phosphoribosylaminoimidazolesuccinocarboxamide synthase
	ADSL2	adenylosuccinate lyase
	ADSL1	adenylosuccinate lyase
	AICART	phosphoribosylaminoimidazolecarboxamide formyltransferase
	IMPC	IMP cyclohydrolase
	ADSS	adenylosuccinate synthase
	ADK2	adenylate kinase (Inorganic triphosphate)
	UPPT	UTP:pyruvate 2-O-phosphotransferase; pyruvate kinase (UTP)
	DTPPT	dTTP:pyruvate 2-O-phosphotransferase; pyruvate kinase (dTTP)
	IMPD	IMP dehydrogenase
	NTP1	nucleoside-triphosphatase (ATP); NTP phosphhydrolase
	NTP2	nucleoside-triphosphatase (dATP)
	NTP3	nucleoside-triphosphatase (GTP); NTP phophohydrolase
	NTP4	nucleoside-triphosphatase (dGTP)
	NTTP11	Nucleoside triphosphate pyrophosphohydrolase (XTP)
	NTPP10	Nucleoside triphosphate pyrophosphorylase (ditp)
	GMPS2	GMP synthase
	GK2	guanylate kinase (GMP:dATP)
	OMPDC	orotidine-5'-phosphate decarboxylase
	GNNUC	Ribosylpyrimidine nucleosidase
	ADNUC	adenosine hydrolase
	INSH	inosine hydrolase
	XTSNH	Xanthosine hydrolase
	ASPCT	aspartate carbamoyltransferase
	CTPS2	CTP synthase (glutamine)
	DHORTS	dihydroorotase
	ORPT	orotate phosphoribosyltransferase
	CTPS1	CTP synthase (NH3)
	DCTPD2	dCTP deaminase
	RNTR1	ribonucleoside-triphosphate reductase (ATP)
	RNTR2	ribonucleoside-triphosphate reductase (GTP)
	RNTR3	ribonucleoside-triphosphate reductase (CTP)
	RNTR4	ribonucleoside-triphosphate reductase (UTP)
	URIDK1r	uridylate kinase (UMP)
	URIDK2r	uridylate kinase (dUMP)
	YUMPS	yUMP synthetase
	RAFFINabc	raffinose transport in via ABC system
	GALt2	D-galactose transport in via proton symport
	SUCRt2Na	sucrose transport in via sodium symport
	LCTSt	lactose transport via proton symport
	GLUabc	L-glutamate transport via ABC system
	XANt2	xanthine transport in via proton symport
	CLtex	chloride (Cl-1) transport via diffusion
	COBALT2tex	cobalt (Co+2) transport via diffusion
	MG2tex	magnesium (Mg+2) transport via diffusion
	HXANt2r	hypoxanthine reversible transport via proton symport
	NH4t	ammonia reversible transport
	MN2t3	manganese (Mn+2) transport in via proton symport
	Kt2	potassium transport in via proton symport
	PIabc	phosphate transport via ABC system
	GLNabc	L-glutamine transport via ABC system
	TRPt2r	L-tryptophan reversible transport via proton symport
	PHEt2	Phenylalanine transport via proton symport
	TYRt2	tyrosine transport via proton symport
	ILEt2r	L-isoleucine reversible transport via proton symport
	VALt2	valine reversible transport via proton symport
	LEUt2r	L-leucine reversible transport via proton symport
	Znabc	zinc transport via ABC system
	NAt3	sodium transport out via proton antiport
	H2CO3D	carboxylic acid dissociation
	MALTAT	maltose O-acetyltransferase
	FRDO	Ferredoxin/NADP+-reductase
	ABFA (previously rxn9988)	alpha-N-arabinofuranosidase
	FLDO	NAD(P)H-flavin oxidoreductase
	PPA	inorganic diphosphatase
	HSDy	Homoserine dehydrogenase	Removed. Homoserine was shown to be nad dependent in bifidobacteria	BF01568156
	AACPS_fa19	acyl-[acyl-carrier-protein] synthetase (iso-C14:0)	Removed. Adjustment of fatty acid biosynthesis: cyclopropane-19:0 fatty acid, before anteiso-C19:0 fatty acids	25683664 20113481
	KAS19	b-ketoacyl synthetase (Anteiso-C19:0)	Removed. Adjustment of fatty acid biosynthesis: cyclopropane-19:0 fatty acid, before anteiso-C19:0 fatty acids	25683664 20113481
	FACOAE190	fatty-acid-CoA thioesterase (f19a)	Removed. Adjustment of fatty acid biosynthesis: cyclopropane-19:0 fatty acid, before anteiso-C19:0 fatty acids	25683664 20113481
	FACOAL190	fatty acid CoA ligase nanodecanoate	Removed. Adjustment of fatty acid biosynthesis: cyclopropane-19:0 fatty acid, before anteiso-C19:0 fatty acids	25683664 20113481
	GCCb	Glycine-cleavage complex	Removed as only non-catalytic protein H of glycine cleavage system present
	UGLDDS2	UDP-N-acetylmuramoyl-L-alanyl-D-glutamyl-L-lysyl-D-alanyl-D-alanine synthetase (gamma-glutamate)	Adjustment to peptidoglycan compositon of BB-46, UGODDS	4568761 20805404
	PAPPT2	phospho-N-acetylmuramoyl-pentapeptide-transferase (gamma-glutamate)	Adjustment to peptidoglycan compositon of BB-46, PAPPT2_new	4568761 20805404
	tempName	UDP-N-acetylmuramate:L-alanine ligase (ADP-forming)	Adjustment to peptidoglycan compositon of BB-46, tempname_new	4568761 20805404
	UAAGLS2	UDP-N-acetylmuramoyl-L-alanyl-D-glutamyl-L-lysine synthetase (gamma-glutamate)	Adjustment to peptidoglycan compositon of BB-46, UAAGOS	4568761 20805404

## Sheet: BB-46 Non-gene assigned
In this sheet all non-gene assigned reactions are listed, which were added from the BB-12 to the BB-46 draft reconstruction. To some of the reactions genes were assigend during curation	Rxn Name	Rxn Description	Comment
	EX_glc-D(e)	D-glucose exchange
	EX_xyl-D(e)	D-xylose exchange
	EX_gal(e)	galactose exchange
	EX_fru(e)	fructose exchange
	EX_man(e)	mannose exchange
	EX_malt(e)	maltose exchange
	EX_rib-D(e)	D-ribose exchange
	EX_arab-L(e)	L-arabinose exchange
	EX_sucr(e)	sucrose exchange
	EX_rmn(e)	L-rhamnose exchange
	EX_cellb(e)	cellobiose exchange
	EX_lcts(e)	lactose exchange
	EX_melib(e)	mellibiose exchange
	EX_raffin(e)	raffinose exchange
	EX_malttr(e)	maltotriose exchange
	EX_malthx(e)	maltohexaose exchange
	EX_nh4(e)	NH4 exchange
	EX_pi(e)	phosphate exchange
	EX_mg2(e)	Mg+2 exchange
	EX_na1(e)	sodium exchange
	EX_k(e)	potassium exchange
	EX_fe2(e)	Fe+2 exchange
	EX_fe3(e)	Fe+3 exchange
	EX_zn2(e)	Zn+2 exchange
	EX_ni2(e)	Ni+2 exchange
	EX_ca2(e)	calcium exchange
	EX_cd2(e)	Cd+2 exchange
	EX_cu2(e)	Cu+2 exchange
	EX_mn2(e)	Mn+2 exchange
	EX_tungs(e)	tungstate exchange
	EX_mobd(e)	molybdate exchange
	EX_cobalt2(e)	cobalt+2 exchange
	EX_cl(e)	chloride exchange
	EX_ch4s(e)	methanethiol exchange
	EX_met-L(e)	L-methionine exchange
	EX_cys-L(e)	cysteine exchange
	EX_leu-L(e)	leucine exchange
	EX_ile-L(e)	isoleucine exchange
	EX_val-L(e)	valine exchange
	EX_his-L(e)	histidine exchange
	EX_thr-L(e)	threonine exchange
	EX_trp-L(e)	tryptophan exchange
	EX_phe-L(e)	phynylalanine exchange
	EX_arg-L(e)	arginine exchange
	EX_tyr-L(e)	tyrosine exchange
	EX_lys-L(e)	lysine exchange
	EX_gly(e)	glycine exchange
	EX_ala-L(e)	alanine exchange
	EX_ser-L(e)	serine exchange
	EX_pro-L(e)	proline exchange
	EX_glu-L(e)	glutamate exchange
	EX_gln-L(e)	glutamine exchange
	EX_asp-L(e)	aspartate exchange
	EX_asn-L(e)	asparagine exchange
	EX_ptrc(e)	putrescine exchange
	EX_spmd(e)	spmd exchange
	EX_thm(e)	thiamine exchange
	EX_btn(e)	biotin exchange
	EX_4abz(e)	4-aminobenzoate exchange
	EX_ribflv(e)	riboflavine exchange
	EX_ncam(e)	nicotinamide exchange
	EX_nac(e)	nicotinic acid exchange
	EX_fol(e)	folate exchange
	EX_cbl1(e)	cob(I)alamine exchange
	EX_ura(e)	uracil exchange
	EX_xan(e)	xanthine exchange
	EX_hxan(e)	hypoxanthine exchange
	EX_so4(e)	SO4 exchange
	EX_h2o(e)	H2O exchange
	EX_h(e)	proton exchange
	EX_h2(e)	H2 exchange
	EX_h2s(e)	H2S exchange
	EX_co2(e)	carbon dioxide exchnage
	EX_ac(e)	acetate exchange
	EX_etoh(e)	ethanol exchange
	EX_acald(e)	acetaldehyde exchange
	EX_lac-L(e)	lactate exchange
	EX_succ(e)	succinate exchange
	EX_pyr(e)	pyruvate exchange
	HISabc	L-histidine transport via ABC system
	CYSt2	L-cysteine transport via proton symport
	LYSt5r	L-lysine transport via diffusion
	ASPt2r	L-aspartate reversible transport via proton symport
	ASNt2r	L-asparagine reversible transport via proton symport
	CBL1abc	Cob(I)alamin transport via ABC system
	FE3abc	iron (III) transport via ABC system
	CH4St	Methanethiol Transport
	H2Ot	H2O transport via diffusion
	CO2t	CO2 transporter via diffusion
	H2St	h2s transport (diffusion)
	FOLt	folate transport via proton simport
	NCAMUP	Nicotinamide uptake
	NACt	Nicotinic acid transport
	UREAt	Urea transport via facilitate diffusion
	L-LACt2r	L-lactate reversible transport via proton symport
	ACt2r	acetate reversible transport via proton symport
	ETOHt2r	ethanol reversible transport via proton symport
	ACALDt	acetaldehyde transport via diffusion
	PDHcr	Dihydrolipoamide dehydrogenase
	G5SADr	L-glutamate 5-semialdehyde dehydratase, reversible
	ADKd	adenylate kinase (dform)
	ADA	adenosine deaminase
	GPPT	GTP:pyruvate 2-O-phosphotransferase; pyruvate kinase (GTP)
	NTPP8	Nucleoside triphosphate pyrophosphorylase (utp)
	NTPP4	Nucleoside triphosphate pyrophosphorylase (ctp)
	ASPTRS(Asn)	aspartate-tRNA(Asn) ligase; nondiscriminating aspartyl-tRNA synthetase (Asn)
	GLUTRS(Gln)	glutamate-tRNA(Gln) ligase; nondiscriminating glutamyl-tRNA synthetase (Gln)
	METS	methionine synthase
	OMCDC	2-Oxo-4-methyl-3-carboxypentanoate decarboxylation
	HISTP	histidinol-phosphatase
	HCO3E	HCO3 equilibration reaction
	ACPpds	[acyl-carrier-protein] phosphodiesterase
	UAG2E	UDP-N-acetylglucosamine 2-epimerase
	OIVD2	2-oxoisovalerate dehydrogenase (acylating; 3-methyl-2-oxobutanoate)
	G3POA_BIF	glycerol-3-phosphate O-acyltransferase
	PGPPH_BIF	Phosphatidylglycerophosphate phosphohydrolase
	CLPNS2_BIF	cardiolipin synthase
	PAP_CS	phosphatidic acid phosphatase
	UGALT_BIF	UDP-galactosyltransferase
	CPD15S_BIF	cpd15 synthase (BIF-specific)
	CPD15L_BIF	cpd15 lyase (BIF-specific)
	LPAS_BIF	Lipoteichoic acid synthesis (BIF-specific)
	UPP3MT	uroporphyrinogen methyltransferase
	UPPDC1	uroporphyrinogen decarboxylase (uroporphyrinogen III)
	SHCHD2	sirohydrochlorin dehydrogenase (NAD); precorrin-2 oxidase (NAD)
	SHCHF	sirohydrochlorin ferrochelatase
	ATPM	Non-growth associated maintenance requirements
	biomass_BIF	Biomass Rxn	Biomass reaction was adjusted taking the peptidoglycan structure of B. longum into consideration. Experimental evidence: removal of molybdenum, putrescine and spermidine.
	CBLAT	cob(I)alamin adenosyltransferase
	G3PCT	glycerol-3-phosphate cytidylyltransferase
	o2 transport (diffusion)	o2[e] <=> o2[c]
	131
	Reactions, which were changed during network reconstruction refinment
	Rxn Name	Rxn Description	Comments	Reference
	FRUpts_BIF	D-fructose transport via PEP:Pyr PTS	Removed from BB-46, different transport system added
	ARGt5r	L-arginine transport via diffusion	Removed from BB-46, different transport system added	Genome annotation data
	PROabc	L-proline transport via ABC system	Removed from BB-46, different transport system added
	MOBDt	molybdate transport via diffusion	Removed from BB-12 and BB-46 model and addition of molybdenum ABC transporter	Genome annotation data
	PTRCtex	putrescine transport via diffusion	Removed from BB-46, different transport system added
	SPMDtex	spermidine transport via diffusion	Removed from BB-46, different transport system added
	RIBFLVt2	riboflavin transport in via proton symport	Removed from BB-46, different transport system added
	NNDMBRT	Nicotinate-nucleotide dimethylbenzimidazole phosphoribosyltransferase	Removed from BB-46 and BB-12
	UAGPT2	UDP-N-acetylglucosamine-N-acetylmuramyl-(pentapeptide)pyrophosphoryl-undecaprenol N-acetylglucosamine transferase	Changed to UAGPT2_new, adjustment of peptidoglycan structure	4568761 20805404
	PPTGS_BIF	Peptidoglycan subunit synthesis	Changed to PPTGS_BL, adjustment of peptidoglycan structure	4568761 20805404
	GTHRDH	glutathione hydralase	Removed from BB-46 and BB-12, no experimental evidence	26635786
	OIVD3	2-oxoisovalerate dehydrogenase (acylating; 3-methyl-2-oxopentanoate)	Removed from BB-46 and BB-12
	PPNCL3	phosphopantothenate-cysteine ligase	Removed from BB-12 and BB-46	Experimental evidence
	PPCDC	phosphopantothenoyl cysteine decarboxylase	Removed from BB-12 and BB-46	Experimental evidence
	PNTOt2	Pantothenate reversible transport via proton symport	Removed from BB-12 and BB-46	Experimental evidence
	EX_pnto-R(e)	(R)-pantothenate exchange	Removed from BB-12 and BB-46	Experimental evidence
	ORNDC	Ornithine Decarboxylase	Removed from BB-12 and BB-46
	Genes added to non-gene assigned reactions
	Rxn Name	Rxn Description	Reference	Secondary template model
	AKGDH	2-Oxogluterate dehyrogenase	Genome annotation data. Only potential gene for one subunit of protein complex.
	METTRS	Methionyl-tRNA syntethase	Genome annotation data
	PSP_L	Phosphoserine phosphatase	Genome annotation data
	IPMD	3-Isoprypylmalate dehydrogenase	Genome annotation data
	ARGTRS	Arginyl-tRNA synthetase	Genome annotation data
	G3PD2	Glycerol-3-phosphate dehydrogenase	Genome annotation data
	G3PD1	glycerol-3-phosphate dehydrogenase (NAD)	Genome annotation data
	SUCCt3	Succinate efflux via proton antiport	Genome annotation data and biochemical databases
	CA2abc	calcium transport via ABC system	Genome annotation data
	GLYCt	glycerol transport via channel	Genome annotation data and biochemical databases	S. thermophilus
	PROt2r	L-proline reversible transport via proton symport	Genome annotation data and biochemical databases	S. aureus and E. coli
	ADPRDP	ADP-ribose diphosphatase	Genome annotation data
	UAGCVT	UDP-N-acetylglucosamine 1-carboxyvinyltransferase	Genome annotation data, 4568761 20805404
	UAGPT2_new	UDP-N-acetylglucosamine-N-acetylmuramyl-(pentapeptide)pyrophosphoryl-undecaprenol N-acetylglucosamine transferase	Genome annotation data, 4568761 20805404
	PPTGS_BL	Peptidoglycan subunit synthesis	Genome annotation data, 4568761 20805404	M. tuberculosis
	PPPGO3	protoporphyrinogen oxidase (anaerobic)	Genome annotation data
	RIBabc	D-ribose transport via ABC system	Genome annotation; 22102285
	ARBabc	L-arabinose transport via ABC system	Genome annotation; 22102285
	HETZK	hydroxyethylthiazole kinase	Genome annotation
	SERt2r	L-serine reversible transport via proton symport	Genome annotation	L. lactis
	GLYt2r	glycine reversible transport via proton symport	Genome annotation	L. lactis
	ALAt2r	L-alanine reversible transport via proton symport	Genome annotation	L. lactis
	NACt	Nicotinic acid transport	Genome annotation (Seed)	NCC2705

## Sheet: BB-46 Added with less isozymes
In this sheet all reaction are listed that were added to the BB-46 draft reconstruction with less genes assigned to the reaction as in the BB-12 model	Rxn Name	Rxn Description	Comments
	ASPTA	aspartate transaminase
	EHGLAT	L-erythro-4-Hydroxyglutamate:2-oxoglutarate aminotransferase
	AHSERL2	O-acetylhomoserine(thiol)-lyase
	LDH_L	L-lactate dehydrogenase
	NADS2	NAD synthase (glutamine-hydrolysing)
	RAFGH	Raffinose galactohydrolase
	GALS--	a-galactosidase (manninotriose)	Isozyme added based on genome annotation
	GALS3	a-galactosidase (melibiose)	Isozyme added based on genome annotation
	LACZ	b-galactosidase	Isozyme added based on genome annotation
	ACCOAC	acetyl CoA carboxylase
	TDPGDH	dTDPglucose 4,6-dehydratase
	CDGPT_BIF	CDP-diacylglycerolsn:glycerol-3-phosphate 3-phosphatidyltransferase
	NADTRHD	NAD transhydrogenase
	DPR	2-dehydropantoate 2-reductase
	NADS1	NAD synthase (nh3)
	DHORD	dihydoorotic acid dehydrogenase
	METabc	L-methionine transport via ABC system
	METSOX1abc	L-methionine S-oxide transport via ABC system
	BTNabc	biotin transport via ABC system	Isozyme added based on genome annotation
	CU2abc	copper (Cu+2) ABC transporter
	HG2abc	mercury (Hg+2) ABC transporter
	CD2abcpp	cadmium (Cd+2) ABC transporter
	BGLA	Beta-Glucosidase	Reaction name adjusted according to BiGG models
	THD	NAD(P) transhydrogenase	Removed from reconstruction. Based on genome annotation: NADTRHD [1.6.1.2]

## Sheet: BB-46 Subunits missing 
In this sheet all reaction are listed which are assigned to several subunits in the BB-12 network reconstruction but not for all genes a homolog was found in the genome of BB-46. All reactions were added during the curation process due to evidence	Rxn Name	Rxn Description	Comment	Reference	Secondary template
	VALabc	L-valine transport via ABC system	Added based on genome annotation data		E. coli
	LEUabc	L-leucine transport via ABC system	Added based on genome annotation data		E. coli
	ILEabc	L-isoleucine transport via ABC system	Added based on genome annotation data		E. coli
	THRabc	L-threonine transport via ABC system	Added based on genome annotation data
	THMabc	thiamine transport via ABC system	Added based on genome annotation data
	CGLYabc	Dipeptide transport via ABC system (cgly)	Added based on genome annotation data
	DHORDfum	Fumarate dependent DHORD	Added based on genome annotation data, reaction also added with quinone and NAD as cofactor
	MALTTRabc	maltotriose transport via ABC system	Added again based on genome annotation data. According to reference: homolog membrane protein as in B. longum NCC2705 in C. glutamicum; transporter is used for maltotriose/ maltodextrin uptake (up to the size of maltotetraose). Added as maltotriose transporter, maltotetraose transporter and maltohexose transporter (specificity of substrate binding protein unknown in target strains )	26590291 23543710	26590291 23543710
	MALTabc	maltose transport via ABC system	Added again based on genome annotation data. According to reference: homolog membrane protein in C. glutamicum; transporter is used for maltotriose/ maltodextrin uptake (up to the size of maltotetraose) (Heinrich, 2013) Added as maltotriose transporter, maltotetraose transporter and maltohexose transporter (specificity of substrate binding protein unknown in target strains )	26590291 23543710	26590291 23543710
	MALTHXabc	maltohexaose transport via ABC system	Added again based on genome annotation data. According to reference: homolog membrane protein in C. glutamicum; transporter is used for maltotriose/ maltodextrin uptake (up to the size of maltotetraose) (Heinrich, 2013) Added as maltotriose transporter, maltotetraose transporter and maltohexose transporter (specificity of substrate binding protein unknown in target strains )	26590291 23543710	26590291 23543710
	CPSSS_BIF	CPS subunit synthesis (BB-12 specific)	Added again. Gene assignment changed based on protein homology to genes assigned in BB-12 reconstruction (see table below).
	Genes added to CPSSS_BIF in BB-46
	Gene	Homology to BB-12 gene
	peg.1716	0.3
	peg.985	0.4
	peg.995	0.5
	peg.994	0.5
	peg.992	0.5
	peg.1701	0.5
	peg.1122	0.5
	peg.1123	0.5
	peg.1125	0.5
	peg.5	0.9
	peg.6	0.5
	peg.1340	0.5
	peg.1338	0.5
	peg.884	0.5
	peg.1718	0.3
	peg.1703	0.4

## Sheet: BB-46 No Homologs
In this sheet all BB-12 reaction are listed for whose assigned genes there was no homolog found in the genome of BB-46. Some of the reactions were added during manual curation.	Reactions in BB-12 but not in BB-46 model
	Rxn Name	Rxn Description
	4CMLCL-kt	4-carboxymuconolactone decarboxylase
	NT5C	nicotinate D-ribonucleotide phosphohydrolase
	NRPH_AZ	Nicotinamide ribonucleotide phosphohydrolase
	ACGAM2E	N-acetylglucosamine 2-epimerase
	MTI	maltose trehalose isomerase
	XYLt2	D-xylose transport in via proton symport
	GLCt1	glucose transport (uniport), facilitated diffusion
	ARGORNt7	arginine/ornithine antiporter
	MI1PS	myo-Inositol-1-phosphate synthase
	GLYCDx	Glycerol dehydrogenase
	MAN1PT2	mannose-1-phosphate guanylyltransferase (GDP)
	MAN6PI	mannose-6-phosphate isomerase
	UDPGD	UDPglucose 6-dehydrogenase
	Rxn Name	Rxn Description	Reference	Secondary Template
	FE2abc	iron (II) transport via ABC system	Added based on genome annotation data
	DHORD2	dihydoorotic acid dehydrogenase (quinone8)	Annotated with different cofactor specificity	M. tuberculosis
	DHORD5	dihydroorotic acid (menaquinone-8)	Annotated with different cofactor specificity	M. tuberculosis
	DHNPA2	dihydroneopterin aldolase	Added based on genome annotation data
	HPPK2	6-hydroxymethyl-dihydropterin pyrophosphokinase	Added based on genome annotation data
	HMPK1	hydroxymethylpyrimidine kinase (ATP)	Added based on genome annotation data	M. tuberculosis
	PMPK	phosphomethylpyrimidine kinase	Added based on genome annotation data	M. tuberculosis
	TMPPP	thiamine-phosphate diphosphorylase	Added based on genome annotation data
	FTHFCL	5-formethyltetrahydrofolate cyclo-ligase	Added based on genome annotation data
	SDPDS	succinyl-diaminopimelate desuccinylase	Added based on genome annotation data
	NTD6	5'-nucleotidase (dAMP)	Added based on genome annotation data	E. coli
	NTD1	5'-nucleotidase (dUMP)	Added based on genome annotation data	E. coli
	NTD7	5'-nucleotidase (AMP)	Added based on genome annotation data	E. coli
	NTD11	5'-nucleotidase (IMP)	Added based on genome annotation data	E. coli
	NTD10	5'-nucleotidase (XMP)	Added based on genome annotation data	E. coli
	NTD8	5'-nucleotidase (dGMP)	Added based on genome annotation data	E. coli
	NTD9	5'-nucleotidase (GMP)	Added based on genome annotation data	E. coli
	NTD2	5'-nucleotidase (UMP)	Added based on genome annotation data	E. coli
	NTD4	5'-nucleotidase (CMP)	Added based on genome annotation data	E. coli
	NTD3	5'-nucleotidase (dCMP)	Added based on genome annotation data	E. coli
	NTD5	5'-nucleotidase (dTMP)	Added based on genome annotation data	E. coli
	DHDPRy	dihydrodipicolinate reductase (NADPH)	Added based on genome annotation data
	NT5C	nicotinate D-ribonucleotide phosphohydrolase	Added based on genome annotation data
	NRPH_AZ	Nicotinamide ribonucleotide phosphohydrolase	Added based on genome annotation data
	DNAMTn2r	DNA (cytosine-5-)-methyltransferase	Added based on genome annotation data

[truncated: 5 more sheets: BB-46 Added Genes, BB-46 Added reactions, Information transferred to BB12, Further refinement , References]
